# Supplementary material for: A hyperconformal dual-modal metaskin for well-defined and high-precision contextual interactions
Source: Nat Commun. 2025 Nov 26;16:10573. doi: 10.1038/s41467-025-65624-z (PMC12658143; doi:10.1038/s41467-025-65624-z)
Supplement: Supplementary file 12 — Source data [file 41467_2025_65624_MOESM12_ESM.zip]

Archive with 2 entries (2 files):
- Source data.xlsx
- Source data-supplementary information.xlsx
