# Supplementary material for: A hyperconformal dual-modal metaskin for well-defined and high-precision contextual interactions
Source: Nat Commun. 2025 Nov 26;16:10573. doi: 10.1038/s41467-025-65624-z (PMC12658143; doi:10.1038/s41467-025-65624-z)
Supplement: Supplementary file 12 — Source data [file 41467_2025_65624_MOESM12_ESM.zip › Source data.xlsx]

## Sheet: 功耗测试
Unassociated state				Associated idle state				Active data transmission
Timestep	Voltage(V)	Current(A)	Power(W)	Timestep	Voltage(V)	Current(A)	Power(W)	Timestep	Voltage(V)	Current(A)	Power(W)
1	3.747	0.022	0.08243	1	3.759	0.0826	0.31049	1	3.726	0.0801	0.29845
2	3.741	0.022	0.0823	2	3.736	0.0769	0.2873	2	3.716	0.0798	0.29654
3	3.728	0.022	0.08202	3	3.722	0.0798	0.29702	3	3.749	0.0813	0.30479
4	3.723	0.022	0.08191	4	3.726	0.0789	0.29398	4	3.757	0.0802	0.30131
5	3.72	0.0221	0.08221	5	3.771	0.0795	0.29979	5	3.752	0.0802	0.30091
6	3.713	0.0221	0.08206	6	3.778	0.0777	0.29355	6	3.749	0.0823	0.30854
7	3.722	0.0228	0.08486	7	3.768	0.078	0.2939	7	3.758	0.0825	0.31004
8	3.736	0.022	0.08219	8	3.78	0.0782	0.2956	8	3.75	0.082	0.3075
9	3.738	0.022	0.08224	9	3.721	0.0778	0.28949	9	3.738	0.248	0.92702
10	3.743	0.0219	0.08197	10	3.758	0.078	0.29312	10	3.733	0.253	0.94445
11	3.741	0.0219	0.08193	11	3.777	0.0777	0.29347	11	3.708	0.251	0.93071
12	3.745	0.022	0.08239	12	3.769	0.0791	0.29813	12	3.715	0.205	0.76158
13	3.742	0.022	0.08232	13	3.782	0.0788	0.29802	13	3.733	0.0862	0.32178
14	3.745	0.0219	0.08202	14	3.764	0.0809	0.30451	14	3.735	0.0782	0.29208
15	3.739	0.0219	0.08188	15	3.776	0.0793	0.29944	15	3.748	0.0775	0.29047
16	3.733	0.022	0.08213	16	3.778	0.0779	0.29431	16	3.751	0.0759	0.2847
17	3.734	0.0236	0.08812	17	3.784	0.0757	0.28645	17	3.759	0.0747	0.2808
18	3.738	0.0219	0.08186	18	3.767	0.0732	0.27574	18	3.748	0.0732	0.27435
19	3.728	0.0219	0.08164	19	3.768	0.072	0.2713	19	3.771	0.0773	0.2915
20	3.735	0.022	0.08217	20	3.763	0.072	0.27094	20	3.761	0.078	0.29336
21	3.722	0.0219	0.08151	21	3.76	0.0741	0.27862	21	3.769	0.0777	0.29285
22	3.721	0.0219	0.08149	22	3.743	0.0771	0.28859	22	3.771	0.0789	0.29753
23	3.733	0.0219	0.08175	23	3.722	0.0752	0.27989	23	3.748	0.0776	0.29084
24	3.723	0.0219	0.08153	24	3.707	0.0755	0.27988	24	3.758	0.0792	0.29763
25	3.738	0.022	0.08224	25	3.704	0.0764	0.28299	25	3.745	0.0798	0.29885
26	3.73	0.0219	0.08169	26	3.715	0.0773	0.28717	26	3.759	0.0814	0.30598
27	3.73	0.023	0.08579	27	3.708	0.078	0.28922	27	3.753	0.082	0.30775
28	3.739	0.0219	0.08188	28	3.722	0.0807	0.30037	28	3.735	0.0814	0.30403
29	3.737	0.0219	0.08184	29	3.721	0.093	0.34605	29	3.699	0.0812	0.30036
30	3.739	0.0218	0.08151	30	3.723	0.0982	0.3656	30	3.678	0.0798	0.2935
31	3.739	0.0219	0.08188	31	3.729	0.0967	0.36059	31	3.675	0.0803	0.2951
32	3.735	0.0218	0.08142	32	3.721	0.0966	0.35945	32	3.69	0.0809	0.29852
33	3.73	0.0218	0.08131	33	3.74	0.0987	0.36914	33	3.729	0.0769	0.28676
34	3.731	0.0219	0.08171	34	3.739	0.0967	0.36156	34	3.739	0.0763	0.28529
35	3.729	0.0219	0.08167	35	3.739	0.0953	0.35633	35	3.743	0.0745	0.27885
36	3.731	0.0219	0.08171	36	3.73	0.0922	0.34391	36	3.734	0.0775	0.28939
37	3.731	0.0234	0.08731	37	3.73	0.124	0.46252	37	3.725	0.0789	0.2939
38	3.736	0.022	0.08219	38	3.754	0.11	0.41294	38	3.729	0.0782	0.29161
39	3.741	0.0219	0.08193	39	3.756	0.0898	0.33729	39	3.735	0.0794	0.29656
40	3.742	0.0219	0.08195	40	3.777	0.0812	0.30669	40	3.738	0.0782	0.29231
41	3.748	0.0219	0.08208	41	3.79	0.0761	0.28842	41	3.732	0.0805	0.30043
42	3.749	0.0218	0.08173	42	3.77	0.0759	0.28614	42	3.738	0.0795	0.29717
43	3.745	0.0219	0.08202	43	3.768	0.078	0.2939	43	3.736	0.0797	0.29776
44	3.74	0.0219	0.08191	44	3.779	0.0778	0.29401	44	3.741	0.0809	0.30265
45	3.739	0.0219	0.08188	45	3.781	0.0773	0.29227	45	3.744	0.0802	0.30027
46	3.736	0.022	0.08219	46	3.794	0.0789	0.29935	46	3.734	0.0811	0.30283
47	3.73	0.0234	0.08728	47	3.804	0.0791	0.3009	47	3.735	0.0816	0.30478
48	3.728	0.0222	0.08276	48	3.779	0.08	0.30232	48	3.747	0.0805	0.30163
49	3.728	0.0218	0.08127	49	3.745	0.0812	0.30409	49	3.743	0.0811	0.30356
50	3.732	0.0219	0.08173	50	3.724	0.0823	0.30649	50	3.751	0.0769	0.28845
51	3.743	0.0219	0.08197	51	3.74	0.0782	0.29247	51	3.757	0.0757	0.2844
52	3.746	0.0219	0.08204	52	3.742	0.0795	0.29749	52	3.736	0.0746	0.27871
53	3.748	0.022	0.08246	53	3.751	0.0768	0.28808	53	3.733	0.077	0.28744
54	3.74	0.022	0.08228	54	3.759	0.0752	0.28268	54	3.747	0.0761	0.28515
55	3.738	0.0219	0.08186	55	3.738	0.0759	0.28371	55	3.74	0.0764	0.28574
56	3.738	0.022	0.08224	56	3.726	0.0745	0.27759	56	3.757	0.0776	0.29154
57	3.729	0.0229	0.08539	57	3.704	0.0752	0.27854	57	3.75	0.0782	0.29325
58	3.737	0.0219	0.08184	58	3.703	0.0776	0.28735	58	3.742	0.0807	0.30198
59	3.732	0.0218	0.08136	59	3.707	0.076	0.28173	59	3.732	0.0778	0.29035
60	3.728	0.0218	0.08127	60	3.723	0.0768	0.28593	60	3.725	0.0797	0.29688
61	3.739	0.022	0.08226	61	3.732	0.0772	0.28811	61	3.734	0.218	0.81401
62	3.731	0.022	0.08208	62	3.732	0.0794	0.29632	62	3.725	0.254	0.94615
63	3.726	0.022	0.08197	63	3.724	0.0798	0.29718	63	3.72	0.25	0.93
64	3.728	0.0219	0.08164	64	3.732	0.081	0.30229	64	3.719	0.234	0.87025
65	3.741	0.022	0.0823	65	3.743	0.0807	0.30206	65	3.722	0.0801	0.29813
66	3.731	0.0221	0.08246	66	3.743	0.0816	0.30543	66	3.721	0.0814	0.30289
67	3.744	0.0238	0.08911	67	3.738	0.0805	0.30091	67	3.736	0.076	0.28394
68	3.748	0.022	0.08246	68	3.731	0.0805	0.30035	68	3.742	0.0755	0.28252
69	3.731	0.0218	0.08134	69	3.74	0.0804	0.3007	69	3.74	0.0742	0.27751
70	3.746	0.022	0.08241	70	3.749	0.0794	0.29767	70	3.754	0.0752	0.2823
71	3.733	0.0218	0.08138	71	3.767	0.0773	0.29119	71	3.739	0.0778	0.29089
72	3.745	0.0218	0.08164	72	3.768	0.0735	0.27695	72	3.742	0.0769	0.28776
73	3.748	0.0219	0.08208	73	3.765	0.0739	0.27823	73	3.756	0.0782	0.29372
74	3.742	0.0219	0.08195	74	3.745	0.0748	0.28013	74	3.749	0.078	0.29242
75	3.748	0.022	0.08246	75	3.734	0.0766	0.28602	75	3.757	0.0789	0.29643
76	3.733	0.022	0.08213	76	3.725	0.0764	0.28459	76	3.748	0.0807	0.30246
77	3.733	0.0228	0.08511	77	3.721	0.0755	0.28094	77	3.753	0.0814	0.30549
78	3.729	0.0218	0.08129	78	3.727	0.0773	0.2881	78	3.738	0.0805	0.30091
79	3.73	0.022	0.08206	79	3.726	0.0809	0.30143	79	3.74	0.083	0.31042
80	3.736	0.022	0.08219	80	3.729	0.0795	0.29646	80	3.739	0.0818	0.30585
81	3.733	0.022	0.08213	81	3.727	0.0801	0.29853	81	3.724	0.0812	0.30239
82	3.729	0.022	0.08204	82	3.73	0.0807	0.30101	82	3.733	0.0823	0.30723
83	3.731	0.0219	0.08171	83	3.724	0.0804	0.29941	83	3.733	0.0797	0.29752
84	3.726	0.0218	0.08123	84	3.723	0.0814	0.30305	84	3.747	0.0782	0.29302
85	3.717	0.0219	0.0814	85	3.711	0.0803	0.29799	85	3.745	0.231	0.8651
86	3.737	0.0219	0.08184	86	3.729	0.0811	0.30242	86	3.746	0.244	0.91402
87	3.739	0.0238	0.08899	87	3.745	0.0801	0.29997	87	3.765	0.247	0.92996
88	3.748	0.022	0.08246	88	3.752	0.0791	0.29678	88	3.744	0.247	0.92477
89	3.768	0.0219	0.08252	89	3.768	0.0769	0.28976	89	3.742	0.0938	0.351
90	3.757	0.0218	0.0819	90	3.753	0.0732	0.27472	90	3.75	0.0771	0.28913
91	3.747	0.0219	0.08206	91	3.749	0.0709	0.2658	91	3.734	0.08	0.29872
92	3.752	0.0219	0.08217	92	3.747	0.0745	0.27915	92	3.756	0.0796	0.29898
93	3.731	0.0218	0.08134	93	3.736	0.0747	0.27908	93	3.761	0.0798	0.30013
94	3.741	0.0219	0.08193	94	3.722	0.0751	0.27952	94	3.77	0.0814	0.30688
95	3.751	0.022	0.08252	95	3.715	0.077	0.28606	95	3.752	0.218	0.81794
96	3.715	0.022	0.08173	96	3.72	0.0755	0.28086	96	3.733	0.249	0.92952
97	3.726	0.0296	0.11029	97	3.73	0.0776	0.28945	97	3.722	0.249	0.92678
98	3.745	0.0365	0.13669	98	3.748	0.0773	0.28972	98	3.717	0.244	0.90695
99	3.741	0.0284	0.10624	99	3.752	0.0789	0.29603	99	3.724	0.0912	0.33963
100	3.779	0.0218	0.08238	100	3.759	0.0788	0.29621	100	3.744	0.0784	0.29353
101	3.774	0.0217	0.0819	101	3.76	0.0789	0.29666	101	3.75	0.078	0.2925
102	3.73	0.0221	0.08243	102	3.757	0.0802	0.30131	102	3.739	0.0755	0.28229
103	3.763	0.0219	0.08241	103	3.75	0.0787	0.29513	103	3.752	0.0754	0.2829
104	3.751	0.0217	0.0814	104	3.744	0.0798	0.29877	104	3.736	0.0766	0.28618
105	3.742	0.0221	0.0827	105	3.739	0.0784	0.29314	105	3.734	0.0793	0.29611
106	3.745	0.0219	0.08202	106	3.72	0.0795	0.29574	106	3.727	0.0787	0.29331
107	3.716	0.0234	0.08695	107	3.723	0.0776	0.2889	107	3.732	0.0766	0.28587
108	3.712	0.022	0.08166	108	3.717	0.0739	0.27469	108	3.736	0.0788	0.2944
109	3.721	0.022	0.08186	109	3.724	0.0711	0.26478	109	3.74	0.0785	0.29359
110	3.732	0.0219	0.08173	110	3.739	0.0739	0.27631	110	3.741	0.0807	0.3019
111	3.728	0.0219	0.08164	111	3.744	0.0751	0.28117	111	3.736	0.0803	0.3
112	3.731	0.0219	0.08171	112	3.749	0.0754	0.28267	112	3.73	0.081	0.30213
113	3.732	0.0218	0.08136	113	3.738	0.0757	0.28297	113	3.723	0.0807	0.30045
114	3.733	0.0218	0.08138	114	3.735	0.0753	0.28125	114	3.727	0.0809	0.30151
115	3.736	0.0219	0.08182	115	3.727	0.0767	0.28586	115	3.721	0.0803	0.2988
116	3.74	0.0219	0.08191	116	3.723	0.078	0.29039	116	3.733	0.0809	0.302
117	3.739	0.0231	0.08637	117	3.74	0.0784	0.29322	117	3.736	0.0798	0.29813
118	3.738	0.0219	0.08186	118	3.75	0.0789	0.29588	118	3.742	0.0773	0.28926
119	3.729	0.0221	0.08241	119	3.757	0.0801	0.30094	119	3.756	0.076	0.28546
120	3.731	0.0218	0.08134	120	3.761	0.0789	0.29674	120	3.768	0.0747	0.28147
121	3.722	0.0219	0.08151	121	3.748	0.0798	0.29909	121	3.782	0.0755	0.28554
122	3.728	0.022	0.08202	122	3.747	0.0796	0.29826	122	3.765	0.0771	0.29028
123	3.736	0.0219	0.08182	123	3.751	0.0784	0.29408	123	3.738	0.0779	0.29119
124	3.729	0.022	0.08204	124	3.751	0.0795	0.2982	124	3.743	0.0773	0.28933
125	3.738	0.0218	0.08149	125	3.757	0.0762	0.28628	125	3.735	0.0786	0.29357
126	3.732	0.022	0.0821	126	3.759	0.0737	0.27704	126	3.767	0.0786	0.29609
127	3.73	0.0231	0.08616	127	3.754	0.0729	0.27367	127	3.77	0.0823	0.31027
128	3.743	0.0219	0.08197	128	3.744	0.0723	0.27069	128	3.775	0.0818	0.3088
129	3.747	0.0219	0.08206	129	3.734	0.0748	0.2793	129	3.76	0.083	0.31208
130	3.746	0.022	0.08241	130	3.733	0.0755	0.28184	130	3.748	0.0812	0.30434
131	3.748	0.0218	0.08171	131	3.719	0.0746	0.27744	131	3.769	0.0816	0.30755
132	3.736	0.0219	0.08182	132	3.74	0.0748	0.27975	132	3.751	0.0809	0.30346
133	3.733	0.0218	0.08138	133	3.748	0.0757	0.28372	133	3.769	0.0814	0.3068
134	3.728	0.022	0.08202	134	3.743	0.0768	0.28746	134	3.751	0.0837	0.31396
135	3.728	0.0219	0.08164	135	3.754	0.0782	0.29356	135	3.742	0.0786	0.29412
136	3.731	0.022	0.08208	136	3.753	0.0782	0.29348	136	3.736	0.0773	0.28879
137	3.734	0.0238	0.08887	137	3.757	0.0784	0.29455	137	3.731	0.0748	0.27908
138	3.732	0.022	0.0821	138	3.754	0.0782	0.29356	138	3.747	0.0746	0.27953
139	3.733	0.0218	0.08138	139	3.77	0.0807	0.30424	139	3.749	0.0782	0.29317
140	3.732	0.022	0.0821	140	3.758	0.078	0.29312	140	3.744	0.0784	0.29353
141	3.731	0.0218	0.08134	141	3.768	0.0798	0.30069	141	3.738	0.0766	0.28633
142	3.742	0.0218	0.08158	142	3.768	0.0792	0.29843	142	3.749	0.0767	0.28755
143	3.738	0.0219	0.08186	143	3.734	0.0793	0.29611	143	3.736	0.0793	0.29626
144	3.739	0.0219	0.08188	144	3.735	0.0755	0.28199	144	3.738	0.0804	0.30054
145	3.734	0.022	0.08215	145	3.74	0.0734	0.27452	145	3.736	0.0798	0.29813
146	3.731	0.0219	0.08171	146	3.724	0.0742	0.27632	146	3.732	0.0805	0.30043
147	3.726	0.0228	0.08495	147	3.748	0.0716	0.26836	147	3.744	0.0814	0.30476
148	3.728	0.022	0.08202	148	3.721	0.0747	0.27796	148	3.748	0.0827	0.30996
149	3.713	0.0219	0.08131	149	3.682	0.0741	0.27284	149	3.747	0.0802	0.30051
150	3.715	0.022	0.08173	150	3.76	0.0746	0.2805	150	3.752	0.0809	0.30354
151	3.727	0.022	0.08199	151	3.743	0.0767	0.28709	151	3.752	0.0814	0.30541
152	3.721	0.022	0.08186	152	3.761	0.075	0.28208	152	3.745	0.0791	0.29623
153	3.741	0.022	0.0823	153	3.771	0.0788	0.29715	153	3.748	0.0762	0.2856
154	3.745	0.0219	0.08202	154	3.723	0.0793	0.29523	154	3.741	0.0753	0.2817
155	3.741	0.022	0.0823	155	3.732	0.0782	0.29184	155	3.73	0.0739	0.27565
156	3.742	0.0218	0.08158	156	3.739	0.0782	0.29239	156	3.733	0.0764	0.2852
157	3.743	0.0237	0.08871	157	3.739	0.0794	0.29688	157	3.732	0.0775	0.28923
158	3.742	0.0218	0.08158	158	3.73	0.0791	0.29504	158	3.721	0.0767	0.2854
159	3.742	0.022	0.08232	159	3.72	0.0788	0.29314	159	3.744	0.0762	0.28529
160	3.749	0.022	0.08248	160	3.733	0.0784	0.29267	160	3.741	0.0782	0.29255
161	3.732	0.022	0.0821	161	3.738	0.078	0.29156	161	3.751	0.0784	0.29408
162	3.736	0.022	0.08219	162	3.744	0.077	0.28829	162	3.761	0.0795	0.299
163	3.733	0.0219	0.08175	163	3.758	0.0739	0.27772	163	3.736	0.0805	0.30075
164	3.731	0.022	0.08208	164	3.747	0.0714	0.26754	164	3.736	0.0798	0.29813
165	3.74	0.022	0.08228	165	3.745	0.0722	0.27039	165	3.734	0.0812	0.3032
166	3.733	0.022	0.08213	166	3.732	0.0739	0.27579	166	3.723	0.0804	0.29933
167	3.728	0.0227	0.08463	167	3.729	0.0757	0.28229	167	3.729	0.0814	0.30354
168	3.73	0.022	0.08206	168	3.725	0.0744	0.27714	168	3.738	0.0814	0.30427
169	3.733	0.0219	0.08175	169	3.729	0.0773	0.28825	169	3.731	0.0836	0.31191
170	3.731	0.0218	0.08134	170	3.734	0.076	0.28378	170	3.73	0.0804	0.29989
171	3.735	0.0219	0.0818	171	3.733	0.0787	0.29379	171	3.734	0.0771	0.28789
172	3.728	0.0218	0.08127	172	3.739	0.0776	0.29015	172	3.732	0.0729	0.27206
173	3.728	0.0219	0.08164	173	3.738	0.0792	0.29605	173	3.733	0.0754	0.28147
174	3.73	0.0219	0.08169	174	3.732	0.0793	0.29595	174	3.74	0.0951	0.35567
175	3.731	0.0219	0.08171	175	3.723	0.0789	0.29374	175	3.726	0.0801	0.29845
176	3.73	0.022	0.08206	176	3.724	0.0795	0.29606	176	3.739	0.0775	0.28977
177	3.733	0.0234	0.08735	177	3.713	0.0782	0.29036	177	3.74	0.0793	0.29658
178	3.73	0.0219	0.08169	178	3.722	0.0789	0.29367	178	3.734	0.0798	0.29797
179	3.724	0.022	0.08193	179	3.743	0.0818	0.30618	179	3.75	0.0804	0.3015
180	3.731	0.0219	0.08171	180	3.72	0.0793	0.295	180	3.735	0.255	0.95243
181	3.726	0.0219	0.0816	181	3.73	0.0762	0.28423	181	3.731	0.25	0.93275
182	3.731	0.0219	0.08171	182	3.722	0.0751	0.27952	182	3.738	0.248	0.92702
183	3.733	0.0219	0.08175	183	3.711	0.0727	0.26979	183	3.725	0.179	0.66678
184	3.735	0.0219	0.0818	184	3.739	0.0723	0.27033	184	3.713	0.0836	0.31041
185	3.743	0.0218	0.0816	185	3.741	0.0736	0.27534	185	3.721	0.0813	0.30252
186	3.74	0.0219	0.08191	186	3.739	0.0757	0.28304	186	3.716	0.08	0.29728
187	3.758	0.0232	0.08719	187	3.726	0.0755	0.28131	187	3.73	0.0793	0.29579
188	3.751	0.0218	0.08177	188	3.726	0.0751	0.27982	188	3.738	0.0764	0.28558
189	3.739	0.022	0.08226	189	3.735	0.0766	0.2861	189	3.732	0.0744	0.27766
190	3.735	0.0219	0.0818	190	3.731	0.076	0.28356	190	3.743	0.0755	0.2826
191	3.719	0.0219	0.08145	191	3.744	0.0778	0.29128	191	3.727	0.0773	0.2881
192	3.719	0.022	0.08182	192	3.743	0.0773	0.28933	192	3.716	0.0769	0.28576
193	3.723	0.0219	0.08153	193	3.742	0.0791	0.29599	193	3.721	0.0779	0.28987
194	3.731	0.022	0.08208	194	3.752	0.0777	0.29153	194	3.73	0.0763	0.2846
195	3.733	0.022	0.08213	195	3.753	0.0792	0.29724	195	3.743	0.0778	0.29121
196	3.742	0.0218	0.08158	196	3.724	0.0794	0.29569	196	3.767	0.0795	0.29948
197	3.74	0.023	0.08602	197	3.71	0.0782	0.29012	197	3.763	0.081	0.3048
198	3.743	0.0219	0.08197	198	3.722	0.0784	0.2918	198	3.758	0.0805	0.30252
199	3.745	0.0219	0.08202	199	3.726	0.0771	0.28727	199	3.751	0.0801	0.30046
200	3.743	0.022	0.08235	200	3.742	0.0777	0.29075	200	3.749	0.0814	0.30517
201	3.747	0.022	0.08243	201	3.752	0.0773	0.29003	201	3.726	0.0821	0.3059
202	3.747	0.022	0.08243	202	3.742	0.073	0.27317	202	3.72	0.0823	0.30616
203	3.729	0.0219	0.08167	203	3.731	0.0714	0.26639	203	3.736	0.0814	0.30411
204	3.722	0.022	0.08188	204	3.752	0.073	0.2739	204	3.723	0.08	0.29784
205	3.724	0.0221	0.0823	205	3.738	0.073	0.27287	205	3.763	0.0776	0.29201
206	3.711	0.0219	0.08127	206	3.729	0.0754	0.28117	206	3.751	0.0755	0.2832
207	3.725	0.0237	0.08828	207	3.726	0.0745	0.27759	207	3.735	0.0759	0.28349
208	3.723	0.022	0.08191	208	3.72	0.0753	0.28012	208	3.743	0.0753	0.28185
209	3.726	0.0219	0.0816	209	3.717	0.0748	0.27803	209	3.713	0.0768	0.28516
210	3.731	0.0219	0.08171	210	3.715	0.0768	0.28531	210	3.714	0.0784	0.29118
211	3.728	0.0219	0.08164	211	3.721	0.0771	0.28689	211	3.74	0.0741	0.27713
212	3.736	0.0219	0.08182	212	3.702	0.0779	0.28839	212	3.74	0.0759	0.28387
213	3.737	0.0219	0.08184	213	3.721	0.0782	0.29098	213	3.77	0.0771	0.29067
214	3.74	0.0219	0.08191	214	3.723	0.0792	0.29486	214	3.786	0.0782	0.29607
215	3.74	0.0218	0.08153	215	3.73	0.0789	0.2943	215	3.777	0.0773	0.29196
216	3.741	0.022	0.0823	216	3.738	0.0794	0.2968	216	3.781	0.0776	0.29341
217	3.734	0.0229	0.08551	217	3.731	0.0772	0.28803	217	3.754	0.0787	0.29544
218	3.73	0.0219	0.08169	218	3.726	0.0804	0.29957	218	3.74	0.0778	0.29097
219	3.736	0.0219	0.08182	219	3.721	0.0789	0.29359	219	3.725	0.0809	0.30135
220	3.733	0.022	0.08213	220	3.727	0.0764	0.28474	220	3.721	0.0778	0.28949
221	3.733	0.022	0.08213	221	3.738	0.0752	0.2811	221	3.725	0.0777	0.28943
222	3.739	0.0219	0.08188	222	3.758	0.072	0.27058	222	3.743	0.076	0.28447
223	3.736	0.022	0.08219	223	3.768	0.0748	0.28185	223	3.751	0.0734	0.27532
224	3.731	0.0219	0.08171	224	3.767	0.0744	0.28026	224	3.752	0.0705	0.26452
225	3.729	0.0219	0.08167	225	3.752	0.0761	0.28553	225	3.756	0.0709	0.2663
226	3.728	0.0219	0.08164	226	3.74	0.0745	0.27863	226	3.73	0.075	0.27975
227	3.724	0.0237	0.08826	227	3.738	0.0747	0.27923	227	3.699	0.0753	0.27853
228	3.727	0.0218	0.08125	228	3.729	0.0748	0.27893	228	3.716	0.0744	0.27647
229	3.735	0.0218	0.08142	229	3.74	0.0797	0.29808	229	3.717	0.078	0.28993
230	3.726	0.0218	0.08123	230	3.729	0.0769	0.28676	230	3.71	0.0869	0.3224
231	3.732	0.0219	0.08173	231	3.722	0.0793	0.29515	231	3.734	0.0789	0.29461
232	3.729	0.0219	0.08167	232	3.727	0.078	0.29071	232	3.723	0.082	0.30529
233	3.729	0.0219	0.08167	233	3.727	0.0789	0.29406	233	3.73	0.0811	0.3025
234	3.738	0.0219	0.08186	234	3.742	0.0798	0.29861	234	3.745	0.0843	0.3157
235	3.73	0.022	0.08206	235	3.736	0.0786	0.29365	235	3.735	0.0797	0.29768
236	3.736	0.022	0.08219	236	3.752	0.0802	0.30091	236	3.726	0.0826	0.30777
237	3.734	0.0231	0.08626	237	3.758	0.0777	0.292	237	3.731	0.0818	0.3052
238	3.731	0.0219	0.08171	238	3.75	0.0773	0.28988	238	3.73	0.08	0.2984
239	3.733	0.0219	0.08175	239	3.753	0.0755	0.28335	239	3.748	0.0797	0.29872
240	3.736	0.022	0.08219	240	3.741	0.0735	0.27496	240	3.76	0.0755	0.28388
241	3.736	0.0219	0.08182	241	3.744	0.0723	0.27069	241	3.747	0.0748	0.28028
242	3.732	0.0218	0.08136	242	3.772	0.073	0.27536	242	3.752	0.0752	0.28215
243	3.743	0.0219	0.08197	243	3.758	0.075	0.28185	243	3.745	0.076	0.28462
244	3.74	0.022	0.08228	244	3.761	0.0747	0.28095	244	3.749	0.0789	0.2958
245	3.749	0.0219	0.0821	245	3.741	0.0739	0.27646	245	3.747	0.0759	0.2844
246	3.752	0.0219	0.08217	246	3.723	0.0744	0.27699	246	3.747	0.0763	0.2859
247	3.734	0.0236	0.08812	247	3.71	0.0732	0.27157	247	3.738	0.0789	0.29493
248	3.73	0.0219	0.08169	248	3.716	0.0775	0.28799	248	3.732	0.08	0.29856
249	3.715	0.0219	0.08136	249	3.742	0.0771	0.28851	249	3.734	0.0798	0.29797
250	3.714	0.0221	0.08208	250	3.748	0.0778	0.29159	250	3.732	0.0809	0.30192
251	3.72	0.022	0.08184	251	3.795	0.0782	0.29677	251	3.749	0.0817	0.30629
252	3.735	0.022	0.08217	252	3.767	0.0795	0.29948	252	3.745	0.0816	0.30559
253	3.739	0.0218	0.08151	253	3.745	0.0778	0.29136	253	3.733	0.0811	0.30275
254	3.749	0.0219	0.0821	254	3.736	0.0789	0.29477	254	3.745	0.081	0.30335
255	3.755	0.0217	0.08148	255	3.726	0.0805	0.29994	255	3.741	0.0826	0.30901
256	3.739	0.0219	0.08188	256	3.72	0.0787	0.29276	256	3.748	0.0805	0.30171
257	3.742	0.0231	0.08644	257	3.724	0.0782	0.29122	257	3.759	0.0769	0.28907
258	3.739	0.0219	0.08188	258	3.73	0.0764	0.28497	258	3.762	0.0742	0.27914
259	3.737	0.022	0.08221	259	3.732	0.0751	0.28027	259	3.763	0.0759	0.28561
260	3.746	0.0219	0.08204	260	3.761	0.0736	0.27681	260	3.758	0.0744	0.2796
261	3.738	0.0219	0.08186	261	3.762	0.0735	0.27651	261	3.762	0.0784	0.29494
262	3.732	0.022	0.0821	262	3.754	0.0755	0.28343	262	3.758	0.0757	0.28448
263	3.729	0.0219	0.08167	263	3.742	0.0761	0.28477	263	3.761	0.0784	0.29486
264	3.733	0.0218	0.08138	264	3.721	0.0753	0.28019	264	3.738	0.0785	0.29343
265	3.727	0.022	0.08199	265	3.742	0.0757	0.28327	265	3.741	0.0802	0.30003
266	3.727	0.022	0.08199	266	3.742	0.0755	0.28252	266	3.732	0.0805	0.30043
267	3.731	0.0232	0.08656	267	3.739	0.0755	0.28229	267	3.733	0.0798	0.29789
268	3.722	0.0219	0.08151	268	3.745	0.0782	0.29286	268	3.771	0.0819	0.30884
269	3.735	0.0219	0.0818	269	3.721	0.0802	0.29842	269	3.759	0.0837	0.31463
270	3.742	0.0218	0.08158	270	3.732	0.0782	0.29184	270	3.745	0.0809	0.30297
271	3.74	0.022	0.08228	271	3.74	0.0787	0.29434	271	3.741	0.0798	0.29853
272	3.742	0.0219	0.08195	272	3.75	0.0789	0.29588	272	3.729	0.0811	0.30242
273	3.74	0.0219	0.08191	273	3.758	0.0797	0.29951	273	3.735	0.0807	0.30141
274	3.729	0.0219	0.08167	274	3.745	0.0797	0.29848	274	3.756	0.0778	0.29222
275	3.724	0.0219	0.08156	275	3.754	0.0798	0.29957	275	3.766	0.0742	0.27944
276	3.717	0.0218	0.08103	276	3.756	0.0775	0.29109	276	3.753	0.0747	0.28035
277	3.707	0.0237	0.08786	277	3.751	0.0789	0.29595	277	3.757	0.0738	0.27727
278	3.715	0.0219	0.08136	278	3.762	0.0742	0.27914	278	3.767	0.0768	0.28931
279	3.721	0.022	0.08186	279	3.758	0.0723	0.2717	279	3.753	0.0769	0.28861
280	3.732	0.022	0.0821	280	3.748	0.0716	0.26836	280	3.77	0.0793	0.29896
281	3.732	0.022	0.0821	281	3.753	0.0726	0.27247	281	3.757	0.0782	0.2938
282	3.741	0.0218	0.08155	282	3.753	0.0754	0.28298	282	3.733	0.08	0.29864
283	3.737	0.0219	0.08184	283	3.75	0.0757	0.28388	283	3.726	0.0813	0.30292
284	3.733	0.0218	0.08138	284	3.751	0.0744	0.27907	284	3.712	0.0802	0.2977
285	3.748	0.0218	0.08171	285	3.748	0.077	0.2886	285	3.734	0.0811	0.30283
286	3.738	0.0219	0.08186	286	3.734	0.0764	0.28528	286	3.736	0.0798	0.29813
287	3.74	0.023	0.08602	287	3.735	0.0789	0.29469	287	3.743	0.0804	0.30094
288	3.75	0.022	0.0825	288	3.74	0.0773	0.2891	288	3.735	0.0804	0.30029
289	3.732	0.0219	0.08173	289	3.738	0.0773	0.28895	289	3.732	0.0977	0.36462
290	3.727	0.0218	0.08125	290	3.759	0.078	0.2932	290	3.726	0.098	0.36515
291	3.735	0.0219	0.0818	291	3.757	0.0807	0.30319	291	3.741	0.0923	0.34529
292	3.741	0.0219	0.08193	292	3.752	0.0791	0.29678	292	3.748	0.092	0.34482
293	3.754	0.0219	0.08221	293	3.761	0.0795	0.299	293	3.738	0.0926	0.34614
294	3.788	0.0221	0.08371	294	3.742	0.0802	0.30011	294	3.739	0.092	0.34399
295	3.78	0.0219	0.08278	295	3.741	0.0787	0.29442	295	3.72	0.0926	0.34447
296	3.767	0.0219	0.0825	296	3.732	0.0773	0.28848	296	3.707	0.0922	0.34179
297	3.762	0.0237	0.08916	297	3.726	0.0753	0.28057	297	3.729	0.0814	0.30354
298	3.723	0.022	0.08191	298	3.748	0.073	0.2736	298	3.737	0.148	0.55308
299	3.727	0.0218	0.08125	299	3.759	0.0732	0.27516	299	3.732	0.246	0.91807
300	3.723	0.0218	0.08116	300	3.767	0.0753	0.28366	300	3.739	0.25	0.93475
301	3.721	0.022	0.08186	301	3.763	0.0748	0.28147	301	3.72	0.248	0.92256
302	3.686	0.0219	0.08072	302	3.731	0.0754	0.28132	302	3.725	0.161	0.59973
303	3.699	0.0219	0.08101	303	3.722	0.0746	0.27766	303	3.727	0.0967	0.3604
304	3.704	0.022	0.08149	304	3.739	0.0755	0.28229	304	3.739	0.0923	0.34511
305	3.703	0.0219	0.0811	305	3.733	0.0773	0.28856	305	3.726	0.0804	0.29957
306	3.751	0.022	0.08252	306	3.749	0.0786	0.29467	306	3.73	0.0807	0.30101
307	3.758	0.0228	0.08568	307	3.756	0.0785	0.29485	307	3.734	0.0797	0.2976
308	3.755	0.022	0.08261	308	3.762	0.0792	0.29795	308	3.74	0.0775	0.28985
309	3.757	0.022	0.08265	309	3.754	0.0798	0.29957	309	3.756	0.0773	0.29034
310	3.76	0.0219	0.08234	310	3.759	0.0796	0.29922	310	3.756	0.0737	0.27682
311	3.741	0.0219	0.08193	311	3.725	0.0798	0.29726	311	3.758	0.0743	0.27922
312	3.732	0.022	0.0821	312	3.708	0.0791	0.2933	312	3.751	0.0755	0.2832
313	3.743	0.0218	0.0816	313	3.716	0.0789	0.29319	313	3.748	0.0757	0.28372
314	3.742	0.0219	0.08195	314	3.712	0.0787	0.29213	314	3.753	0.0753	0.2826
315	3.745	0.0219	0.08202	315	3.736	0.0771	0.28805	315	3.757	0.0773	0.29042
316	3.742	0.022	0.08232	316	3.744	0.0734	0.27481	316	3.76	0.0776	0.29178
317	3.743	0.0235	0.08796	317	3.758	0.0728	0.27358	317	3.77	0.0793	0.29896
318	3.737	0.0219	0.08184	318	3.744	0.073	0.27331	318	3.766	0.0798	0.30053
319	3.73	0.0219	0.08169	319	3.745	0.0764	0.28612	319	3.763	0.0805	0.30292
320	3.737	0.0219	0.08184	320	3.738	0.0766	0.28633	320	3.767	0.0798	0.30061
321	3.731	0.0219	0.08171	321	3.738	0.0753	0.28147	321	3.762	0.0805	0.30284
322	3.733	0.0219	0.08175	322	3.762	0.076	0.28591	322	3.739	0.0802	0.29987
323	3.731	0.0219	0.08171	323	3.757	0.076	0.28553	323	3.716	0.166	0.61686
324	3.741	0.0219	0.08193	324	3.771	0.0787	0.29678	324	3.716	0.249	0.92528
325	3.741	0.022	0.0823	325	3.784	0.0767	0.29023	325	3.722	0.248	0.92306
326	3.743	0.0219	0.08197	326	3.773	0.0778	0.29354	326	3.737	0.245	0.91557
327	3.743	0.023	0.08609	327	3.786	0.0792	0.29985	327	3.748	0.106	0.39729
328	3.73	0.0218	0.08131	328	3.77	0.0791	0.29821	328	3.738	0.0761	0.28446
329	3.735	0.0219	0.0818	329	3.74	0.0946	0.3538	329	3.733	0.0757	0.28259
330	3.732	0.022	0.0821	330	3.729	0.0979	0.36507	330	3.721	0.0777	0.28912
331	3.734	0.022	0.08215	331	3.733	0.098	0.36583	331	3.698	0.0773	0.28586
332	3.737	0.0219	0.08184	332	3.727	0.0973	0.36264	332	3.748	0.0777	0.29122
333	3.722	0.022	0.08188	333	3.738	0.0978	0.36558	333	3.732	0.0788	0.29408
334	3.727	0.0219	0.08162	334	3.75	0.0948	0.3555	334	3.748	0.0802	0.30059
335	3.724	0.0219	0.08156	335	3.732	0.0917	0.34222	335	3.779	0.0793	0.29967
336	3.73	0.022	0.08206	336	3.738	0.0902	0.33717	336	3.741	0.0793	0.29666
337	3.735	0.0231	0.08628	337	3.733	0.106	0.3957	337	3.747	0.0805	0.30163
338	3.728	0.0219	0.08164	338	3.74	0.136	0.50864	338	3.724	0.206	0.76714
339	3.732	0.0219	0.08173	339	3.752	0.0957	0.35907	339	3.71	0.247	0.91637
340	3.73	0.022	0.08206	340	3.762	0.0773	0.2908	340	3.704	0.251	0.9297
341	3.74	0.0219	0.08191	341	3.779	0.0763	0.28834	341	3.708	0.248	0.91958
342	3.746	0.0219	0.08204	342	3.777	0.0775	0.29272	342	3.729	0.0711	0.26513
343	3.75	0.0219	0.08213	343	3.756	0.076	0.28546	343	3.741	0.0778	0.29105
344	3.748	0.0219	0.08208	344	3.756	0.0782	0.29372	344	3.744	0.0732	0.27406
345	3.74	0.0219	0.08191	345	3.725	0.0787	0.29316	345	3.727	0.0742	0.27654
346	3.737	0.0219	0.08184	346	3.735	0.0793	0.29619	346	3.736	0.0742	0.27721
347	3.73	0.0237	0.0884	347	3.79	0.081	0.30699	347	3.754	0.0751	0.28193
348	3.74	0.0219	0.08191	348	3.772	0.0786	0.29648	348	3.745	0.0772	0.28911
349	3.747	0.0219	0.08206	349	3.798	0.0805	0.30574	349	3.769	0.0764	0.28795
350	3.749	0.022	0.08248	350	3.773	0.0794	0.29958	350	3.756	0.0782	0.29372
351	3.749	0.0218	0.08173	351	3.727	0.0791	0.29481	351	3.729	0.0793	0.29571
352	3.746	0.022	0.08241	352	3.769	0.0786	0.29624	352	3.731	0.0788	0.294
353	3.735	0.0219	0.0818	353	3.75	0.0742	0.27825	353	3.722	0.0789	0.29367
354	3.737	0.0219	0.08184	354	3.743	0.0723	0.27062	354	3.729	0.0788	0.29385
355	3.738	0.0219	0.08186	355	3.763	0.0729	0.27432	355	3.729	0.0816	0.30429
356	3.732	0.0219	0.08173	356	3.733	0.072	0.26878	356	3.72	0.109	0.40548
357	3.746	0.0228	0.08541	357	3.744	0.0754	0.2823	357	3.702	0.251	0.9292
358	3.74	0.0219	0.08191	358	3.741	0.0755	0.28245	358	3.707	0.249	0.92304
359	3.745	0.0219	0.08202	359	3.738	0.0773	0.28895	359	3.705	0.251	0.92996
360	3.724	0.0219	0.08156	360	3.722	0.0754	0.28064	360	3.73	0.168	0.62664
361	3.709	0.0218	0.08086	361	3.705	0.0771	0.28566	361	3.753	0.0784	0.29424
362	3.71	0.022	0.08162	362	3.716	0.0785	0.29171	362	3.745	0.0738	0.27638
363	3.711	0.0219	0.08127	363	3.707	0.0788	0.29211	363	3.759	0.0747	0.2808
364	3.728	0.022	0.08202	364	3.729	0.08	0.29832	364	3.752	0.075	0.2814
365	3.733	0.022	0.08213	365	3.735	0.0782	0.29208	365	3.749	0.077	0.28867
366	3.736	0.0221	0.08257	366	3.74	0.0795	0.29733	366	3.75	0.0767	0.28763
367	3.74	0.0238	0.08901	367	3.734	0.0794	0.29648	367	3.747	0.0762	0.28552
368	3.74	0.0219	0.08191	368	3.73	0.0776	0.28945	368	3.736	0.0775	0.28954
369	3.75	0.022	0.0825	369	3.734	0.0803	0.29984	369	3.739	0.0819	0.30622
370	3.754	0.0218	0.08184	370	3.73	0.08	0.2984	370	3.741	0.0811	0.3034
371	3.746	0.0219	0.08204	371	3.741	0.0755	0.28245	371	3.739	0.0796	0.29762
372	3.746	0.0219	0.08204	372	3.739	0.0746	0.27893	372	3.733	0.209	0.7802
373	3.73	0.022	0.08206	373	3.743	0.0737	0.27586	373	3.738	0.25	0.9345
374	3.731	0.022	0.08208	374	3.743	0.0745	0.27885	374	3.743	0.248	0.92826
375	3.723	0.022	0.08191	375	3.734	0.0769	0.28714	375	3.751	0.249	0.934
376	3.72	0.0219	0.08147	376	3.726	0.0767	0.28578	376	3.743	0.109	0.40799
377	3.731	0.0229	0.08544	377	3.732	0.0771	0.28774	377	3.743	0.0789	0.29532
378	3.727	0.022	0.08199	378	3.744	0.077	0.28829	378	3.734	0.0748	0.2793
379	3.737	0.022	0.08221	379	3.729	0.0789	0.29422	379	3.721	0.0729	0.27126
380	3.742	0.022	0.08232	380	3.744	0.0789	0.2954	380	3.739	0.0745	0.27856
381	3.741	0.022	0.0823	381	3.739	0.0789	0.29501	381	3.724	0.0747	0.27818
382	3.74	0.0218	0.08153	382	3.727	0.0805	0.30002	382	3.707	0.077	0.28544
383	3.733	0.0219	0.08175	383	3.75	0.0784	0.294	383	3.721	0.0754	0.28056
384	3.741	0.0219	0.08193	384	3.741	0.0813	0.30414	384	3.722	0.0751	0.27952
385	3.74	0.0218	0.08153	385	3.75	0.0793	0.29738	385	3.722	0.0785	0.29218
386	3.741	0.0219	0.08193	386	3.751	0.08	0.30008	386	3.747	0.0784	0.29376
387	3.748	0.0236	0.08845	387	3.757	0.0816	0.30657	387	3.738	0.0771	0.2882
388	3.728	0.0219	0.08164	388	3.754	0.0798	0.29957	388	3.695	0.0804	0.29708
389	3.719	0.022	0.08182	389	3.741	0.0785	0.29367	389	3.727	0.0792	0.29518
390	3.72	0.0219	0.08147	390	3.743	0.0787	0.29457	390	3.726	0.0798	0.29733
391	3.704	0.022	0.08149	391	3.727	0.0741	0.27617	391	3.706	0.0802	0.29722
392	3.718	0.0219	0.08142	392	3.736	0.0747	0.27908	392	3.768	0.0809	0.30483
393	3.719	0.022	0.08182	393	3.747	0.0736	0.27578	393	3.741	0.0791	0.29591
394	3.711	0.0219	0.08127	394	3.76	0.0766	0.28802	394	3.749	0.0785	0.2943
395	3.709	0.022	0.0816	395	3.763	0.077	0.28975	395	3.771	0.0746	0.28132
396	3.703	0.0219	0.0811	396	3.752	0.075	0.2814	396	3.726	0.0748	0.2787
397	3.711	0.0286	0.10613	397	3.756	0.0739	0.27757	397	3.714	0.0738	0.27409
398	3.709	0.0393	0.14576	398	3.742	0.0776	0.29038	398	3.7	0.19	0.703
399	3.719	0.0323	0.12012	399	3.748	0.0776	0.29084	399	3.701	0.246	0.91045
400	3.732	0.022	0.0821	400	3.745	0.0789	0.29548	400	3.709	0.247	0.91612
401	3.735	0.0219	0.0818	401	3.722	0.0797	0.29664	401	3.727	0.245	0.91312
402	3.741	0.0218	0.08155	402	3.738	0.0807	0.30166	402	3.746	0.245	0.91777
403	3.752	0.022	0.08254	403	3.739	0.0811	0.30323	403	3.751	0.245	0.919
404	3.743	0.0222	0.08309	404	3.747	0.0791	0.29639	404	3.751	0.0853	0.31996
405	3.723	0.0219	0.08153	405	3.759	0.078	0.2932	405	3.751	0.0852	0.31959
406	3.73	0.0219	0.08169	406	3.773	0.0802	0.30259	406	3.722	0.0854	0.31786
407	3.728	0.0232	0.08649	407	3.751	0.0773	0.28995	407	3.726	0.0853	0.31783
408	3.731	0.0219	0.08171	408	3.751	0.0785	0.29445	408	3.731	0.0851	0.31751
409	3.75	0.0218	0.08175	409	3.736	0.0778	0.29066	409	3.729	0.0852	0.31771
410	3.746	0.0219	0.08204	410	3.722	0.071	0.26426	410	3.741	0.0852	0.31873
411	3.745	0.0218	0.08164	411	3.73	0.0718	0.26781	411	3.732	0.0853	0.31834
412	3.752	0.0218	0.08179	412	3.717	0.0726	0.26985	412	3.724	0.0852	0.31728
413	3.746	0.0219	0.08204	413	3.736	0.077	0.28767	413	3.717	0.0854	0.31743
414	3.746	0.022	0.08241	414	3.721	0.0753	0.28019	414	3.713	0.0852	0.31635
415	3.745	0.0219	0.08202	415	3.733	0.0754	0.28147	415	3.72	0.0853	0.31732
416	3.731	0.0219	0.08171	416	3.752	0.076	0.28515	416	3.734	0.0854	0.31888
417	3.734	0.0237	0.0885	417	3.736	0.0767	0.28655	417	3.73	0.0852	0.3178
418	3.754	0.0219	0.08221	418	3.732	0.0767	0.28624	418	3.731	0.0852	0.31788
419	3.756	0.022	0.08263	419	3.729	0.0787	0.29347	419	3.709	0.0852	0.31601
420	3.758	0.0219	0.0823	420	3.73	0.0796	0.29691	420	3.674	0.0852	0.31302
421	3.759	0.022	0.0827	421	3.747	0.0794	0.29751	421	3.71	0.246	0.91266
422	3.739	0.022	0.08226	422	3.759	0.0796	0.29922	422	3.707	0.203	0.75252
423	3.74	0.0219	0.08191	423	3.756	0.0795	0.2986	423	3.73	0.0838	0.31257
424	3.743	0.0219	0.08197	424	3.747	0.0787	0.29489	424	3.757	0.0779	0.29267
425	3.738	0.0218	0.08149	425	3.757	0.0787	0.29568	425	3.727	0.0788	0.29369
426	3.736	0.0219	0.08182	426	3.736	0.0779	0.29103	426	3.736	0.0787	0.29402
427	3.726	0.0228	0.08495	427	3.738	0.0754	0.28185	427	3.734	0.081	0.30245
428	3.727	0.0218	0.08125	428	3.742	0.0748	0.2799	428	3.741	0.0793	0.29666
429	3.726	0.0219	0.0816	429	3.734	0.072	0.26885	429	3.751	0.0804	0.30158
430	3.72	0.022	0.08184	430	3.76	0.0721	0.2711	430	3.748	0.078	0.29234
431	3.724	0.0219	0.08156	431	3.761	0.0753	0.2832	431	3.749	0.0804	0.30142
432	3.729	0.022	0.08204	432	3.762	0.0741	0.27876	432	3.745	0.0786	0.29436
433	3.73	0.0219	0.08169	433	3.749	0.0748	0.28043	433	3.752	0.21	0.78792
434	3.733	0.0219	0.08175	434	3.741	0.0752	0.28132	434	3.737	0.247	0.92304
435	3.735	0.0218	0.08142	435	3.732	0.0777	0.28998	435	3.736	0.246	0.91906
436	3.727	0.0219	0.08162	436	3.751	0.0782	0.29333	436	3.723	0.246	0.91586
437	3.729	0.0238	0.08875	437	3.759	0.0772	0.29019	437	3.725	0.105	0.39113
438	3.736	0.0218	0.08144	438	3.772	0.078	0.29422	438	3.732	0.0739	0.27579
439	3.731	0.0218	0.08134	439	3.778	0.0778	0.29393	439	3.722	0.0745	0.27729
440	3.744	0.0218	0.08162	440	3.766	0.0788	0.29676	440	3.711	0.0767	0.28463
441	3.74	0.0219	0.08191	441	3.766	0.0807	0.30392	441	3.705	0.0764	0.28306
442	3.736	0.0218	0.08144	442	3.764	0.0794	0.29886	442	3.72	0.0773	0.28756
443	3.742	0.0218	0.08158	443	3.797	0.081	0.30756	443	3.739	0.0784	0.29314
444	3.728	0.0219	0.08164	444	3.824	0.0786	0.30057	444	3.757	0.0787	0.29568
445	3.727	0.0219	0.08162	445	3.84	0.0764	0.29338	445	3.766	0.0796	0.29977
446	3.732	0.0219	0.08173	446	3.78	0.073	0.27594	446	3.766	0.0793	0.29864
447	3.733	0.0228	0.08511	447	3.763	0.0711	0.26755	447	3.743	0.08	0.29944
448	3.735	0.0219	0.0818	448	3.771	0.0743	0.28019	448	3.739	0.0776	0.29015
449	3.74	0.022	0.08228	449	3.726	0.0751	0.27982	449	3.72	0.0811	0.30169
450	3.739	0.0219	0.08188	450	3.803	0.0771	0.29321	450	3.72	0.08	0.2976
451	3.752	0.0219	0.08217	451	3.782	0.0769	0.29084	451	3.729	0.0785	0.29273
452	3.766	0.0219	0.08248	452	3.712	0.073	0.27098	452	3.729	0.0782	0.29161
453	3.769	0.0217	0.08179	453	3.754	0.073	0.27404	453	3.744	0.0759	0.28417
454	3.764	0.0218	0.08206	454	3.738	0.078	0.29156	454	3.735	0.0725	0.27079
455	3.747	0.0219	0.08206	455	3.74	0.0761	0.28461	455	3.736	0.0729	0.27235
456	3.732	0.022	0.0821	456	3.772	0.078	0.29422	456	3.742	0.0739	0.27653
457	3.713	0.0235	0.08726	457	3.763	0.0786	0.29577	457	3.744	0.0748	0.28005
458	3.709	0.0219	0.08123	458	3.745	0.0797	0.29848	458	3.734	0.075	0.28005
459	3.709	0.0218	0.08086	459	3.75	0.0811	0.30413	459	3.744	0.0768	0.28754
460	3.717	0.0218	0.08103	460	3.736	0.08	0.29888	460	3.741	0.0768	0.28731
461	3.739	0.022	0.08226	461	3.741	0.0794	0.29704	461	3.747	0.078	0.29227
462	3.774	0.022	0.08303	462	3.747	0.0788	0.29526	462	3.767	0.0779	0.29345
463	3.773	0.022	0.08301	463	3.738	0.0777	0.29044	463	3.758	0.0789	0.29651
464	3.761	0.022	0.08274	464	3.739	0.0771	0.28828	464	3.769	0.0784	0.29549
465	3.756	0.0219	0.08226	465	3.727	0.0717	0.26723	465	3.758	0.0794	0.29839
466	3.741	0.0218	0.08155	466	3.722	0.0714	0.26575	466	3.745	0.0807	0.30222
467	3.747	0.023	0.08618	467	3.73	0.0741	0.27639	467	3.739	0.08	0.29912
468	3.757	0.0218	0.0819	468	3.731	0.0767	0.28617	468	3.73	0.0778	0.29019
469	3.75	0.0219	0.08213	469	3.711	0.0738	0.27387	469	3.723	0.078	0.29039
470	3.742	0.0219	0.08195	470	3.735	0.0754	0.28162	470	3.74	0.0768	0.28723
471	3.73	0.0221	0.08243	471	3.736	0.0757	0.28282	471	3.744	0.0736	0.27556
472	3.739	0.022	0.08226	472	3.734	0.078	0.29125	472	3.74	0.0721	0.26965
473	3.745	0.0219	0.08202	473	3.759	0.0779	0.29283	473	3.747	0.0735	0.2754
474	3.74	0.0219	0.08191	474	3.735	0.0771	0.28797	474	3.753	0.0773	0.29011
475	3.738	0.022	0.08224	475	3.745	0.0791	0.29623	475	3.741	0.0757	0.28319
476	3.708	0.0219	0.08121	476	3.743	0.0796	0.29794	476	3.74	0.0754	0.282
477	3.704	0.0231	0.08556	477	3.749	0.0794	0.29767	477	3.736	0.0764	0.28543
478	3.708	0.0219	0.08121	478	3.743	0.0803	0.30056	478	3.734	0.0777	0.29013
479	3.722	0.0219	0.08151	479	3.745	0.0784	0.29361	479	3.731	0.0782	0.29176
480	3.764	0.0219	0.08243	480	3.749	0.0812	0.30442	480	3.724	0.0796	0.29643
481	3.777	0.0219	0.08272	481	3.736	0.0791	0.29552	481	3.742	0.0793	0.29674
482	3.784	0.022	0.08325	482	3.745	0.0789	0.29548	482	3.721	0.0804	0.29917
483	3.773	0.022	0.08301	483	3.735	0.0739	0.27602	483	3.73	0.0789	0.2943
484	3.755	0.0219	0.08223	484	3.735	0.0743	0.27751	484	3.768	0.0793	0.2988
485	3.74	0.0219	0.08191	485	3.741	0.0743	0.27796	485	3.757	0.081	0.30432
486	3.727	0.0219	0.08162	486	3.739	0.0764	0.28566	486	3.754	0.0795	0.29844
487	3.73	0.0235	0.08766	487	3.73	0.0764	0.28497	487	3.76	0.0757	0.28463
488	3.728	0.022	0.08202	488	3.733	0.0747	0.27886	488	3.72	0.0739	0.27491
489	3.713	0.022	0.08169	489	3.733	0.0777	0.29005	489	3.72	0.0734	0.27305
490	3.717	0.022	0.08177	490	3.732	0.0772	0.28811	490	3.722	0.0747	0.27803
491	3.704	0.0218	0.08075	491	3.732	0.0791	0.2952	491	3.72	0.0761	0.28309
492	3.707	0.0217	0.08044	492	3.723	0.0789	0.29374	492	3.725	0.0771	0.2872
493	3.704	0.0219	0.08112	493	3.721	0.0798	0.29694	493	3.714	0.076	0.28226
494	3.723	0.0218	0.08116	494	3.719	0.08	0.29752	494	3.722	0.0773	0.28771
495	3.727	0.0218	0.08125	495	3.724	0.0798	0.29718	495	3.734	0.0798	0.29797
496	3.729	0.022	0.08204	496	3.725	0.0809	0.30135	496	3.738	0.251	0.93824
497	3.751	0.023	0.08627	497	3.724	0.0798	0.29718	497	3.756	0.249	0.93524
498	3.726	0.0219	0.0816	498	3.734	0.0804	0.30021	498	3.753	0.252	0.94576
499	3.72	0.0221	0.08221	499	3.73	0.0805	0.30027	499	3.733	0.239	0.89219
500	3.711	0.0219	0.08127	500	3.741	0.0789	0.29516	500	3.725	0.0793	0.29539
501	3.702	0.0219	0.08107	501	3.76	0.0751	0.28238	501	3.725	0.0791	0.29465
502	3.7	0.0219	0.08103	502	3.752	0.0716	0.26864	502	3.732	0.0805	0.30043
503	3.717	0.022	0.08177	503	3.76	0.0721	0.2711	503	3.745	0.0779	0.29174
504	3.731	0.0219	0.08171	504	3.753	0.0762	0.28598	504	3.761	0.0782	0.29411
505	3.745	0.0219	0.08202	505	3.742	0.0776	0.29038	505	3.744	0.134	0.5017
506	3.757	0.022	0.08265	506	3.729	0.077	0.28713	506	3.732	0.24	0.89568
507	3.757	0.0238	0.08942	507	3.736	0.0769	0.2873	507	3.718	0.244	0.90719
508	3.749	0.0218	0.08173	508	3.732	0.0778	0.29035	508	3.698	0.243	0.89861
509	3.748	0.022	0.08246	509	3.724	0.0809	0.30127	509	3.708	0.115	0.42642
510	3.749	0.0218	0.08173	510	3.736	0.0798	0.29813	510	3.72	0.08	0.2976
511	3.745	0.0219	0.08202	511	3.723	0.0798	0.2971	511	3.73	0.0767	0.28609
512	3.739	0.0219	0.08188	512	3.741	0.0797	0.29816	512	3.735	0.0782	0.29208
513	3.737	0.0218	0.08147	513	3.749	0.0805	0.30179	513	3.74	0.0793	0.29658
514	3.74	0.0219	0.08191	514	3.739	0.0793	0.2965	514	3.734	0.0794	0.29648
515	3.737	0.0219	0.08184	515	3.745	0.0814	0.30484	515	3.733	0.0801	0.29901
516	3.737	0.0219	0.08184	516	3.742	0.081	0.3031	516	3.742	0.0789	0.29524
517	3.732	0.0229	0.08546	517	3.732	0.0804	0.30005	517	3.736	0.0819	0.30598
518	3.718	0.022	0.0818	518	3.749	0.0788	0.29542	518	3.732	0.0809	0.30192
519	3.719	0.0219	0.08145	519	3.742	0.0772	0.28888	519	3.72	0.134	0.49848
520	3.718	0.0219	0.08142	520	3.723	0.0729	0.27141	520	3.717	0.251	0.93297
521	3.719	0.0218	0.08107	521	3.722	0.0738	0.27468	521	3.713	0.248	0.92082
522	3.739	0.0218	0.08151	522	3.708	0.0757	0.2807	522	3.733	0.243	0.90712
523	3.748	0.0219	0.08208	523	3.711	0.0763	0.28315	523	3.743	0.125	0.46788
524	3.747	0.0219	0.08206	524	3.71	0.0762	0.2827	524	3.745	0.0791	0.29623
525	3.745	0.0219	0.08202	525	3.723	0.0757	0.28183	525	3.731	0.0757	0.28244
526	3.73	0.0219	0.08169	526	3.723	0.0773	0.28779	526	3.725	0.0762	0.28385
527	3.729	0.0236	0.088	527	3.722	0.0793	0.29515	527	3.705	0.247	0.91514
528	3.741	0.022	0.0823	528	3.729	0.0797	0.2972	528	3.691	0.244	0.9006
529	3.739	0.0218	0.08151	529	3.72	0.0797	0.29648	529	3.709	0.244	0.905
530	3.742	0.0219	0.08195	530	3.732	0.0798	0.29781	530	3.697	0.247	0.91316
531	3.738	0.022	0.08224	531	3.742	0.0804	0.30086	531	3.724	0.0895	0.3333
532	3.727	0.0219	0.08162	532	3.751	0.0798	0.29933	532	3.742	0.0798	0.29861
533	3.736	0.0219	0.08182	533	3.745	0.0813	0.30447	533	3.716	0.0807	0.29988
534	3.735	0.0218	0.08142	534	3.738	0.0807	0.30166	534	3.726	0.0816	0.30404
535	3.731	0.0217	0.08096	535	3.721	0.0811	0.30177	535	3.712	0.0814	0.30216
536	3.735	0.0218	0.08142	536	3.72	0.0784	0.29165	536	3.706	0.0804	0.29796
537	3.722	0.023	0.08561	537	3.719	0.0771	0.28673	537	3.732	0.08	0.29856
538	3.721	0.0219	0.08149	538	3.725	0.0744	0.27714	538	3.726	0.0798	0.29733
539	3.718	0.0219	0.08142	539	3.729	0.0757	0.28229	539	3.743	0.0776	0.29046
540	3.715	0.0218	0.08099	540	3.729	0.0754	0.28117	540	3.741	0.0745	0.2787
541	3.73	0.0219	0.08169	541	3.732	0.0768	0.28662	541	3.74	0.0757	0.28312
542	3.732	0.022	0.0821	542	3.726	0.077	0.2869	542	3.733	0.076	0.28371
543	3.733	0.022	0.08213	543	3.759	0.0767	0.28832	543	3.725	0.0764	0.28459
544	3.739	0.022	0.08226	544	3.744	0.0778	0.29128	544	3.725	0.0773	0.28794
545	3.727	0.0219	0.08162	545	3.748	0.0789	0.29572	545	3.736	0.0773	0.28879
546	3.728	0.022	0.08202	546	3.763	0.0801	0.30142	546	3.733	0.0778	0.29043
547	3.732	0.0233	0.08696	547	3.748	0.0794	0.29759	547	3.741	0.0798	0.29853
548	3.727	0.0219	0.08162	548	3.75	0.0787	0.29513	548	3.744	0.0795	0.29765
549	3.733	0.0219	0.08175	549	3.752	0.0835	0.31329	549	3.742	0.083	0.31059
550	3.733	0.0219	0.08175	550	3.734	0.0789	0.29461	550	3.743	0.0801	0.29981
551	3.738	0.0218	0.08149	551	3.705	0.0785	0.29084	551	3.725	0.0798	0.29726
552	3.736	0.0219	0.08182	552	3.72	0.0804	0.29909	552	3.716	0.0805	0.29914
553	3.729	0.0219	0.08167	553	3.711	0.0795	0.29502	553	3.713	0.08	0.29704
554	3.726	0.0219	0.0816	554	3.733	0.0764	0.2852	554	3.722	0.185	0.68857
555	3.728	0.022	0.08202	555	3.751	0.0751	0.2817	555	3.72	0.245	0.9114
556	3.733	0.022	0.08213	556	3.75	0.0729	0.27338	556	3.725	0.247	0.92008
557	3.739	0.0236	0.08824	557	3.759	0.0722	0.2714	557	3.735	0.244	0.91134
558	3.736	0.0219	0.08182	558	3.743	0.0741	0.27736	558	3.734	0.135	0.50409
559	3.726	0.0219	0.0816	559	3.745	0.0778	0.29136	559	3.751	0.0772	0.28958
560	3.729	0.0219	0.08167	560	3.742	0.0757	0.28327	560	3.767	0.0762	0.28705
561	3.726	0.0218	0.08123	561	3.75	0.0755	0.28313	561	3.745	0.0769	0.28799
562	3.735	0.0218	0.08142	562	3.745	0.0769	0.28799	562	3.766	0.0755	0.28433
563	3.736	0.0218	0.08144	563	3.739	0.0767	0.28678	563	3.757	0.0773	0.29042
564	3.729	0.0219	0.08167	564	3.744	0.0782	0.29278	564	3.739	0.078	0.29164
565	3.737	0.0219	0.08184	565	3.741	0.0782	0.29255	565	3.747	0.0798	0.29901
566	3.732	0.0218	0.08136	566	3.751	0.0773	0.28995	566	3.725	0.0807	0.30061
567	3.729	0.023	0.08577	567	3.753	0.0782	0.29348	567	3.732	0.0805	0.30043
568	3.731	0.0219	0.08171	568	3.753	0.0797	0.29911	568	3.73	0.0807	0.30101
569	3.726	0.0219	0.0816	569	3.729	0.0789	0.29422	569	3.738	0.0803	0.30016
570	3.727	0.0219	0.08162	570	3.723	0.0797	0.29672	570	3.731	0.0805	0.30035
571	3.73	0.0219	0.08169	571	3.724	0.0784	0.29196	571	3.733	0.0807	0.30125
572	3.735	0.0219	0.0818	572	3.715	0.0784	0.29126	572	3.724	0.0809	0.30127
573	3.731	0.0219	0.08171	573	3.733	0.0759	0.28333	573	3.711	0.0767	0.28463
574	3.742	0.0219	0.08195	574	3.731	0.0723	0.26975	574	3.714	0.0748	0.27781
575	3.751	0.0218	0.08177	575	3.731	0.0728	0.27162	575	3.708	0.0739	0.27402
576	3.749	0.0218	0.08173	576	3.73	0.0728	0.27154	576	3.719	0.0748	0.27818
577	3.752	0.0237	0.08892	577	3.735	0.0748	0.27938	577	3.732	0.0754	0.28139
578	3.739	0.0219	0.08188	578	3.72	0.0741	0.27565	578	3.74	0.076	0.28424
579	3.726	0.0219	0.0816	579	3.729	0.0736	0.27445	579	3.722	0.253	0.94167
580	3.727	0.0219	0.08162	580	3.733	0.0754	0.28147	580	3.718	0.247	0.91835
581	3.724	0.022	0.08193	581	3.722	0.0775	0.28846	581	3.722	0.247	0.91933
582	3.738	0.022	0.08224	582	3.729	0.078	0.29086	582	3.731	0.245	0.9141
583	3.747	0.022	0.08243	583	3.725	0.078	0.29055	583	3.748	0.0751	0.28147
584	3.742	0.0219	0.08195	584	3.743	0.0791	0.29607	584	3.761	0.0791	0.2975
585	3.748	0.0219	0.08208	585	3.745	0.0789	0.29548	585	3.752	0.08	0.30016
586	3.742	0.0219	0.08195	586	3.763	0.0804	0.30255	586	3.753	0.0818	0.307
587	3.73	0.0227	0.08467	587	3.762	0.0787	0.29607	587	3.745	0.165	0.61793
588	3.737	0.0219	0.08184	588	3.744	0.0786	0.29428	588	3.744	0.251	0.93974
589	3.739	0.0219	0.08188	589	3.744	0.0797	0.2984	589	3.736	0.268	1.00125
590	3.741	0.0218	0.08155	590	3.725	0.0788	0.29353	590	3.724	0.265	0.98686
591	3.754	0.0219	0.08221	591	3.713	0.0773	0.28701	591	3.76	0.156	0.58656
592	3.745	0.0218	0.08164	592	3.708	0.0744	0.27588	592	3.748	0.0889	0.3332
593	3.741	0.0218	0.08155	593	3.713	0.0717	0.26622	593	3.753	0.0879	0.32989
594	3.737	0.0218	0.08147	594	3.717	0.0728	0.2706	594	3.749	0.0893	0.33479
595	3.713	0.0219	0.08131	595	3.723	0.0735	0.27364	595	3.716	0.0898	0.3337
596	3.722	0.0219	0.08151	596	3.704	0.0754	0.27928	596	3.731	0.0922	0.344
597	3.731	0.0237	0.08842	597	3.699	0.0754	0.2789	597	3.731	0.0936	0.34922
598	3.737	0.0219	0.08184	598	3.719	0.0757	0.28153	598	3.731	0.0837	0.31228
599	3.782	0.0219	0.08283	599	3.74	0.0795	0.29733	599	3.731	0.172	0.64173
600	3.766	0.022	0.08285	600	3.786	0.0778	0.29455	600	3.733	0.164	0.61221
601	3.747	0.0219	0.08206	601	3.805	0.078	0.29679	601	3.738	0.0943	0.35249
602	3.755	0.0218	0.08186	602	3.784	0.0791	0.29931	602	3.732	0.0823	0.30714
603	3.736	0.0219	0.08182	603	3.757	0.0785	0.29492	603	3.776	0.0813	0.30699
604	3.723	0.0219	0.08153	604	3.74	0.0794	0.29696	604	3.754	0.0809	0.3037
605	3.735	0.0219	0.0818	605	3.712	0.0786	0.29176	605	3.763	0.0804	0.30255
606	3.726	0.0221	0.08234	606	3.735	0.0787	0.29394	606	3.775	0.0805	0.30389
607	3.731	0.023	0.08581	607	3.747	0.0779	0.29189	607	3.711	0.0793	0.29428
608	3.748	0.0219	0.08208	608	3.72	0.078	0.29016	608	3.719	0.0771	0.28673
609	3.739	0.0219	0.08188	609	3.717	0.0773	0.28732	609	3.708	0.0744	0.27588
610	3.73	0.022	0.08206	610	3.679	0.0729	0.2682	610	3.723	0.0729	0.27141
611	3.724	0.022	0.08193	611	3.683	0.073	0.26886	611	3.742	0.0732	0.27391
612	3.73	0.0219	0.08169	612	3.723	0.0721	0.26843	612	3.747	0.0764	0.28627
613	3.734	0.022	0.08215	613	3.733	0.0752	0.28072	613	3.745	0.0766	0.28687
614	3.741	0.022	0.0823	614	3.754	0.0762	0.28605	614	3.73	0.0779	0.29057
615	3.731	0.022	0.08208	615	3.749	0.0764	0.28642	615	3.733	0.0784	0.29267
616	3.739	0.022	0.08226	616	3.743	0.0754	0.28222	616	3.736	0.0784	0.2929
617	3.742	0.0231	0.08644	617	3.732	0.0768	0.28662	617	3.748	0.0812	0.30434
618	3.746	0.0219	0.08204	618	3.735	0.0791	0.29544	618	3.759	0.0832	0.31275
619	3.752	0.0219	0.08217	619	3.748	0.0766	0.2871	619	3.761	0.0813	0.30577
620	3.741	0.0219	0.08193	620	3.722	0.0771	0.28697	620	3.769	0.0818	0.3083
621	3.745	0.0219	0.08202	621	3.738	0.0769	0.28745	621	3.75	0.0787	0.29513
622	3.729	0.0219	0.08167	622	3.72	0.0795	0.29574	622	3.736	0.0809	0.30224
623	3.729	0.0219	0.08167	623	3.698	0.0792	0.29288	623	3.775	0.0803	0.30313
624	3.731	0.0219	0.08171	624	3.696	0.078	0.28829	624	3.726	0.0793	0.29547
625	3.731	0.022	0.08208	625	3.68	0.0798	0.29366	625	3.739	0.0764	0.28566
626	3.741	0.0219	0.08193	626	3.702	0.0793	0.29357	626	3.73	0.0764	0.28497
627	3.736	0.0236	0.08817	627	3.721	0.0771	0.28689	627	3.707	0.0754	0.27951
628	3.736	0.0219	0.08182	628	3.736	0.0764	0.28543	628	3.759	0.0729	0.27403
629	3.73	0.0219	0.08169	629	3.763	0.0889	0.33453	629	3.751	0.0776	0.29108
630	3.735	0.0219	0.0818	630	3.758	0.0897	0.33709	630	3.761	0.0764	0.28734
631	3.741	0.0219	0.08193	631	3.741	0.0876	0.32771	631	3.773	0.075	0.28298
632	3.749	0.0218	0.08173	632	3.745	0.0917	0.34342	632	3.729	0.0769	0.28676
633	3.747	0.0219	0.08206	633	3.721	0.0921	0.3427	633	3.729	0.0795	0.29646
634	3.742	0.0218	0.08158	634	3.723	0.0917	0.3414	634	3.708	0.0788	0.29219
635	3.74	0.0219	0.08191	635	3.708	0.0937	0.34744	635	3.698	0.0789	0.29177
636	3.729	0.022	0.08204	636	3.726	0.0955	0.35583	636	3.735	0.0794	0.29656
637	3.735	0.0229	0.08553	637	3.73	0.158	0.58934	637	3.722	0.0812	0.30223
638	3.738	0.0219	0.08186	638	3.72	0.0917	0.34112	638	3.754	0.0805	0.3022
639	3.739	0.022	0.08226	639	3.766	0.0936	0.3525	639	3.74	0.0826	0.30892
640	3.745	0.0219	0.08202	640	3.73	0.0794	0.29616	640	3.732	0.0811	0.30267
641	3.745	0.0219	0.08202	641	3.748	0.0786	0.29459	641	3.74	0.0789	0.29509
642	3.741	0.0219	0.08193	642	3.75	0.0789	0.29588	642	3.731	0.077	0.28729
643	3.741	0.0218	0.08155	643	3.738	0.0785	0.29343	643	3.739	0.0753	0.28155
644	3.748	0.0219	0.08208	644	3.751	0.0809	0.30346	644	3.753	0.072	0.27022
645	3.742	0.0218	0.08158	645	3.725	0.0771	0.2872	645	3.762	0.0741	0.27876
646	3.743	0.022	0.08235	646	3.733	0.0745	0.27811	646	3.768	0.0764	0.28788
647	3.74	0.0241	0.09013	647	3.659	0.072	0.26345	647	3.748	0.0757	0.28372
648	3.742	0.0221	0.0827	648	3.685	0.0736	0.27122	648	3.75	0.0759	0.28463
649	3.738	0.0218	0.08149	649	3.642	0.0753	0.27424	649	3.735	0.0782	0.29208
650	3.739	0.022	0.08226	650	3.616	0.0748	0.27048	650	3.731	0.0805	0.30035
651	3.746	0.0219	0.08204	651	3.646	0.0778	0.28366	651	3.743	0.0793	0.29682
652	3.738	0.022	0.08224	652	3.655	0.0771	0.2818	652	3.738	0.0789	0.29493
653	3.734	0.0222	0.08289	653	3.685	0.0798	0.29406	653	3.741	0.0798	0.29853
654	3.728	0.0219	0.08164	654	3.716	0.0772	0.28688	654	3.741	0.0804	0.30078
655	3.735	0.0219	0.0818	655	3.745	0.0772	0.28911	655	3.753	0.0793	0.29761
656	3.73	0.0221	0.08243	656	3.719	0.0776	0.28859	656	3.733	0.0805	0.30051
657	3.746	0.0228	0.08541	657	3.744	0.0782	0.29278	657	3.747	0.0784	0.29376
658	3.742	0.0218	0.08158	658	3.736	0.0789	0.29477	658	3.747	0.078	0.29227
659	3.726	0.0218	0.08123	659	3.736	0.0794	0.29664	659	3.738	0.0782	0.29231
660	3.729	0.0218	0.08129	660	3.722	0.0793	0.29515	660	3.757	0.0747	0.28065
661	3.694	0.0219	0.0809	661	3.743	0.0795	0.29757	661	3.757	0.073	0.27426
662	3.71	0.022	0.08162	662	3.735	0.0797	0.29768	662	3.76	0.0732	0.27523
663	3.708	0.022	0.08158	663	3.733	0.078	0.29117	663	3.762	0.076	0.28591
664	3.708	0.0218	0.08083	664	3.74	0.0738	0.27601	664	3.758	0.0745	0.27997
665	3.737	0.022	0.08221	665	3.732	0.0727	0.27132	665	3.75	0.0744	0.279
666	3.719	0.022	0.08182	666	3.745	0.0723	0.27076	666	3.752	0.0751	0.28178
667	3.722	0.0237	0.08821	667	3.744	0.0744	0.27855	667	3.738	0.0773	0.28895
668	3.728	0.022	0.08202	668	3.75	0.075	0.28125	668	3.727	0.0794	0.29592
669	3.736	0.022	0.08219	669	3.741	0.0735	0.27496	669	3.729	0.078	0.29086
670	3.743	0.022	0.08235	670	3.748	0.0746	0.2796	670	3.729	0.078	0.29086
671	3.747	0.022	0.08243	671	3.756	0.0768	0.28846	671	3.734	0.0771	0.28789
672	3.728	0.0218	0.08127	672	3.745	0.0771	0.28874	672	3.74	0.0786	0.29396
673	3.714	0.0217	0.08059	673	3.747	0.0782	0.29302	673	3.724	0.0789	0.29382
674	3.719	0.0218	0.08107	674	3.735	0.078	0.29133	674	3.706	0.0789	0.2924
675	3.717	0.022	0.08177	675	3.732	0.0784	0.29259	675	3.719	0.078	0.29008
676	3.73	0.0219	0.08169	676	3.724	0.0789	0.29382	676	3.724	0.0782	0.29122
677	3.743	0.023	0.08609	677	3.72	0.0795	0.29574	677	3.743	0.0751	0.2811
678	3.73	0.022	0.08206	678	3.715	0.0796	0.29571	678	3.77	0.073	0.27521
679	3.733	0.022	0.08213	679	3.712	0.0803	0.29807	679	3.769	0.0738	0.27815
680	3.727	0.022	0.08199	680	3.735	0.0788	0.29432	680	3.758	0.0734	0.27584
681	3.715	0.0219	0.08136	681	3.729	0.0791	0.29496	681	3.756	0.0754	0.2832
682	3.729	0.022	0.08204	682	3.734	0.0769	0.28714	682	3.748	0.0751	0.28147
683	3.73	0.0218	0.08131	683	3.748	0.075	0.2811	683	3.756	0.0751	0.28208
684	3.733	0.0218	0.08138	684	3.739	0.072	0.26921	684	3.761	0.0771	0.28997
685	3.741	0.022	0.0823	685	3.744	0.0743	0.27818	685	3.762	0.0784	0.29494
686	3.74	0.0218	0.08153	686	3.743	0.0742	0.27773	686	3.762	0.0779	0.29306
687	3.738	0.0232	0.08672	687	3.723	0.0764	0.28444	687	3.757	0.0791	0.29718
688	3.738	0.0218	0.08149	688	3.724	0.0755	0.28116	688	3.751	0.0796	0.29858
689	3.733	0.022	0.08213	689	3.732	0.0769	0.28699	689	3.741	0.0828	0.30975
690	3.733	0.0219	0.08175	690	3.726	0.0784	0.29212	690	3.72	0.0807	0.3002
691	3.718	0.0219	0.08142	691	3.742	0.0776	0.29038	691	3.707	0.0809	0.2999
692	3.727	0.022	0.08199	692	3.747	0.081	0.30351	692	3.716	0.0804	0.29877
693	3.702	0.0219	0.08107	693	3.745	0.0805	0.30147	693	3.72	0.0795	0.29574
694	3.683	0.0219	0.08066	694	3.735	0.0794	0.29656	694	3.74	0.0777	0.2906
695	3.696	0.022	0.08131	695	3.727	0.0798	0.29741	695	3.749	0.0757	0.2838
696	3.684	0.022	0.08105	696	3.726	0.0788	0.29361	696	3.743	0.0741	0.27736
697	3.705	0.0285	0.10559	697	3.727	0.0819	0.30524	697	3.752	0.0732	0.27465
698	3.735	0.0384	0.14342	698	3.757	0.0773	0.29042	698	3.756	0.0766	0.28771
699	3.742	0.0259	0.09692	699	3.762	0.0797	0.29983	699	3.736	0.078	0.29141
700	3.748	0.0222	0.08321	700	3.75	0.0796	0.2985	700	3.742	0.0769	0.28776
701	3.749	0.0219	0.0821	701	3.75	0.076	0.285	701	3.745	0.0773	0.28949
702	3.735	0.0219	0.0818	702	3.73	0.075	0.27975	702	3.727	0.0784	0.2922
703	3.739	0.0219	0.08188	703	3.729	0.075	0.27968	703	3.744	0.0787	0.29465
704	3.729	0.022	0.08204	704	3.734	0.0746	0.27856	704	3.764	0.0796	0.29961
705	3.714	0.022	0.08171	705	3.74	0.0773	0.2891	705	3.758	0.0812	0.30515
706	3.735	0.0219	0.0818	706	3.738	0.0776	0.29007	706	3.764	0.0798	0.30037
707	3.734	0.0229	0.08551	707	3.741	0.0761	0.28469	707	3.756	0.0803	0.30161
708	3.746	0.022	0.08241	708	3.748	0.0753	0.28222	708	3.715	0.0814	0.3024
709	3.76	0.022	0.08272	709	3.739	0.0767	0.28678	709	3.72	0.0791	0.29425
710	3.739	0.0219	0.08188	710	3.757	0.0803	0.30169	710	3.71	0.0805	0.29866
711	3.732	0.0219	0.08173	711	3.749	0.0798	0.29917	711	3.72	0.0771	0.28681
712	3.733	0.0219	0.08175	712	3.748	0.0786	0.29459	712	3.741	0.0751	0.28095
713	3.732	0.0218	0.08136	713	3.748	0.08	0.29984	713	3.742	0.0748	0.2799
714	3.737	0.0217	0.08109	714	3.739	0.0804	0.30062	714	3.759	0.0746	0.28042
715	3.736	0.0219	0.08182	715	3.731	0.0822	0.30669	715	3.745	0.0744	0.27863
716	3.733	0.0219	0.08175	716	3.735	0.0795	0.29693	716	3.738	0.0772	0.28857
717	3.732	0.0238	0.08882	717	3.732	0.0795	0.29669	717	3.733	0.0763	0.28483
718	3.729	0.0219	0.08167	718	3.738	0.0803	0.30016	718	3.733	0.0772	0.28819
719	3.727	0.0219	0.08162	719	3.744	0.0766	0.28679	719	3.736	0.0786	0.29365
720	3.729	0.0219	0.08167	720	3.738	0.0723	0.27026	720	3.739	0.0784	0.29314
721	3.728	0.0219	0.08164	721	3.74	0.0722	0.27003	721	3.757	0.0797	0.29943
722	3.723	0.0219	0.08153	722	3.739	0.0718	0.26846	722	3.762	0.0803	0.30209
723	3.726	0.0219	0.0816	723	3.745	0.0754	0.28237	723	3.752	0.0809	0.30354
724	3.719	0.0219	0.08145	724	3.742	0.0743	0.27803	724	3.75	0.0807	0.30263
725	3.726	0.0219	0.0816	725	3.752	0.0743	0.27877	725	3.711	0.0805	0.29874
726	3.731	0.0218	0.08134	726	3.767	0.0755	0.28441	726	3.707	0.0798	0.29582
727	3.742	0.0227	0.08494	727	3.752	0.0771	0.28928	727	3.717	0.0805	0.29922
728	3.745	0.0218	0.08164	728	3.759	0.078	0.2932	728	3.724	0.0805	0.29978
729	3.743	0.0219	0.08197	729	3.745	0.081	0.30335	729	3.744	0.0767	0.28716
730	3.742	0.0219	0.08195	730	3.735	0.0773	0.28872	730	3.735	0.0739	0.27602
731	3.732	0.0219	0.08173	731	3.747	0.0796	0.29826	731	3.744	0.0737	0.27593
732	3.729	0.0219	0.08167	732	3.74	0.0789	0.29509	732	3.736	0.0751	0.28057
733	3.727	0.0219	0.08162	733	3.743	0.0796	0.29794	733	3.729	0.0762	0.28415
734	3.729	0.0219	0.08167	734	3.727	0.0805	0.30002	734	3.735	0.0755	0.28199
735	3.732	0.0219	0.08173	735	3.742	0.083	0.31059	735	3.736	0.0771	0.28805
736	3.734	0.022	0.08215	736	3.738	0.0779	0.29119	736	3.748	0.0769	0.28822
737	3.735	0.0237	0.08852	737	3.743	0.0775	0.29008	737	3.758	0.08	0.30064
738	3.735	0.0219	0.0818	738	3.752	0.0757	0.28403	738	3.752	0.0789	0.29603
739	3.733	0.022	0.08213	739	3.741	0.0721	0.26973	739	3.752	0.0817	0.30654
740	3.739	0.0219	0.08188	740	3.768	0.0719	0.27092	740	3.738	0.0796	0.29754
741	3.737	0.022	0.08221	741	3.747	0.0707	0.26491	741	3.739	0.0802	0.29987
742	3.739	0.0218	0.08151	742	3.752	0.0751	0.28178	742	3.733	0.0811	0.30275
743	3.736	0.0219	0.08182	743	3.748	0.0736	0.27585	743	3.739	0.0804	0.30062
744	3.727	0.0218	0.08125	744	3.758	0.0725	0.27246	744	3.734	0.0798	0.29797
745	3.732	0.022	0.0821	745	3.786	0.0726	0.27486	745	3.738	0.0789	0.29493
746	3.729	0.0219	0.08167	746	3.79	0.078	0.29562	746	3.742	0.0771	0.28851
747	3.732	0.023	0.08584	747	3.781	0.075	0.28358	747	3.732	0.0757	0.28251
748	3.743	0.022	0.08235	748	3.78	0.0746	0.28199	748	3.73	0.0735	0.27416
749	3.736	0.0218	0.08144	749	3.793	0.0786	0.29813	749	3.719	0.0757	0.28153
750	3.736	0.022	0.08219	750	3.752	0.0785	0.29453	750	3.723	0.0767	0.28555
751	3.733	0.0219	0.08175	751	3.727	0.0776	0.28922	751	3.716	0.0762	0.28316
752	3.722	0.0219	0.08151	752	3.719	0.0761	0.28302	752	3.738	0.0761	0.28446
753	3.722	0.0218	0.08114	753	3.76	0.0761	0.28614	753	3.733	0.0773	0.28856
754	3.727	0.022	0.08199	754	3.765	0.0767	0.28878	754	3.73	0.0795	0.29654
755	3.724	0.0218	0.08118	755	3.778	0.0747	0.28222	755	3.74	0.0796	0.2977
756	3.736	0.0218	0.08144	756	3.775	0.0734	0.27709	756	3.74	0.0802	0.29995
757	3.742	0.0233	0.08719	757	3.711	0.0766	0.28426	757	3.758	0.0795	0.29876
758	3.733	0.0218	0.08138	758	3.742	0.0784	0.29337	758	3.759	0.0823	0.30937
759	3.737	0.0219	0.08184	759	3.747	0.0729	0.27316	759	3.758	0.0793	0.29801
760	3.728	0.0219	0.08164	760	3.736	0.0763	0.28506	760	3.742	0.0813	0.30422
761	3.72	0.0218	0.0811	761	3.732	0.0753	0.28102	761	3.744	0.0801	0.29989
762	3.729	0.022	0.08204	762	3.73	0.0762	0.28423	762	3.742	0.0795	0.29749
763	3.727	0.0219	0.08162	763	3.742	0.0762	0.28514	763	3.745	0.0782	0.29286
764	3.735	0.0219	0.0818	764	3.736	0.0779	0.29103	764	3.762	0.0739	0.27801
765	3.743	0.0219	0.08197	765	3.742	0.0794	0.29711	765	3.76	0.0732	0.27523
766	3.745	0.022	0.08239	766	3.733	0.0786	0.29341	766	3.763	0.0746	0.28072
767	3.749	0.0233	0.08735	767	3.743	0.0805	0.30131	767	3.757	0.0751	0.28215
768	3.756	0.0218	0.08188	768	3.736	0.0814	0.30411	768	3.739	0.0776	0.29015
769	3.75	0.0218	0.08175	769	3.733	0.0823	0.30723	769	3.727	0.0773	0.2881
770	3.757	0.0219	0.08228	770	3.738	0.0802	0.29979	770	3.72	0.0763	0.28384
771	3.754	0.0219	0.08221	771	3.741	0.0809	0.30265	771	3.712	0.0789	0.29288
772	3.748	0.0219	0.08208	772	3.748	0.0803	0.30096	772	3.721	0.0793	0.29508
773	3.747	0.0219	0.08206	773	3.75	0.0792	0.297	773	3.727	0.0802	0.29891
774	3.727	0.0219	0.08162	774	3.752	0.0771	0.28928	774	3.734	0.0798	0.29797
775	3.731	0.0219	0.08171	775	3.753	0.0747	0.28035	775	3.735	0.0801	0.29917
776	3.723	0.0219	0.08153	776	3.748	0.0725	0.27173	776	3.73	0.0798	0.29765
777	3.722	0.023	0.08561	777	3.73	0.0718	0.26781	777	3.721	0.0805	0.29954
778	3.734	0.022	0.08215	778	3.721	0.0771	0.28689	778	3.72	0.0807	0.3002
779	3.731	0.0219	0.08171	779	3.699	0.0777	0.28741	779	3.721	0.0816	0.30363
780	3.726	0.0219	0.0816	780	3.703	0.0748	0.27698	780	3.736	0.0789	0.29477
781	3.73	0.0219	0.08169	781	3.715	0.0762	0.28308	781	3.747	0.0767	0.28739
782	3.736	0.0218	0.08144	782	3.713	0.0782	0.29036	782	3.76	0.0737	0.27711
783	3.738	0.0218	0.08149	783	3.732	0.0792	0.29557	783	3.761	0.0741	0.27869
784	3.745	0.0219	0.08202	784	3.738	0.0779	0.29119	784	3.749	0.0753	0.2823
785	3.74	0.0218	0.08153	785	3.74	0.0785	0.29359	785	3.74	0.0764	0.28574
786	3.737	0.0219	0.08184	786	3.745	0.0789	0.29548	786	3.75	0.0769	0.28838
787	3.722	0.0238	0.08858	787	3.724	0.0801	0.29829	787	3.758	0.0767	0.28824
788	3.718	0.0218	0.08105	788	3.715	0.0789	0.29311	788	3.749	0.0785	0.2943
789	3.723	0.0221	0.08228	789	3.723	0.0812	0.30231	789	3.754	0.0801	0.3007
790	3.714	0.0218	0.08097	790	3.719	0.0786	0.29231	790	3.726	0.0804	0.29957
791	3.73	0.022	0.08206	791	3.734	0.0789	0.29461	791	3.727	0.0795	0.2963
792	3.738	0.022	0.08224	792	3.729	0.0767	0.28601	792	3.742	0.0803	0.30048
793	3.742	0.0219	0.08195	793	3.735	0.0742	0.27714	793	3.752	0.0807	0.30279
794	3.748	0.0221	0.08283	794	3.745	0.073	0.27339	794	3.771	0.0817	0.30809
795	3.745	0.022	0.08239	795	3.741	0.0735	0.27496	795	3.779	0.0809	0.30572
796	3.75	0.0219	0.08213	796	3.756	0.0764	0.28696	796	3.795	0.0795	0.3017
797	3.738	0.0227	0.08485	797	3.733	0.0764	0.2852	797	3.785	0.0801	0.30318
798	3.724	0.0219	0.08156	798	3.723	0.0746	0.27774	798	3.788	0.0779	0.29509
799	3.732	0.022	0.0821	799	3.743	0.0763	0.28559	799	3.775	0.0755	0.28501
800	3.723	0.0219	0.08153	800	3.731	0.077	0.28729	800	3.749	0.0739	0.27705
801	3.726	0.0218	0.08123	801	3.74	0.0768	0.28723	801	3.751	0.0742	0.27832
802	3.732	0.022	0.0821	802	3.743	0.0773	0.28933	802	3.725	0.0766	0.28534
803	3.726	0.0219	0.0816	803	3.726	0.0794	0.29584	803	3.714	0.0766	0.28449
804	3.727	0.022	0.08199	804	3.747	0.0802	0.30051	804	3.717	0.0775	0.28807
805	3.736	0.0219	0.08182	805	3.75	0.0798	0.29925	805	3.712	0.0764	0.2836
806	3.743	0.022	0.08235	806	3.734	0.0789	0.29461	806	3.723	0.0773	0.28779
807	3.74	0.0237	0.08864	807	3.741	0.0789	0.29516	807	3.736	0.0791	0.29552
808	3.74	0.0219	0.08191	808	3.732	0.0798	0.29781	808	3.741	0.0789	0.29516
809	3.735	0.0219	0.0818	809	3.685	0.078	0.28743	809	3.745	0.0789	0.29548
810	3.73	0.0219	0.08169	810	3.683	0.076	0.27991	810	3.749	0.0805	0.30179
811	3.736	0.0219	0.08182	811	3.655	0.0725	0.26499	811	3.744	0.08	0.29952
812	3.732	0.0218	0.08136	812	3.645	0.0722	0.26317	812	3.734	0.0807	0.30133
813	3.739	0.0221	0.08263	813	3.689	0.0744	0.27446	813	3.736	0.0813	0.30374
814	3.748	0.0219	0.08208	814	3.707	0.0742	0.27506	814	3.734	0.0809	0.30208
815	3.745	0.0219	0.08202	815	3.69	0.0759	0.28007	815	3.751	0.0798	0.29933
816	3.748	0.0219	0.08208	816	3.713	0.0745	0.27662	816	3.787	0.0777	0.29425
817	3.742	0.023	0.08607	817	3.682	0.0754	0.27762	817	3.794	0.0714	0.27089
818	3.737	0.022	0.08221	818	3.674	0.0776	0.2851	818	3.807	0.075	0.28553
819	3.735	0.0219	0.0818	819	3.724	0.0798	0.29718	819	3.782	0.078	0.295
820	3.734	0.022	0.08215	820	3.715	0.0793	0.2946	820	3.761	0.0804	0.30238
821	3.733	0.0219	0.08175	821	3.75	0.0788	0.2955	821	3.723	0.0755	0.28109
822	3.739	0.0219	0.08188	822	3.767	0.0812	0.30588	822	3.713	0.076	0.28219
823	3.738	0.0219	0.08186	823	3.751	0.0785	0.29445	823	3.745	0.0782	0.29286
824	3.741	0.0218	0.08155	824	3.733	0.0782	0.29192	824	3.776	0.0798	0.30132
825	3.739	0.0219	0.08188	825	3.73	0.0794	0.29616	825	3.841	0.08	0.30728
826	3.731	0.0218	0.08134	826	3.731	0.0789	0.29438	826	3.858	0.0802	0.30941
827	3.733	0.0233	0.08698	827	3.736	0.0807	0.3015	827	3.781	0.0813	0.3074
828	3.726	0.0219	0.0816	828	3.749	0.0767	0.28755	828	3.705	0.0793	0.29381
829	3.727	0.0219	0.08162	829	3.768	0.0777	0.29277	829	3.632	0.0809	0.29383
830	3.731	0.0219	0.08171	830	3.771	0.0728	0.27453	830	3.667	0.0793	0.29079
831	3.733	0.0219	0.08175	831	3.767	0.0737	0.27763	831	3.706	0.0775	0.28722
832	3.737	0.0219	0.08184	832	3.76	0.0725	0.2726	832	3.748	0.0782	0.29309
833	3.739	0.022	0.08226	833	3.743	0.0773	0.28933	833	3.768	0.0753	0.28373
834	3.737	0.022	0.08221	834	3.73	0.0754	0.28124	834	3.713	0.073	0.27105
835	3.726	0.0219	0.0816	835	3.727	0.0751	0.2799	835	3.732	0.0754	0.28139
836	3.724	0.0219	0.08156	836	3.717	0.0751	0.27915	836	3.727	0.0748	0.27878
837	3.735	0.0234	0.0874	837	3.705	0.0779	0.28862	837	3.741	0.0777	0.29068
838	3.723	0.0219	0.08153	838	3.723	0.0767	0.28555	838	3.736	0.0757	0.28282
839	3.727	0.0219	0.08162	839	3.723	0.0798	0.2971	839	3.733	0.0782	0.29192
840	3.73	0.022	0.08206	840	3.743	0.0788	0.29495	840	3.726	0.0778	0.28988
841	3.72	0.0219	0.08147	841	3.778	0.0786	0.29695	841	3.73	0.0793	0.29579
842	3.736	0.022	0.08219	842	3.75	0.0784	0.294	842	3.738	0.0789	0.29493
843	3.736	0.0219	0.08182	843	3.753	0.0785	0.29461	843	3.74	0.0796	0.2977
844	3.736	0.0219	0.08182	844	3.763	0.0792	0.29803	844	3.748	0.0803	0.30096
845	3.74	0.022	0.08228	845	3.729	0.0798	0.29757	845	3.736	0.0803	0.3
846	3.743	0.0219	0.08197	846	3.729	0.0768	0.28639	846	3.722	0.0803	0.29888
847	3.744	0.0231	0.08649	847	3.716	0.0757	0.2813	847	3.725	0.0803	0.29912
848	3.743	0.022	0.08235	848	3.71	0.0729	0.27046	848	3.723	0.0802	0.29858
849	3.74	0.0219	0.08191	849	3.708	0.0748	0.27736	849	3.73	0.0785	0.29281
850	3.738	0.0219	0.08186	850	3.727	0.0735	0.27393	850	3.747	0.0755	0.2829
851	3.748	0.0218	0.08171	851	3.753	0.0764	0.28673	851	3.734	0.0747	0.27893
852	3.751	0.022	0.08252	852	3.725	0.0753	0.28049	852	3.732	0.0748	0.27915
853	3.746	0.0219	0.08204	853	3.751	0.075	0.28133	853	3.722	0.0732	0.27245
854	3.747	0.0219	0.08206	854	3.732	0.0768	0.28662	854	3.708	0.0744	0.27588
855	3.74	0.0219	0.08191	855	3.723	0.077	0.28667	855	3.704	0.0768	0.28447
856	3.732	0.0219	0.08173	856	3.745	0.0782	0.29286	856	3.708	0.0773	0.28663
857	3.72	0.0238	0.08854	857	3.731	0.078	0.29102	857	3.717	0.0782	0.29067
858	3.722	0.022	0.08188	858	3.741	0.08	0.29928	858	3.711	0.0791	0.29354
859	3.729	0.022	0.08204	859	3.725	0.0789	0.2939	859	3.727	0.0801	0.29853
860	3.728	0.022	0.08202	860	3.72	0.08	0.2976	860	3.724	0.0805	0.29978
861	3.752	0.0219	0.08217	861	3.715	0.0795	0.29534	861	3.725	0.0797	0.29688
862	3.741	0.0219	0.08193	862	3.726	0.0794	0.29584	862	3.727	0.08	0.29816
863	3.728	0.0219	0.08164	863	3.734	0.078	0.29125	863	3.714	0.08	0.29712
864	3.729	0.0219	0.08167	864	3.729	0.0779	0.29049	864	3.722	0.0805	0.29962
865	3.721	0.0219	0.08149	865	3.739	0.0768	0.28716	865	3.741	0.0802	0.30003
866	3.722	0.0218	0.08114	866	3.733	0.073	0.27251	866	3.745	0.0798	0.29885
867	3.725	0.0229	0.0853	867	3.738	0.0729	0.2725	867	3.75	0.0785	0.29438
868	3.732	0.0219	0.08173	868	3.748	0.0732	0.27435	868	3.747	0.0747	0.2799
869	3.735	0.0219	0.0818	869	3.748	0.0777	0.29122	869	3.732	0.0751	0.28027
870	3.728	0.0219	0.08164	870	3.726	0.0747	0.27833	870	3.736	0.073	0.27273
871	3.714	0.0218	0.08097	871	3.73	0.0745	0.27789	871	3.743	0.0755	0.2826
872	3.703	0.0219	0.0811	872	3.732	0.0767	0.28624	872	3.734	0.0776	0.28976
873	3.702	0.022	0.08144	873	3.727	0.0782	0.29145	873	3.748	0.0769	0.28822
874	3.701	0.0219	0.08105	874	3.748	0.0786	0.29459	874	3.743	0.0768	0.28746
875	3.711	0.022	0.08164	875	3.747	0.0797	0.29864	875	3.725	0.0777	0.28943
876	3.709	0.022	0.0816	876	3.744	0.0789	0.2954	876	3.739	0.0789	0.29501
877	3.706	0.0236	0.08746	877	3.738	0.0807	0.30166	877	3.716	0.0791	0.29394
878	3.722	0.022	0.08188	878	3.723	0.0802	0.29858	878	3.721	0.0814	0.30289
879	3.74	0.0219	0.08191	879	3.722	0.0818	0.30446	879	3.733	0.0837	0.31245
880	3.759	0.0218	0.08195	880	3.72	0.0814	0.30281	880	3.717	0.0812	0.30182
881	3.761	0.0219	0.08237	881	3.722	0.0798	0.29702	881	3.715	0.0805	0.29906
882	3.757	0.0219	0.08228	882	3.714	0.0798	0.29638	882	3.731	0.0809	0.30184
883	3.76	0.0218	0.08197	883	3.714	0.0777	0.28858	883	3.745	0.0803	0.30072
884	3.747	0.022	0.08243	884	3.719	0.0748	0.27818	884	3.759	0.0784	0.29471
885	3.752	0.0218	0.08179	885	3.732	0.0742	0.27691	885	3.769	0.0769	0.28984
886	3.751	0.0221	0.0829	886	3.753	0.0732	0.27472	886	3.747	0.0737	0.27615
887	3.746	0.023	0.08616	887	3.756	0.077	0.28921	887	3.727	0.0751	0.2799
888	3.736	0.022	0.08219	888	3.74	0.0762	0.28499	888	3.723	0.076	0.28295
889	3.732	0.0221	0.08248	889	3.726	0.0771	0.28727	889	3.721	0.0923	0.34345
890	3.726	0.022	0.08197	890	3.726	0.078	0.29063	890	3.724	0.0959	0.35713
891	3.713	0.0219	0.08131	891	3.717	0.0782	0.29067	891	3.736	0.0923	0.34483
892	3.73	0.0217	0.08094	892	3.719	0.0798	0.29678	892	3.716	0.0955	0.35488
893	3.735	0.0219	0.0818	893	3.729	0.0798	0.29757	893	3.716	0.0982	0.36491
894	3.747	0.022	0.08243	894	3.729	0.0792	0.29534	894	3.72	0.0955	0.35526
895	3.708	0.0219	0.08121	895	3.748	0.0796	0.29834	895	3.704	0.0989	0.36633
896	3.702	0.0218	0.0807	896	3.754	0.0817	0.3067	896	3.729	0.0995	0.37104
897	3.696	0.0234	0.08649	897	3.745	0.0812	0.30409	897	3.737	0.204	0.76235
898	3.678	0.0219	0.08055	898	3.745	0.0802	0.30035	898	3.733	0.0968	0.36135
899	3.722	0.022	0.08188	899	3.747	0.0784	0.29376	899	3.744	0.0923	0.34557
900	3.724	0.0218	0.08118	900	3.757	0.0814	0.30582	900	3.733	0.0798	0.29789
901	3.749	0.0218	0.08173	901	3.745	0.0782	0.29286	901	3.722	0.0798	0.29702
902	3.774	0.0218	0.08227	902	3.758	0.0767	0.28824	902	3.741	0.078	0.2918
903	3.756	0.0221	0.08301	903	3.747	0.073	0.27353	903	3.751	0.0743	0.2787
904	3.74	0.0218	0.08153	904	3.754	0.0737	0.27667	904	3.762	0.0732	0.27538
905	3.717	0.0218	0.08103	905	3.762	0.0757	0.28478	905	3.772	0.0747	0.28177
906	3.723	0.0218	0.08116	906	3.745	0.0768	0.28762	906	3.769	0.0777	0.29285
907	3.74	0.0234	0.08752	907	3.743	0.0757	0.28335	907	3.749	0.0771	0.28905
908	3.75	0.0218	0.08175	908	3.749	0.0771	0.28905	908	3.751	0.0751	0.2817
909	3.74	0.0219	0.08191	909	3.752	0.0771	0.28928	909	3.748	0.0776	0.29084
910	3.721	0.0218	0.08112	910	3.743	0.0773	0.28933	910	3.744	0.0796	0.29802
911	3.721	0.0219	0.08149	911	3.749	0.077	0.28867	911	3.752	0.0807	0.30279
912	3.719	0.022	0.08182	912	3.722	0.0778	0.28957	912	3.749	0.0819	0.30704
913	3.73	0.0218	0.08131	913	3.711	0.0788	0.29243	913	3.751	0.081	0.30383
914	3.732	0.022	0.0821	914	3.729	0.0798	0.29757	914	3.74	0.0807	0.30182
915	3.733	0.0219	0.08175	915	3.722	0.0805	0.29962	915	3.734	0.0814	0.30395
916	3.738	0.022	0.08224	916	3.726	0.0782	0.29137	916	3.74	0.0813	0.30406
917	3.737	0.0231	0.08632	917	3.742	0.0789	0.29524	917	3.745	0.0789	0.29548
918	3.729	0.0219	0.08167	918	3.73	0.0807	0.30101	918	3.742	0.0795	0.29749
919	3.729	0.0219	0.08167	919	3.739	0.0802	0.29987	919	3.744	0.0793	0.2969
920	3.73	0.0219	0.08169	920	3.743	0.0739	0.27661	920	3.739	0.0754	0.28192
921	3.729	0.0218	0.08129	921	3.747	0.0728	0.27278	921	3.725	0.0743	0.27677
922	3.749	0.0219	0.0821	922	3.742	0.0734	0.27466	922	3.741	0.0747	0.27945
923	3.741	0.0219	0.08193	923	3.73	0.072	0.26856	923	3.734	0.0766	0.28602
924	3.741	0.022	0.0823	924	3.744	0.0744	0.27855	924	3.738	0.0762	0.28484
925	3.738	0.0219	0.08186	925	3.731	0.0745	0.27796	925	3.741	0.0767	0.28693
926	3.728	0.0219	0.08164	926	3.756	0.0739	0.27757	926	3.738	0.0777	0.29044
927	3.739	0.0237	0.08861	927	3.756	0.0762	0.28621	927	3.761	0.0782	0.29411
928	3.736	0.0219	0.08182	928	3.756	0.0771	0.28959	928	3.735	0.0787	0.29394
929	3.739	0.022	0.08226	929	3.768	0.0885	0.33347	929	3.756	0.0804	0.30198
930	3.734	0.022	0.08215	930	3.743	0.0959	0.35895	930	3.768	0.0798	0.30069
931	3.74	0.0219	0.08191	931	3.75	0.0976	0.366	931	3.767	0.08	0.30136
932	3.746	0.022	0.08241	932	3.731	0.0963	0.3593	932	3.767	0.0787	0.29646
933	3.745	0.0218	0.08164	933	3.718	0.0989	0.36771	933	3.752	0.0805	0.30204
934	3.756	0.0219	0.08226	934	3.716	0.093	0.34559	934	3.747	0.0805	0.30163
935	3.748	0.0218	0.08171	935	3.732	0.0964	0.35976	935	3.714	0.0807	0.29972
936	3.747	0.0218	0.08168	936	3.738	0.0964	0.36034	936	3.74	0.0798	0.29845
937	3.743	0.0227	0.08497	937	3.747	0.0936	0.35072	937	3.735	0.0761	0.28423
938	3.74	0.022	0.08228	938	3.758	0.142	0.53364	938	3.739	0.0738	0.27594
939	3.73	0.0219	0.08169	939	3.749	0.0898	0.33666	939	3.756	0.0748	0.28095
940	3.72	0.022	0.08184	940	3.744	0.0791	0.29615	940	3.744	0.0739	0.27668
941	3.723	0.0219	0.08153	941	3.75	0.0737	0.27638	941	3.736	0.0773	0.28879
942	3.718	0.0219	0.08142	942	3.73	0.0755	0.28162	942	3.721	0.0755	0.28094
943	3.723	0.0219	0.08153	943	3.705	0.0757	0.28047	943	3.732	0.076	0.28363
944	3.726	0.022	0.08197	944	3.716	0.0735	0.27313	944	3.726	0.0778	0.28988
945	3.732	0.022	0.0821	945	3.723	0.0761	0.28332	945	3.73	0.0782	0.29169
946	3.736	0.0219	0.08182	946	3.717	0.078	0.28993	946	3.741	0.0792	0.29629
947	3.74	0.0237	0.08864	947	3.722	0.0772	0.28734	947	3.74	0.0792	0.29621
948	3.732	0.0217	0.08098	948	3.702	0.0759	0.28098	948	3.74	0.0785	0.29359
949	3.733	0.022	0.08213	949	3.708	0.078	0.28922	949	3.756	0.0795	0.2986
950	3.729	0.0219	0.08167	950	3.727	0.0807	0.30077	950	3.735	0.0807	0.30141
951	3.713	0.0219	0.08131	951	3.74	0.0794	0.29696	951	3.733	0.0805	0.30051
952	3.719	0.0219	0.08145	952	3.756	0.0805	0.30236	952	3.733	0.0795	0.29677
953	3.712	0.0219	0.08129	953	3.753	0.08	0.30024	953	3.717	0.0791	0.29401
954	3.714	0.022	0.08171	954	3.743	0.0802	0.30019	954	3.743	0.0777	0.29083
955	3.718	0.0218	0.08105	955	3.73	0.0784	0.29243	955	3.747	0.0735	0.2754
956	3.705	0.0219	0.08114	956	3.736	0.0775	0.28954	956	3.76	0.0736	0.27674
957	3.705	0.023	0.08522	957	3.721	0.0728	0.27089	957	3.768	0.0748	0.28185
958	3.71	0.022	0.08162	958	3.741	0.0729	0.27272	958	3.759	0.0764	0.28719
959	3.72	0.022	0.08184	959	3.75	0.0751	0.28163	959	3.743	0.0767	0.28709
960	3.737	0.0219	0.08184	960	3.735	0.0736	0.2749	960	3.752	0.0773	0.29003
961	3.745	0.022	0.08239	961	3.723	0.0767	0.28555	961	3.741	0.0791	0.29591
962	3.743	0.0219	0.08197	962	3.73	0.0752	0.2805	962	3.744	0.0795	0.29765
963	3.745	0.0218	0.08164	963	3.747	0.0762	0.28552	963	3.761	0.0789	0.29674
964	3.752	0.0219	0.08217	964	3.744	0.0762	0.28529	964	3.756	0.08	0.30048
965	3.742	0.0219	0.08195	965	3.761	0.0767	0.28847	965	3.757	0.0798	0.29981
966	3.749	0.0219	0.0821	966	3.764	0.0782	0.29434	966	3.75	0.0789	0.29588
967	3.741	0.0235	0.08791	967	3.762	0.0771	0.29005	967	3.747	0.0807	0.30238
968	3.736	0.022	0.08219	968	3.763	0.0773	0.29088	968	3.745	0.0801	0.29997
969	3.738	0.0219	0.08186	969	3.756	0.0829	0.31137	969	3.757	0.0813	0.30544
970	3.722	0.0219	0.08151	970	3.734	0.0795	0.29685	970	3.743	0.0791	0.29607
971	3.728	0.022	0.08202	971	3.716	0.08	0.29728	971	3.73	0.0772	0.28796
972	3.73	0.0219	0.08169	972	3.736	0.0784	0.2929	972	3.725	0.0744	0.27714
973	3.733	0.0219	0.08175	973	3.729	0.0784	0.29235	973	3.71	0.0742	0.27528
974	3.729	0.0219	0.08167	974	3.735	0.0766	0.2861	974	3.733	0.0745	0.27811
975	3.729	0.0219	0.08167	975	3.751	0.0742	0.27832	975	3.757	0.0767	0.28816
976	3.73	0.0217	0.08094	976	3.74	0.071	0.26554	976	3.757	0.0757	0.2844
977	3.725	0.0234	0.08717	977	3.747	0.0722	0.27053	977	3.766	0.0759	0.28584
978	3.732	0.0219	0.08173	978	3.745	0.0716	0.26814	978	3.754	0.0768	0.28831
979	3.735	0.0219	0.0818	979	3.729	0.076	0.2834	979	3.734	0.0789	0.29461
980	3.737	0.0219	0.08184	980	3.717	0.0753	0.27989	980	3.731	0.0802	0.29923
981	3.724	0.0219	0.08156	981	3.722	0.0753	0.28027	981	3.742	0.08	0.29936
982	3.732	0.0219	0.08173	982	3.715	0.0755	0.28048	982	3.738	0.0796	0.29754
983	3.736	0.0219	0.08182	983	3.727	0.0762	0.284	983	3.734	0.0811	0.30283
984	3.722	0.022	0.08188	984	3.723	0.0782	0.29114	984	3.74	0.0817	0.30556
985	3.731	0.022	0.08208	985	3.73	0.0789	0.2943	985	3.723	0.082	0.30529
986	3.73	0.022	0.08206	986	3.742	0.0784	0.29337	986	3.749	0.0789	0.2958
987	3.723	0.023	0.08563	987	3.747	0.0793	0.29714	987	3.753	0.0797	0.29911
988	3.728	0.0219	0.08164	988	3.764	0.0793	0.29849	988	3.738	0.0784	0.29306
989	3.733	0.0218	0.08138	989	3.751	0.0789	0.29595	989	3.738	0.0737	0.27549
990	3.732	0.022	0.0821	990	3.759	0.0784	0.29471	990	3.743	0.0737	0.27586
991	3.736	0.0219	0.08182	991	3.753	0.0785	0.29461	991	3.74	0.0739	0.27639
992	3.746	0.0217	0.08129	992	3.743	0.0778	0.29121	992	3.739	0.0766	0.28641
993	3.747	0.0218	0.08168	993	3.757	0.0767	0.28816	993	3.726	0.0751	0.27982
994	3.747	0.0218	0.08168	994	3.752	0.0735	0.27577	994	3.705	0.0766	0.2838
995	3.744	0.0218	0.08162	995	3.745	0.0714	0.26739	995	3.714	0.0795	0.29526
996	3.742	0.0219	0.08195	996	3.742	0.073	0.27317	996	3.682	0.0784	0.28867
997	3.731	0.0288	0.10745	997	3.73	0.075	0.27975	997	3.727	0.0828	0.3086
998	3.729	0.0387	0.14431	998	3.72	0.0751	0.27937	998	3.769	0.0817	0.30793
999	3.737	0.0334	0.12482	999	3.735	0.0751	0.2805	999	3.759	0.08	0.30072
1000	3.738	0.0221	0.08261	1000	3.75	0.0751	0.28163	1000	3.796	0.0792	0.30064
1001	3.74	0.0219	0.08191	1001	3.743	0.0766	0.28671	1001	3.751	0.0807	0.30271
1002	3.731	0.0219	0.08171	1002	3.751	0.0773	0.28995	1002	3.703	0.0816	0.30216
1003	3.731	0.0219	0.08171	1003	3.742	0.0782	0.29262	1003	3.714	0.0813	0.30195
1004	3.729	0.0218	0.08129	1004	3.734	0.0775	0.28939	1004	3.702	0.0812	0.3006
1005	3.727	0.0219	0.08162	1005	3.723	0.0782	0.29114	1005	3.729	0.0787	0.29347
1006	3.732	0.0219	0.08173	1006	3.713	0.0793	0.29444	1006	3.719	0.0787	0.29269
1007	3.72	0.0229	0.08519	1007	3.707	0.0809	0.2999	1007	3.705	0.0734	0.27195
1008	3.721	0.0218	0.08112	1008	3.702	0.0782	0.2895	1008	3.72	0.0757	0.2816
1009	3.723	0.0219	0.08153	1009	3.742	0.0807	0.30198	1009	3.696	0.0785	0.29014
1010	3.722	0.0219	0.08151	1010	3.757	0.0798	0.29981	1010	3.698	0.0773	0.28586
1011	3.729	0.0219	0.08167	1011	3.778	0.0759	0.28675	1011	3.702	0.0773	0.28616
1012	3.73	0.0219	0.08169	1012	3.784	0.0755	0.28569	1012	3.708	0.0782	0.28997
1013	3.739	0.0219	0.08188	1013	3.776	0.0723	0.273	1013	3.716	0.0777	0.28873
1014	3.741	0.0221	0.08268	1014	3.751	0.0723	0.2712	1014	3.754	0.0795	0.29844
1015	3.741	0.022	0.0823	1015	3.726	0.073	0.272	1015	3.757	0.0807	0.30319
1016	3.737	0.0218	0.08147	1016	3.719	0.0755	0.28078	1016	3.741	0.0814	0.30452
1017	3.738	0.0238	0.08896	1017	3.699	0.0748	0.27669	1017	3.73	0.0813	0.30325
1018	3.74	0.0219	0.08191	1018	3.722	0.0739	0.27506	1018	3.708	0.0807	0.29924
1019	3.74	0.022	0.08228	1019	3.723	0.0782	0.29114	1019	3.747	0.0823	0.30838
1020	3.747	0.0219	0.08206	1020	3.73	0.0771	0.28758	1020	3.761	0.0814	0.30615
1021	3.743	0.0221	0.08272	1021	3.736	0.0764	0.28543	1021	3.794	0.0802	0.30428
1022	3.737	0.022	0.08221	1022	3.743	0.0782	0.2927	1022	3.795	0.0796	0.30208
1023	3.731	0.022	0.08208	1023	3.745	0.0805	0.30147	1023	3.771	0.0793	0.29904
1024	3.731	0.0218	0.08134	1024	3.764	0.0782	0.29434	1024	3.752	0.0767	0.28778
1025	3.731	0.022	0.08208	1025	3.754	0.0776	0.29131	1025	3.734	0.0748	0.2793
1026	3.733	0.0219	0.08175	1026	3.743	0.0788	0.29495	1026	3.729	0.0751	0.28005
1027	3.74	0.023	0.08602	1027	3.754	0.0795	0.29844	1027	3.73	0.0775	0.28908
1028	3.737	0.022	0.08221	1028	3.758	0.0789	0.29651	1028	3.739	0.0772	0.28865
1029	3.736	0.022	0.08219	1029	3.761	0.0789	0.29674	1029	3.764	0.0779	0.29322
1030	3.74	0.0219	0.08191	1030	3.767	0.0755	0.28441	1030	3.753	0.0793	0.29761
1031	3.737	0.0219	0.08184	1031	3.77	0.0734	0.27672	1031	3.754	0.08	0.30032
1032	3.733	0.0219	0.08175	1032	3.745	0.0722	0.27039	1032	3.771	0.0793	0.29904
1033	3.729	0.0218	0.08129	1033	3.742	0.0723	0.27055	1033	3.757	0.081	0.30432
1034	3.724	0.0218	0.08118	1034	3.749	0.0747	0.28005	1034	3.767	0.0805	0.30324
1035	3.721	0.022	0.08186	1035	3.727	0.0754	0.28102	1035	3.749	0.0811	0.30404
1036	3.714	0.022	0.08171	1036	3.756	0.075	0.2817	1036	3.733	0.08	0.29864
1037	3.714	0.0236	0.08765	1037	3.759	0.0737	0.27704	1037	3.699	0.0804	0.2974
1038	3.723	0.0219	0.08153	1038	3.729	0.0763	0.28452	1038	3.707	0.0825	0.30583
1039	3.728	0.0219	0.08164	1039	3.745	0.0776	0.29061	1039	3.696	0.0801	0.29605
1040	3.74	0.0219	0.08191	1040	3.696	0.0784	0.28977	1040	3.715	0.0795	0.29534
1041	3.74	0.022	0.08228	1041	3.706	0.0778	0.28833	1041	3.739	0.0748	0.27968
1042	3.734	0.022	0.08215	1042	3.694	0.0795	0.29367	1042	3.738	0.075	0.28035
1043	3.735	0.0219	0.0818	1043	3.687	0.0789	0.2909	1043	3.751	0.0751	0.2817
1044	3.732	0.0219	0.08173	1044	3.736	0.0814	0.30411	1044	3.735	0.0763	0.28498
1045	3.731	0.0219	0.08171	1045	3.724	0.0793	0.29531	1045	3.729	0.0786	0.2931
1046	3.729	0.0219	0.08167	1046	3.776	0.0805	0.30397	1046	3.736	0.0762	0.28468
1047	3.725	0.0234	0.08717	1047	3.789	0.0811	0.30729	1047	3.744	0.0776	0.29053
1048	3.717	0.0219	0.0814	1048	3.748	0.0776	0.29084	1048	3.745	0.0784	0.29361
1049	3.729	0.0219	0.08167	1049	3.756	0.0737	0.27682	1049	3.756	0.0805	0.30236
1050	3.731	0.0219	0.08171	1050	3.787	0.0723	0.2738	1050	3.753	0.0811	0.30437
1051	3.735	0.0219	0.0818	1051	3.767	0.0721	0.2716	1051	3.752	0.0789	0.29603
1052	3.738	0.0219	0.08186	1052	3.736	0.0734	0.27422	1052	3.748	0.0798	0.29909
1053	3.731	0.0221	0.08246	1053	3.762	0.0757	0.28478	1053	3.761	0.0817	0.30727
1054	3.731	0.022	0.08208	1054	3.711	0.0759	0.28166	1054	3.751	0.0814	0.30533
1055	3.72	0.0219	0.08147	1055	3.722	0.0759	0.2825	1055	3.754	0.0814	0.30558
1056	3.731	0.0221	0.08246	1056	3.752	0.0772	0.28965	1056	3.753	0.0794	0.29799
1057	3.725	0.0231	0.08605	1057	3.729	0.0771	0.28751	1057	3.74	0.0791	0.29583
1058	3.727	0.022	0.08199	1058	3.729	0.078	0.29086	1058	3.741	0.0764	0.28581
1059	3.735	0.022	0.08217	1059	3.727	0.0811	0.30226	1059	3.735	0.0764	0.28535
1060	3.724	0.0218	0.08118	1060	3.74	0.0789	0.29509	1060	3.738	0.0742	0.27736
1061	3.74	0.0219	0.08191	1061	3.735	0.0793	0.29619	1061	3.738	0.0757	0.28297
1062	3.732	0.022	0.0821	1062	3.726	0.0786	0.29286	1062	3.731	0.0771	0.28766
1063	3.741	0.022	0.0823	1063	3.716	0.0787	0.29245	1063	3.739	0.0766	0.28641
1064	3.738	0.022	0.08224	1064	3.73	0.0773	0.28833	1064	3.749	0.0789	0.2958
1065	3.718	0.0219	0.08142	1065	3.723	0.0786	0.29263	1065	3.748	0.0805	0.30171
1066	3.724	0.0219	0.08156	1066	3.727	0.0784	0.2922	1066	3.749	0.0798	0.29917
1067	3.715	0.0236	0.08767	1067	3.731	0.0757	0.28244	1067	3.738	0.0802	0.29979
1068	3.709	0.022	0.0816	1068	3.726	0.0723	0.26939	1068	3.731	0.0805	0.30035
1069	3.718	0.0219	0.08142	1069	3.735	0.0747	0.279	1069	3.723	0.0816	0.3038
1070	3.718	0.022	0.0818	1070	3.743	0.0732	0.27399	1070	3.731	0.0805	0.30035
1071	3.722	0.0219	0.08151	1071	3.745	0.0752	0.28162	1071	3.733	0.0807	0.30125
1072	3.734	0.022	0.08215	1072	3.731	0.0744	0.27759	1072	3.734	0.0797	0.2976
1073	3.73	0.0218	0.08131	1073	3.739	0.0752	0.28117	1073	3.745	0.08	0.2996
1074	3.726	0.0218	0.08123	1074	3.727	0.0761	0.28362	1074	3.731	0.0785	0.29288
1075	3.728	0.0219	0.08164	1075	3.727	0.0763	0.28437	1075	3.73	0.0772	0.28796
1076	3.739	0.0219	0.08188	1076	3.738	0.0769	0.28745	1076	3.732	0.0745	0.27803
1077	3.737	0.0227	0.08483	1077	3.732	0.0786	0.29334	1077	3.73	0.0745	0.27789
1078	3.732	0.0219	0.08173	1078	3.739	0.0782	0.29239	1078	3.743	0.0741	0.27736
1079	3.713	0.022	0.08169	1079	3.723	0.0797	0.29672	1079	3.743	0.0761	0.28484
1080	3.701	0.022	0.08142	1080	3.726	0.081	0.30181	1080	3.722	0.0763	0.28399
1081	3.71	0.0221	0.08199	1081	3.719	0.0793	0.29492	1081	3.731	0.076	0.28356
1082	3.717	0.0219	0.0814	1082	3.726	0.0798	0.29733	1082	3.711	0.0782	0.2902
1083	3.736	0.022	0.08219	1083	3.74	0.0793	0.29658	1083	3.713	0.0785	0.29147
1084	3.743	0.0219	0.08197	1084	3.733	0.0796	0.29715	1084	3.733	0.0777	0.29005
1085	3.742	0.0219	0.08195	1085	3.731	0.0777	0.2899	1085	3.731	0.0785	0.29288
1086	3.748	0.0219	0.08208	1086	3.729	0.0745	0.27781	1086	3.752	0.0809	0.30354
1087	3.74	0.0236	0.08826	1087	3.731	0.0737	0.27497	1087	3.753	0.0802	0.30099
1088	3.73	0.0219	0.08169	1088	3.736	0.0739	0.27609	1088	3.748	0.0804	0.30134
1089	3.739	0.022	0.08226	1089	3.744	0.0763	0.28567	1089	3.738	0.0773	0.28895
1090	3.728	0.022	0.08202	1090	3.733	0.0755	0.28184	1090	3.73	0.08	0.2984
1091	3.717	0.0219	0.0814	1091	3.735	0.076	0.28386	1091	3.73	0.0789	0.2943
1092	3.719	0.0219	0.08145	1092	3.739	0.0762	0.28491	1092	3.741	0.0764	0.28581
1093	3.722	0.0219	0.08151	1093	3.726	0.0775	0.28877	1093	3.745	0.0735	0.27526
1094	3.728	0.0218	0.08127	1094	3.742	0.0797	0.29824	1094	3.754	0.0739	0.27742
1095	3.747	0.0219	0.08206	1095	3.733	0.0791	0.29528	1095	3.753	0.0745	0.2796
1096	3.754	0.0221	0.08296	1096	3.727	0.0805	0.30002	1096	3.75	0.0759	0.28463
1097	3.732	0.0229	0.08546	1097	3.741	0.0797	0.29816	1097	3.729	0.0762	0.28415
1098	3.732	0.0219	0.08173	1098	3.732	0.08	0.29856	1098	3.729	0.0766	0.28564
1099	3.732	0.0219	0.08173	1099	3.734	0.0826	0.30843	1099	3.725	0.078	0.29055
1100	3.733	0.0218	0.08138	1100	3.722	0.0797	0.29664	1100	3.714	0.0789	0.29303
1101	3.749	0.0218	0.08173	1101	3.726	0.0789	0.29398	1101	3.733	0.0793	0.29603
1102	3.751	0.0219	0.08215	1102	3.723	0.0787	0.293	1102	3.73	0.0798	0.29765
1103	3.794	0.0219	0.08309	1103	3.73	0.0787	0.29355	1103	3.739	0.0805	0.30099
1104	3.789	0.022	0.08336	1104	3.754	0.0773	0.29018	1104	3.742	0.0798	0.29861
1105	3.786	0.0219	0.08291	1105	3.749	0.0736	0.27593	1105	3.739	0.0796	0.29762
1106	3.789	0.0219	0.08298	1106	3.749	0.0748	0.28043	1106	3.738	0.08	0.29904
1107	3.75	0.0236	0.0885	1107	3.738	0.0735	0.27474	1107	3.734	0.0802	0.29947
1108	3.755	0.0219	0.08223	1108	3.722	0.076	0.28287	1108	3.732	0.0793	0.29595
1109	3.756	0.022	0.08263	1109	3.725	0.0782	0.2913	1109	3.743	0.0787	0.29457
1110	3.755	0.0219	0.08223	1110	3.735	0.0748	0.27938	1110	3.741	0.0748	0.27983
1111	3.742	0.022	0.08232	1111	3.731	0.0778	0.29027	1111	3.743	0.0739	0.27661
1112	3.74	0.0219	0.08191	1112	3.748	0.0782	0.29309	1112	3.749	0.0743	0.27855
1113	3.738	0.0219	0.08186	1113	3.742	0.0793	0.29674	1113	3.744	0.0752	0.28155
1114	3.732	0.0219	0.08173	1114	3.736	0.0782	0.29216	1114	3.74	0.0775	0.28985
1115	3.738	0.0217	0.08111	1115	3.751	0.0792	0.29708	1115	3.723	0.0767	0.28555
1116	3.736	0.0219	0.08182	1116	3.732	0.0794	0.29632	1116	3.726	0.0751	0.27982
1117	3.734	0.0232	0.08663	1117	3.733	0.0795	0.29677	1117	3.717	0.0791	0.29401
1118	3.732	0.022	0.0821	1118	3.727	0.0793	0.29555	1118	3.72	0.0784	0.29165
1119	3.721	0.0219	0.08149	1119	3.729	0.0798	0.29757	1119	3.724	0.0805	0.29978
1120	3.715	0.0219	0.08136	1120	3.745	0.0775	0.29024	1120	3.715	0.0812	0.30166
1121	3.718	0.0219	0.08142	1121	3.753	0.0782	0.29348	1121	3.721	0.0814	0.30289
1122	3.719	0.0218	0.08107	1122	3.763	0.0745	0.28034	1122	3.727	0.0791	0.29481
1123	3.729	0.022	0.08204	1123	3.752	0.0722	0.27089	1123	3.72	0.08	0.2976
1124	3.736	0.022	0.08219	1124	3.754	0.0728	0.27329	1124	3.735	0.0807	0.30141
1125	3.739	0.022	0.08226	1125	3.741	0.0723	0.27047	1125	3.742	0.0811	0.30348
1126	3.741	0.0219	0.08193	1126	3.742	0.0741	0.27728	1126	3.752	0.0784	0.29416
1127	3.738	0.023	0.08597	1127	3.743	0.0745	0.27885	1127	3.769	0.0757	0.28531
1128	3.739	0.0219	0.08188	1128	3.744	0.0751	0.28117	1128	3.756	0.073	0.27419
1129	3.741	0.0218	0.08155	1129	3.749	0.0755	0.28305	1129	3.747	0.0748	0.28028
1130	3.742	0.0219	0.08195	1130	3.747	0.0771	0.28889	1130	3.732	0.0744	0.27766
1131	3.748	0.022	0.08246	1131	3.76	0.0773	0.29065	1131	3.692	0.0761	0.28096
1132	3.75	0.0219	0.08213	1132	3.753	0.0785	0.29461	1132	3.692	0.0766	0.28281
1133	3.736	0.0219	0.08182	1133	3.757	0.0784	0.29455	1133	3.69	0.0767	0.28302
1134	3.73	0.0219	0.08169	1134	3.748	0.078	0.29234	1134	3.689	0.0777	0.28664
1135	3.73	0.022	0.08206	1135	3.74	0.0817	0.30556	1135	3.719	0.0785	0.29194
1136	3.729	0.0218	0.08129	1136	3.731	0.0798	0.29773	1136	3.724	0.0789	0.29382
1137	3.734	0.0237	0.0885	1137	3.745	0.0797	0.29848	1137	3.731	0.0786	0.29326
1138	3.738	0.0219	0.08186	1138	3.756	0.0801	0.30086	1138	3.73	0.08	0.2984
1139	3.739	0.022	0.08226	1139	3.754	0.0773	0.29018	1139	3.742	0.08	0.29936
1140	3.739	0.0219	0.08188	1140	3.762	0.0764	0.28742	1140	3.735	0.0802	0.29955
1141	3.741	0.0219	0.08193	1141	3.741	0.0729	0.27272	1141	3.733	0.0811	0.30275
1142	3.742	0.0218	0.08158	1142	3.734	0.0727	0.27146	1142	3.735	0.0807	0.30141
1143	3.735	0.0218	0.08142	1143	3.736	0.0737	0.27534	1143	3.727	0.0804	0.29965
1144	3.737	0.022	0.08221	1144	3.751	0.0757	0.28395	1144	3.733	0.0773	0.28856
1145	3.735	0.0219	0.0818	1145	3.743	0.0759	0.28409	1145	3.748	0.0747	0.27998
1146	3.74	0.0221	0.08265	1146	3.752	0.0757	0.28403	1146	3.751	0.0727	0.2727
1147	3.737	0.0229	0.08558	1147	3.768	0.0763	0.2875	1147	3.745	0.0752	0.28162
1148	3.734	0.022	0.08215	1148	3.733	0.0782	0.29192	1148	3.742	0.0768	0.28739
1149	3.736	0.0219	0.08182	1149	3.748	0.0798	0.29909	1149	3.712	0.0793	0.29436
1150	3.731	0.0219	0.08171	1150	3.741	0.0778	0.29105	1150	3.717	0.0771	0.28658
1151	3.74	0.0221	0.08265	1151	3.734	0.077	0.28752	1151	3.722	0.0767	0.28548
1152	3.739	0.022	0.08226	1152	3.756	0.0787	0.2956	1152	3.723	0.08	0.29784
1153	3.73	0.0219	0.08169	1153	3.732	0.0784	0.29259	1153	3.736	0.08	0.29888
1154	3.729	0.022	0.08204	1154	3.734	0.0795	0.29685	1154	3.729	0.0803	0.29944
1155	3.727	0.0219	0.08162	1155	3.721	0.0766	0.28503	1155	3.74	0.0805	0.30107
1156	3.723	0.0218	0.08116	1156	3.721	0.08	0.29768	1156	3.733	0.0795	0.29677
1157	3.732	0.0239	0.08919	1157	3.733	0.0773	0.28856	1157	3.724	0.0791	0.29457
1158	3.731	0.0219	0.08171	1158	3.738	0.0776	0.29007	1158	3.727	0.0809	0.30151
1159	3.721	0.0219	0.08149	1159	3.752	0.0768	0.28815	1159	3.714	0.082	0.30455
1160	3.721	0.0219	0.08149	1160	3.754	0.0714	0.26804	1160	3.716	0.0792	0.29431
1161	3.72	0.022	0.08184	1161	3.772	0.0732	0.27611	1161	3.732	0.0778	0.29035
1162	3.719	0.0219	0.08145	1162	3.757	0.0742	0.27877	1162	3.73	0.0743	0.27714
1163	3.746	0.0218	0.08166	1163	3.741	0.0764	0.28581	1163	3.739	0.0742	0.27743
1164	3.751	0.022	0.08252	1164	3.732	0.0748	0.27915	1164	3.745	0.0746	0.27938
1165	3.754	0.0219	0.08221	1165	3.723	0.0753	0.28034	1165	3.731	0.0775	0.28915
1166	3.759	0.0219	0.08232	1166	3.729	0.0751	0.28005	1166	3.721	0.0775	0.28838
1167	3.743	0.0228	0.08534	1167	3.727	0.0778	0.28996	1167	3.722	0.0755	0.28101
1168	3.74	0.022	0.08228	1168	3.729	0.0778	0.29012	1168	3.743	0.0764	0.28597
1169	3.733	0.0219	0.08175	1169	3.724	0.0784	0.29196	1169	3.75	0.0776	0.291
1170	3.735	0.0219	0.0818	1170	3.731	0.0797	0.29736	1170	3.77	0.0802	0.30235
1171	3.731	0.0218	0.08134	1171	3.735	0.0787	0.29394	1171	3.773	0.0807	0.30448
1172	3.737	0.0219	0.08184	1172	3.735	0.0791	0.29544	1172	3.749	0.08	0.29992
1173	3.741	0.0219	0.08193	1173	3.735	0.0786	0.29357	1173	3.747	0.0798	0.29901
1174	3.728	0.0219	0.08164	1174	3.747	0.0782	0.29302	1174	3.735	0.0813	0.30366
1175	3.728	0.0219	0.08164	1175	3.743	0.0794	0.29719	1175	3.726	0.0809	0.30143
1176	3.722	0.0218	0.08114	1176	3.747	0.0779	0.29189	1176	3.73	0.0794	0.29616
1177	3.723	0.0236	0.08786	1177	3.747	0.0751	0.2814	1177	3.727	0.0794	0.29592
1178	3.732	0.0219	0.08173	1178	3.742	0.0736	0.27541	1178	3.73	0.0784	0.29243
1179	3.734	0.022	0.08215	1179	3.749	0.071	0.26618	1179	3.731	0.0767	0.28617
1180	3.741	0.0218	0.08155	1180	3.736	0.072	0.26899	1180	3.73	0.0734	0.27378
1181	3.749	0.022	0.08248	1181	3.748	0.0748	0.28035	1181	3.736	0.0746	0.27871
1182	3.752	0.0217	0.08142	1182	3.729	0.0752	0.28042	1182	3.733	0.0751	0.28035
1183	3.755	0.0219	0.08223	1183	3.743	0.0738	0.27623	1183	3.741	0.0769	0.28768
1184	3.748	0.0218	0.08171	1184	3.751	0.0755	0.2832	1184	3.741	0.0773	0.28918
1185	3.743	0.0219	0.08197	1185	3.741	0.0762	0.28506	1185	3.738	0.0764	0.28558
1186	3.74	0.022	0.08228	1186	3.752	0.0787	0.29528	1186	3.741	0.0786	0.29404
1187	3.733	0.0232	0.08661	1187	3.735	0.0789	0.29469	1187	3.742	0.0795	0.29749
1188	3.726	0.0221	0.08234	1188	3.733	0.0788	0.29416	1188	3.74	0.078	0.29172
1189	3.722	0.0219	0.08151	1189	3.74	0.0798	0.29845	1189	3.736	0.0804	0.30037
1190	3.717	0.0218	0.08103	1190	3.741	0.0786	0.29404	1190	3.736	0.0791	0.29552
1191	3.739	0.0219	0.08188	1191	3.727	0.0796	0.29667	1191	3.729	0.0805	0.30018
1192	3.748	0.0219	0.08208	1192	3.729	0.0775	0.289	1192	3.729	0.0798	0.29757
1193	3.747	0.0218	0.08168	1193	3.723	0.0785	0.29226	1193	3.739	0.0798	0.29837
1194	3.728	0.022	0.08202	1194	3.73	0.078	0.29094	1194	3.732	0.0795	0.29669
1195	3.71	0.0219	0.08125	1195	3.74	0.0764	0.28574	1195	3.723	0.0785	0.29226
1196	3.696	0.0219	0.08094	1196	3.747	0.0748	0.28028	1196	3.733	0.0757	0.28259
1197	3.698	0.0231	0.08542	1197	3.752	0.0712	0.26714	1197	3.73	0.0741	0.27639
1198	3.728	0.0219	0.08164	1198	3.747	0.0743	0.2784	1198	3.743	0.073	0.27324
1199	3.72	0.022	0.08184	1199	3.758	0.0767	0.28824	1199	3.759	0.0892	0.3353
1200	3.737	0.0218	0.08147	1200	3.742	0.0744	0.2784	1200	3.753	0.0918	0.34453
1201	3.755	0.0219	0.08223	1201	3.743	0.0744	0.27848	1201	3.76	0.0954	0.3587
1202	3.755	0.022	0.08261	1202	3.749	0.0748	0.28043	1202	3.769	0.0941	0.35466
1203	3.775	0.022	0.08305	1203	3.733	0.0772	0.28819	1203	3.753	0.0964	0.36179
1204	3.772	0.0218	0.08223	1204	3.749	0.0773	0.2898	1204	3.752	0.0973	0.36507
1205	3.755	0.0219	0.08223	1205	3.74	0.0791	0.29583	1205	3.748	0.0987	0.36993
1206	3.748	0.022	0.08246	1206	3.734	0.0782	0.292	1206	3.724	0.0967	0.36011
1207	3.733	0.0237	0.08847	1207	3.745	0.0791	0.29623	1207	3.749	0.0962	0.36065
1208	3.735	0.022	0.08217	1208	3.745	0.0784	0.29361	1208	3.747	0.174	0.65198
1209	3.724	0.022	0.08193	1209	3.754	0.0813	0.3052	1209	3.748	0.0959	0.35943
1210	3.723	0.0218	0.08116	1210	3.751	0.0807	0.30271	1210	3.766	0.0932	0.35099
1211	3.729	0.0219	0.08167	1211	3.758	0.0789	0.29651	1211	3.753	0.102	0.38281
1212	3.733	0.0219	0.08175	1212	3.747	0.0772	0.28927	1212	3.748	0.253	0.94824
1213	3.745	0.0219	0.08202	1213	3.721	0.0792	0.2947	1213	3.742	0.249	0.93176
1214	3.743	0.0219	0.08197	1214	3.71	0.0773	0.28678	1214	3.719	0.243	0.90372
1215	3.743	0.0219	0.08197	1215	3.695	0.0729	0.26937	1215	3.727	0.196	0.73049
1216	3.731	0.0219	0.08171	1216	3.701	0.0732	0.27091	1216	3.73	0.0709	0.26446
1217	3.726	0.0227	0.08458	1217	3.742	0.0742	0.27766	1217	3.729	0.0747	0.27856
1218	3.729	0.022	0.08204	1218	3.747	0.0744	0.27878	1218	3.727	0.0744	0.27729
1219	3.726	0.0219	0.0816	1219	3.742	0.0755	0.28252	1219	3.739	0.0734	0.27444
1220	3.733	0.0219	0.08175	1220	3.724	0.0748	0.27856	1220	3.731	0.0887	0.33094
1221	3.74	0.022	0.08228	1221	3.724	0.0764	0.28451	1221	3.786	0.0989	0.37444
1222	3.742	0.0219	0.08195	1222	3.727	0.0764	0.28474	1222	3.809	0.177	0.67419
1223	3.742	0.0219	0.08195	1223	3.708	0.0763	0.28292	1223	3.813	0.0973	0.371
1224	3.748	0.0219	0.08208	1224	3.724	0.0782	0.29122	1224	3.817	0.0826	0.31528
1225	3.741	0.0217	0.08118	1225	3.713	0.0793	0.29444	1225	3.743	0.08	0.29944
1226	3.745	0.0219	0.08202	1226	3.732	0.0794	0.29632	1226	3.77	0.0825	0.31103
1227	3.743	0.0237	0.08871	1227	3.777	0.0797	0.30103	1227	3.721	0.0796	0.29619
1228	3.735	0.0219	0.0818	1228	3.795	0.0787	0.29867	1228	3.757	0.0793	0.29793
1229	3.732	0.0219	0.08173	1229	3.798	0.0973	0.36955	1229	3.813	0.0771	0.29398
1230	3.731	0.022	0.08208	1230	3.769	0.0973	0.36672	1230	3.76	0.077	0.28952
1231	3.73	0.0219	0.08169	1231	3.747	0.0936	0.35072	1231	3.761	0.0757	0.28471
1232	3.731	0.022	0.08208	1232	3.725	0.0945	0.35201	1232	3.724	0.0705	0.26254
1233	3.727	0.0219	0.08162	1233	3.725	0.0895	0.33339	1233	3.728	0.0703	0.26208
1234	3.724	0.022	0.08193	1234	3.738	0.0889	0.33231	1234	3.702	0.0723	0.26765
1235	3.723	0.022	0.08191	1235	3.731	0.0892	0.33281	1235	3.713	0.0748	0.27773
1236	3.727	0.0218	0.08125	1236	3.736	0.0879	0.32839	1236	3.724	0.0747	0.27818
1237	3.728	0.0228	0.085	1237	3.699	0.132	0.48827	1237	3.689	0.0739	0.27262
1238	3.735	0.0218	0.08142	1238	3.722	0.0891	0.33163	1238	3.715	0.0761	0.28271
1239	3.736	0.0218	0.08144	1239	3.727	0.0875	0.32611	1239	3.733	0.0782	0.29192
1240	3.734	0.022	0.08215	1240	3.72	0.0768	0.2857	1240	3.735	0.0769	0.28722
1241	3.738	0.022	0.08224	1241	3.717	0.124	0.46091	1241	3.735	0.0777	0.29021
1242	3.735	0.022	0.08217	1242	3.684	0.0843	0.31056	1242	3.743	0.0789	0.29532
1243	3.724	0.022	0.08193	1243	3.664	0.0773	0.28323	1243	3.743	0.0782	0.2927
1244	3.722	0.0219	0.08151	1244	3.668	0.0784	0.28757	1244	3.726	0.0782	0.29137
1245	3.721	0.0219	0.08149	1245	3.653	0.0787	0.28749	1245	3.724	0.0789	0.29382
1246	3.717	0.022	0.08177	1246	3.69	0.0803	0.29631	1246	3.725	0.0779	0.29018
1247	3.722	0.0235	0.08747	1247	3.723	0.129	0.48027	1247	3.725	0.0771	0.2872
1248	3.73	0.0219	0.08169	1248	3.678	0.121	0.44504	1248	3.739	0.0754	0.28192
1249	3.742	0.022	0.08232	1249	3.704	0.0923	0.34188	1249	3.739	0.0741	0.27706
1250	3.747	0.0219	0.08206	1250	3.653	0.0788	0.28786	1250	3.744	0.0702	0.26283
1251	3.731	0.0219	0.08171	1251	3.637	0.075	0.27278	1251	3.743	0.0922	0.3451
1252	3.702	0.0219	0.08107	1252	3.719	0.0737	0.27409	1252	3.734	0.0968	0.36145
1253	3.7	0.0219	0.08103	1253	3.824	0.0741	0.28336	1253	3.736	0.0954	0.35641
1254	3.69	0.0219	0.08081	1254	3.821	0.0723	0.27626	1254	3.745	0.0953	0.3569
1255	3.712	0.0219	0.08129	1255	3.822	0.0745	0.28474	1255	3.739	0.0936	0.34997
1256	3.742	0.0219	0.08195	1256	3.788	0.0772	0.29243	1256	3.742	0.0802	0.30011
1257	3.726	0.0233	0.08682	1257	3.704	0.0748	0.27706	1257	3.748	0.0791	0.29647
1258	3.739	0.022	0.08226	1258	3.729	0.0768	0.28639	1258	3.741	0.0791	0.29591
1259	3.734	0.022	0.08215	1259	3.749	0.0798	0.29917	1259	3.739	0.0822	0.30735
1260	3.728	0.0219	0.08164	1260	3.754	0.0823	0.30895	1260	3.743	0.0818	0.30618
1261	3.746	0.022	0.08241	1261	3.751	0.077	0.28883	1261	3.739	0.0827	0.30922
1262	3.727	0.022	0.08199	1262	3.748	0.0792	0.29684	1262	3.731	0.0807	0.30109
1263	3.721	0.0219	0.08149	1263	3.738	0.0789	0.29493	1263	3.733	0.0795	0.29677
1264	3.712	0.0219	0.08129	1264	3.731	0.0788	0.294	1264	3.729	0.0797	0.2972
1265	3.7	0.022	0.0814	1265	3.72	0.078	0.29016	1265	3.716	0.0782	0.29059
1266	3.72	0.0217	0.08072	1266	3.733	0.0789	0.29453	1266	3.727	0.0762	0.284
1267	3.733	0.0232	0.08661	1267	3.731	0.0794	0.29624	1267	3.734	0.0745	0.27818
1268	3.743	0.0219	0.08197	1268	3.73	0.0768	0.28646	1268	3.732	0.0748	0.27915
1269	3.729	0.0219	0.08167	1269	3.736	0.0741	0.27684	1269	3.735	0.0748	0.27938
1270	3.731	0.0221	0.08246	1270	3.725	0.0727	0.27081	1270	3.721	0.0759	0.28242
1271	3.724	0.0219	0.08156	1271	3.73	0.073	0.27229	1271	3.73	0.0775	0.28908
1272	3.703	0.0219	0.0811	1272	3.723	0.0729	0.27141	1272	3.726	0.0769	0.28653
1273	3.722	0.0219	0.08151	1273	3.731	0.0734	0.27386	1273	3.741	0.0782	0.29255
1274	3.715	0.0219	0.08136	1274	3.742	0.0764	0.28589	1274	3.756	0.0805	0.30236
1275	3.712	0.022	0.08166	1275	3.748	0.0746	0.2796	1275	3.75	0.0787	0.29513
1276	3.745	0.022	0.08239	1276	3.745	0.0747	0.27975	1276	3.75	0.0801	0.30038
1277	3.733	0.0237	0.08847	1277	3.736	0.0766	0.28618	1277	3.744	0.0807	0.30214
1278	3.729	0.0219	0.08167	1278	3.739	0.0764	0.28566	1278	3.747	0.0794	0.29751
1279	3.735	0.0219	0.0818	1279	3.726	0.0789	0.29398	1279	3.736	0.08	0.29888
1280	3.738	0.0219	0.08186	1280	3.739	0.0794	0.29688	1280	3.756	0.0809	0.30386
1281	3.75	0.0219	0.08213	1281	3.745	0.0792	0.2966	1281	3.753	0.0797	0.29911
1282	3.752	0.0219	0.08217	1282	3.735	0.0789	0.29469	1282	3.749	0.0786	0.29467
1283	3.739	0.0219	0.08188	1283	3.725	0.0795	0.29614	1283	3.759	0.0751	0.2823
1284	3.733	0.022	0.08213	1284	3.73	0.0791	0.29504	1284	3.751	0.0753	0.28245
1285	3.728	0.022	0.08202	1285	3.731	0.0793	0.29587	1285	3.745	0.076	0.28462
1286	3.73	0.0219	0.08169	1286	3.738	0.0779	0.29119	1286	3.743	0.0747	0.2796
1287	3.743	0.0229	0.08571	1287	3.756	0.0767	0.28809	1287	3.723	0.0766	0.28518
1288	3.737	0.022	0.08221	1288	3.756	0.0742	0.2787	1288	3.719	0.0773	0.28748
1289	3.736	0.022	0.08219	1289	3.76	0.0742	0.27899	1289	3.741	0.0793	0.29666
1290	3.729	0.022	0.08204	1290	3.766	0.0723	0.27228	1290	3.743	0.0782	0.2927
1291	3.724	0.0219	0.08156	1291	3.762	0.0763	0.28704	1291	3.757	0.0793	0.29793
1292	3.727	0.022	0.08199	1292	3.745	0.0753	0.282	1292	3.757	0.0786	0.2953
1293	3.728	0.0219	0.08164	1293	3.732	0.0751	0.28027	1293	3.744	0.0814	0.30476
1294	3.73	0.0221	0.08243	1294	3.727	0.0751	0.2799	1294	3.724	0.0811	0.30202
1295	3.741	0.0219	0.08193	1295	3.713	0.0773	0.28701	1295	3.726	0.0811	0.30218
1296	3.736	0.0219	0.08182	1296	3.732	0.0779	0.29072	1296	3.723	0.0802	0.29858
1297	3.743	0.0295	0.11042	1297	3.743	0.0775	0.29008	1297	3.726	0.0787	0.29324
1298	3.749	0.0388	0.14546	1298	3.736	0.0773	0.28879	1298	3.733	0.0784	0.29267
1299	3.749	0.03	0.11247	1299	3.756	0.0801	0.30086	1299	3.738	0.0802	0.29979
1300	3.755	0.0219	0.08223	1300	3.749	0.0818	0.30667	1300	3.733	0.0768	0.28669
1301	3.75	0.0222	0.08325	1301	3.743	0.0784	0.29345	1301	3.727	0.0742	0.27654
1302	3.75	0.022	0.0825	1302	3.748	0.0784	0.29384	1302	3.742	0.0732	0.27391
1303	3.746	0.0219	0.08204	1303	3.748	0.0785	0.29422	1303	3.736	0.0753	0.28132
1304	3.742	0.0219	0.08195	1304	3.732	0.0788	0.29408	1304	3.736	0.0771	0.28805
1305	3.745	0.022	0.08239	1305	3.727	0.0773	0.2881	1305	3.741	0.0762	0.28506
1306	3.75	0.022	0.0825	1306	3.727	0.0752	0.28027	1306	3.731	0.0771	0.28766
1307	3.726	0.0228	0.08495	1307	3.729	0.0727	0.2711	1307	3.73	0.0793	0.29579
1308	3.735	0.0218	0.08142	1308	3.748	0.0717	0.26873	1308	3.742	0.0788	0.29487
1309	3.73	0.022	0.08206	1309	3.76	0.0748	0.28125	1309	3.734	0.0791	0.29536
1310	3.719	0.0219	0.08145	1310	3.756	0.0753	0.28283	1310	3.732	0.0795	0.29669
1311	3.739	0.0219	0.08188	1311	3.749	0.0753	0.2823	1311	3.733	0.081	0.30237
1312	3.73	0.022	0.08206	1312	3.753	0.0761	0.2856	1312	3.722	0.0807	0.30037
1313	3.726	0.022	0.08197	1313	3.749	0.0757	0.2838	1313	3.714	0.0807	0.29972
1314	3.73	0.022	0.08206	1314	3.752	0.0757	0.28403	1314	3.723	0.0798	0.2971
1315	3.735	0.0219	0.0818	1315	3.751	0.0787	0.2952	1315	3.717	0.0795	0.2955
1316	3.733	0.0219	0.08175	1316	3.742	0.0784	0.29337	1316	3.732	0.0777	0.28998
1317	3.733	0.0237	0.08847	1317	3.741	0.0782	0.29255	1317	3.752	0.0771	0.28928
1318	3.735	0.0219	0.0818	1318	3.735	0.0798	0.29805	1318	3.758	0.0716	0.26907
1319	3.736	0.0219	0.08182	1319	3.738	0.0789	0.29493	1319	3.76	0.0725	0.2726
1320	3.739	0.0219	0.08188	1320	3.734	0.0788	0.29424	1320	3.731	0.0732	0.27311
1321	3.745	0.0219	0.08202	1321	3.735	0.0782	0.29208	1321	3.711	0.0763	0.28315
1322	3.745	0.0219	0.08202	1322	3.754	0.0795	0.29844	1322	3.704	0.0772	0.28595
1323	3.759	0.0219	0.08232	1323	3.745	0.0786	0.29436	1323	3.685	0.0775	0.28559
1324	3.751	0.0219	0.08215	1324	3.751	0.0764	0.28658	1324	3.697	0.0789	0.29169
1325	3.747	0.0219	0.08206	1325	3.745	0.075	0.28088	1325	3.706	0.0786	0.29129
1326	3.747	0.0218	0.08168	1326	3.724	0.072	0.26813	1326	3.713	0.0795	0.29518
1327	3.717	0.0233	0.08661	1327	3.734	0.0743	0.27744	1327	3.74	0.0788	0.29471
1328	3.722	0.0219	0.08151	1328	3.723	0.072	0.26806	1328	3.74	0.0809	0.30257
1329	3.732	0.0219	0.08173	1329	3.723	0.0753	0.28034	1329	3.745	0.0809	0.30297
1330	3.733	0.022	0.08213	1330	3.715	0.0743	0.27602	1330	3.725	0.0807	0.30061
1331	3.741	0.0219	0.08193	1331	3.731	0.0755	0.28169	1331	3.725	0.0813	0.30284
1332	3.746	0.0219	0.08204	1332	3.734	0.076	0.28378	1332	3.726	0.0795	0.29622
1333	3.741	0.0219	0.08193	1333	3.738	0.0776	0.29007	1333	3.711	0.0789	0.2928
1334	3.749	0.0218	0.08173	1334	3.756	0.0777	0.29184	1334	3.723	0.0752	0.27997
1335	3.748	0.0219	0.08208	1335	3.731	0.0786	0.29326	1335	3.727	0.0738	0.27505
1336	3.742	0.0219	0.08195	1336	3.739	0.0782	0.29239	1336	3.734	0.0739	0.27594
1337	3.744	0.0232	0.08686	1337	3.736	0.0787	0.29402	1337	3.749	0.0751	0.28155
1338	3.732	0.022	0.0821	1338	3.735	0.0782	0.29208	1338	3.738	0.076	0.28409
1339	3.736	0.022	0.08219	1339	3.748	0.0813	0.30471	1339	3.722	0.0789	0.29367
1340	3.73	0.0219	0.08169	1340	3.744	0.0784	0.29353	1340	3.732	0.077	0.28736
1341	3.726	0.022	0.08197	1341	3.741	0.0791	0.29591	1341	3.724	0.0788	0.29345
1342	3.73	0.0218	0.08131	1342	3.74	0.078	0.29172	1342	3.734	0.0793	0.29611
1343	3.729	0.0219	0.08167	1343	3.719	0.0757	0.28153	1343	3.736	0.08	0.29888
1344	3.742	0.0219	0.08195	1344	3.734	0.0735	0.27445	1344	3.733	0.0805	0.30051
1345	3.747	0.022	0.08243	1345	3.749	0.073	0.27368	1345	3.74	0.0819	0.30631
1346	3.754	0.0219	0.08221	1346	3.747	0.0737	0.27615	1346	3.741	0.08	0.29928
1347	3.752	0.0237	0.08892	1347	3.771	0.0747	0.28169	1347	3.74	0.0821	0.30705
1348	3.748	0.0219	0.08208	1348	3.745	0.0764	0.28612	1348	3.741	0.0797	0.29816
1349	3.749	0.0219	0.0821	1349	3.75	0.0762	0.28575	1349	3.738	0.0818	0.30577
1350	3.742	0.0219	0.08195	1350	3.752	0.0755	0.28328	1350	3.734	0.0797	0.2976
1351	3.731	0.0218	0.08134	1351	3.722	0.0772	0.28734	1351	3.742	0.076	0.28439
1352	3.724	0.0219	0.08156	1352	3.729	0.077	0.28713	1352	3.736	0.073	0.27273
1353	3.723	0.022	0.08191	1353	3.719	0.0787	0.29269	1353	3.73	0.0736	0.27453
1354	3.715	0.0219	0.08136	1354	3.711	0.0792	0.29391	1354	3.729	0.0747	0.27856
1355	3.728	0.022	0.08202	1355	3.733	0.0789	0.29453	1355	3.729	0.0751	0.28005
1356	3.732	0.0218	0.08136	1356	3.732	0.0782	0.29184	1356	3.724	0.0762	0.28377
1357	3.731	0.0229	0.08544	1357	3.722	0.0784	0.2918	1357	3.745	0.0744	0.27863
1358	3.742	0.022	0.08232	1358	3.724	0.0782	0.29122	1358	3.745	0.077	0.28837
1359	3.743	0.022	0.08235	1359	3.725	0.0791	0.29465	1359	3.748	0.0795	0.29797
1360	3.743	0.0219	0.08197	1360	3.722	0.0784	0.2918	1360	3.75	0.0793	0.29738
1361	3.736	0.0219	0.08182	1361	3.724	0.0763	0.28414	1361	3.741	0.0805	0.30115
1362	3.73	0.0218	0.08131	1362	3.722	0.0738	0.27468	1362	3.735	0.0807	0.30141
1363	3.73	0.0218	0.08131	1363	3.723	0.0719	0.26768	1363	3.729	0.0792	0.29534
1364	3.731	0.022	0.08208	1364	3.732	0.073	0.27244	1364	3.721	0.0798	0.29694
1365	3.737	0.022	0.08221	1365	3.74	0.0738	0.27601	1365	3.715	0.0802	0.29794
1366	3.731	0.0219	0.08171	1366	3.74	0.0763	0.28536	1366	3.73	0.0796	0.29691
1367	3.726	0.024	0.08942	1367	3.735	0.0757	0.28274	1367	3.716	0.0793	0.29468
1368	3.724	0.0219	0.08156	1368	3.736	0.075	0.2802	1368	3.73	0.0786	0.29318
1369	3.723	0.0218	0.08116	1369	3.727	0.076	0.28325	1369	3.74	0.0744	0.27826
1370	3.731	0.022	0.08208	1370	3.73	0.078	0.29094	1370	3.741	0.073	0.27309
1371	3.735	0.0219	0.0818	1371	3.738	0.078	0.29156	1371	3.754	0.0732	0.27479
1372	3.739	0.022	0.08226	1372	3.738	0.0777	0.29044	1372	3.748	0.0757	0.28372
1373	3.741	0.022	0.0823	1373	3.752	0.0786	0.29491	1373	3.726	0.0771	0.28727
1374	3.741	0.0219	0.08193	1374	3.75	0.0785	0.29438	1374	3.716	0.0755	0.28056
1375	3.741	0.0218	0.08155	1375	3.739	0.0777	0.29052	1375	3.733	0.0764	0.2852
1376	3.74	0.0218	0.08153	1376	3.73	0.0786	0.29318	1376	3.725	0.0784	0.29204
1377	3.739	0.0227	0.08488	1377	3.747	0.0795	0.29789	1377	3.739	0.0786	0.29389
1378	3.748	0.0219	0.08208	1378	3.751	0.078	0.29258	1378	3.745	0.0795	0.29773
1379	3.75	0.0218	0.08175	1379	3.757	0.0792	0.29755	1379	3.715	0.0807	0.2998
1380	3.75	0.0219	0.08213	1380	3.765	0.0739	0.27823	1380	3.716	0.0807	0.29988
1381	3.741	0.0219	0.08193	1381	3.74	0.0725	0.27115	1381	3.72	0.0803	0.29872
1382	3.727	0.0219	0.08162	1382	3.739	0.0722	0.26996	1382	3.699	0.0803	0.29703
1383	3.721	0.0219	0.08149	1383	3.727	0.0739	0.27543	1383	3.717	0.0785	0.29178
1384	3.713	0.0219	0.08131	1384	3.729	0.0752	0.28042	1384	3.729	0.0805	0.30018
1385	3.73	0.0219	0.08169	1385	3.724	0.075	0.2793	1385	3.726	0.0785	0.29249
1386	3.733	0.022	0.08213	1386	3.741	0.0769	0.28768	1386	3.741	0.0775	0.28993
1387	3.73	0.0237	0.0884	1387	3.748	0.0755	0.28297	1387	3.748	0.0741	0.27773
1388	3.736	0.022	0.08219	1388	3.74	0.0764	0.28574	1388	3.741	0.0726	0.2716
1389	3.728	0.0219	0.08164	1389	3.754	0.0788	0.29582	1389	3.75	0.0764	0.2865
1390	3.728	0.0219	0.08164	1390	3.729	0.0787	0.29347	1390	3.739	0.0764	0.28566
1391	3.739	0.0218	0.08151	1391	3.743	0.0795	0.29757	1391	3.727	0.0772	0.28772
1392	3.74	0.0219	0.08191	1392	3.744	0.0796	0.29802	1392	3.75	0.0748	0.2805
1393	3.743	0.0218	0.0816	1393	3.741	0.0796	0.29778	1393	3.743	0.0763	0.28559
1394	3.747	0.022	0.08243	1394	3.739	0.078	0.29164	1394	3.729	0.0796	0.29683
1395	3.735	0.0219	0.0818	1395	3.725	0.0789	0.2939	1395	3.734	0.0798	0.29797
1396	3.73	0.0221	0.08243	1396	3.742	0.0786	0.29412	1396	3.72	0.0794	0.29537
1397	3.725	0.0231	0.08605	1397	3.736	0.0777	0.29029	1397	3.721	0.0812	0.30215
1398	3.705	0.0219	0.08114	1398	3.736	0.0748	0.27945	1398	3.75	0.0812	0.3045
1399	3.724	0.022	0.08193	1399	3.74	0.0734	0.27452	1399	3.743	0.0804	0.30094
1400	3.721	0.0219	0.08149	1400	3.721	0.0729	0.27126	1400	3.75	0.0795	0.29813
1401	3.721	0.0219	0.08149	1401	3.723	0.0744	0.27699	1401	3.734	0.0809	0.30208
1402	3.74	0.0218	0.08153	1402	3.735	0.0745	0.27826	1402	3.724	0.0805	0.29978
1403	3.731	0.0219	0.08171	1403	3.731	0.075	0.27983	1403	3.727	0.0777	0.28959
1404	3.742	0.0219	0.08195	1404	3.75	0.0748	0.2805	1404	3.721	0.0753	0.28019
1405	3.74	0.0219	0.08191	1405	3.747	0.0748	0.28028	1405	3.726	0.0741	0.2761
1406	3.742	0.022	0.08232	1406	3.761	0.0767	0.28847	1406	3.724	0.0743	0.27669
1407	3.744	0.0232	0.08686	1407	3.789	0.0794	0.30085	1407	3.721	0.076	0.2828
1408	3.736	0.0219	0.08182	1408	3.785	0.0782	0.29599	1408	3.715	0.0762	0.28308
1409	3.74	0.0219	0.08191	1409	3.797	0.0778	0.29541	1409	3.739	0.0761	0.28454
1410	3.737	0.0219	0.08184	1410	3.776	0.0782	0.29528	1410	3.751	0.0767	0.2877
1411	3.735	0.0219	0.0818	1411	3.763	0.0804	0.30255	1411	3.761	0.0791	0.2975
1412	3.74	0.0219	0.08191	1412	3.757	0.0782	0.2938	1412	3.768	0.0795	0.29956
1413	3.734	0.022	0.08215	1413	3.754	0.0795	0.29844	1413	3.73	0.0798	0.29765
1414	3.743	0.0219	0.08197	1414	3.73	0.0785	0.29281	1414	3.735	0.0811	0.30291
1415	3.743	0.0219	0.08197	1415	3.723	0.0768	0.28593	1415	3.731	0.0793	0.29587
1416	3.742	0.0217	0.0812	1416	3.716	0.0767	0.28502	1416	3.739	0.0798	0.29837
1417	3.744	0.0237	0.08873	1417	3.758	0.072	0.27058	1417	3.747	0.0817	0.30613
1418	3.738	0.0219	0.08186	1418	3.842	0.0732	0.28123	1418	3.735	0.0787	0.29394
1419	3.735	0.0219	0.0818	1419	3.831	0.0732	0.28043	1419	3.764	0.0788	0.2966
1420	3.745	0.0219	0.08202	1420	3.853	0.0734	0.28281	1420	3.764	0.0798	0.30037
1421	3.741	0.0219	0.08193	1421	3.784	0.0748	0.28304	1421	3.798	0.0762	0.28941
1422	3.736	0.022	0.08219	1422	3.715	0.0743	0.27602	1422	3.806	0.0745	0.28355
1423	3.737	0.0221	0.08259	1423	3.724	0.0745	0.27744	1423	3.781	0.0736	0.27828
1424	3.72	0.0218	0.0811	1424	3.701	0.0763	0.28239	1424	3.789	0.0751	0.28455
1425	3.723	0.022	0.08191	1425	3.708	0.0787	0.29182	1425	3.758	0.0769	0.28899
1426	3.723	0.0219	0.08153	1426	3.73	0.078	0.29094	1426	3.771	0.0777	0.29301
1427	3.729	0.0229	0.08539	1427	3.747	0.078	0.29227	1427	3.782	0.0771	0.29159
1428	3.733	0.022	0.08213	1428	3.767	0.0773	0.29119	1428	3.756	0.078	0.29297
1429	3.733	0.0219	0.08175	1429	3.775	0.081	0.30578	1429	3.754	0.0817	0.3067
1430	3.737	0.0219	0.08184	1430	3.77	0.0805	0.30349	1430	3.753	0.0789	0.29611
1431	3.736	0.0219	0.08182	1431	3.74	0.0776	0.29022	1431	3.749	0.0787	0.29505
1432	3.732	0.0218	0.08136	1432	3.745	0.0782	0.29286	1432	3.742	0.0804	0.30086
1433	3.731	0.0219	0.08171	1433	3.752	0.0794	0.29791	1433	3.756	0.0805	0.30236
1434	3.728	0.0218	0.08127	1434	3.751	0.0778	0.29183	1434	3.731	0.0813	0.30333
1435	3.736	0.0219	0.08182	1435	3.765	0.0773	0.29103	1435	3.725	0.08	0.298
1436	3.736	0.0219	0.08182	1436	3.742	0.0739	0.27653	1436	3.74	0.0791	0.29583
1437	3.74	0.0239	0.08939	1437	3.733	0.072	0.26878	1437	3.748	0.0788	0.29534
1438	3.751	0.0219	0.08215	1438	3.747	0.0727	0.27241	1438	3.741	0.0757	0.28319
1439	3.743	0.022	0.08235	1439	3.727	0.0755	0.28139	1439	3.74	0.0776	0.29022
1440	3.746	0.022	0.08241	1440	3.723	0.0742	0.27625	1440	3.751	0.0741	0.27795
1441	3.743	0.022	0.08235	1441	3.732	0.0757	0.28251	1441	3.733	0.0745	0.27811
1442	3.737	0.0219	0.08184	1442	3.723	0.0762	0.28369	1442	3.756	0.0775	0.29109
1443	3.738	0.022	0.08224	1443	3.743	0.0757	0.28335	1443	3.744	0.0762	0.28529
1444	3.739	0.0219	0.08188	1444	3.788	0.0764	0.2894	1444	3.734	0.0772	0.28826
1445	3.741	0.0219	0.08193	1445	3.817	0.0789	0.30116	1445	3.736	0.0782	0.29216
1446	3.741	0.0218	0.08155	1446	3.812	0.0823	0.31373	1446	3.731	0.0787	0.29363
1447	3.739	0.0228	0.08525	1447	3.787	0.077	0.2916	1447	3.743	0.0798	0.29869
1448	3.737	0.0219	0.08184	1448	3.752	0.0792	0.29716	1448	3.748	0.0787	0.29497
1449	3.737	0.0219	0.08184	1449	3.741	0.0796	0.29778	1449	3.75	0.0801	0.30038
1450	3.736	0.022	0.08219	1450	3.74	0.0791	0.29583	1450	3.739	0.0796	0.29762
1451	3.741	0.022	0.0823	1451	3.758	0.0789	0.29651	1451	3.722	0.0802	0.2985
1452	3.738	0.022	0.08224	1452	3.75	0.0782	0.29325	1452	3.736	0.0795	0.29701
1453	3.745	0.0219	0.08202	1453	3.713	0.0812	0.3015	1453	3.747	0.08	0.29976
1454	3.741	0.0219	0.08193	1454	3.703	0.0776	0.28735	1454	3.752	0.0792	0.29716
1455	3.72	0.022	0.08184	1455	3.721	0.0755	0.28094	1455	3.763	0.078	0.29351
1456	3.728	0.022	0.08202	1456	3.726	0.0742	0.27647	1456	3.74	0.0745	0.27863
1457	3.722	0.0235	0.08747	1457	3.734	0.0709	0.26474	1457	3.734	0.0741	0.27669
1458	3.739	0.022	0.08226	1458	3.729	0.0717	0.26737	1458	3.74	0.0737	0.27564
1459	3.761	0.0218	0.08199	1459	3.708	0.0736	0.27291	1459	3.76	0.0738	0.27749
1460	3.743	0.0219	0.08197	1460	3.701	0.0773	0.28609	1460	3.754	0.0755	0.28343
1461	3.739	0.0218	0.08151	1461	3.711	0.0747	0.27721	1461	3.758	0.0753	0.28298
1462	3.723	0.0219	0.08153	1462	3.735	0.0751	0.2805	1462	3.749	0.0759	0.28455
1463	3.71	0.0219	0.08125	1463	3.735	0.0762	0.28461	1463	3.732	0.0782	0.29184
1464	3.721	0.022	0.08186	1464	3.743	0.078	0.29195	1464	3.741	0.08	0.29928
1465	3.732	0.022	0.0821	1465	3.744	0.0791	0.29615	1465	3.743	0.0798	0.29869
1466	3.737	0.022	0.08221	1466	3.727	0.0782	0.29145	1466	3.749	0.0796	0.29842
1467	3.748	0.0231	0.08658	1467	3.73	0.0787	0.29355	1467	3.741	0.0812	0.30377
1468	3.745	0.022	0.08239	1468	3.721	0.0776	0.28875	1468	3.747	0.0816	0.30576
1469	3.735	0.0219	0.0818	1469	3.716	0.0798	0.29654	1469	3.724	0.0814	0.30313
1470	3.748	0.0218	0.08171	1470	3.717	0.0789	0.29327	1470	3.736	0.0785	0.29328
1471	3.748	0.0219	0.08208	1471	3.722	0.0787	0.29292	1471	3.739	0.0797	0.298
1472	3.755	0.0219	0.08223	1472	3.725	0.0784	0.29204	1472	3.739	0.078	0.29164
1473	3.754	0.0219	0.08221	1473	3.716	0.0784	0.29133	1473	3.759	0.0746	0.28042
1474	3.739	0.022	0.08226	1474	3.723	0.0747	0.27811	1474	3.765	0.0732	0.2756
1475	3.74	0.0219	0.08191	1475	3.725	0.0739	0.27528	1475	3.765	0.0727	0.27372
1476	3.746	0.022	0.08241	1476	3.726	0.0718	0.26753	1476	3.753	0.0729	0.27359
1477	3.75	0.0232	0.087	1477	3.75	0.0727	0.27263	1477	3.743	0.0748	0.27998
1478	3.746	0.0219	0.08204	1478	3.749	0.077	0.28867	1478	3.714	0.0751	0.27892
1479	3.727	0.0219	0.08162	1479	3.738	0.0791	0.29568	1479	3.723	0.0767	0.28555
1480	3.727	0.0218	0.08125	1480	3.743	0.0771	0.28859	1480	3.726	0.0773	0.28802
1481	3.71	0.0219	0.08125	1481	3.732	0.0757	0.28251	1481	3.725	0.0773	0.28794
1482	3.709	0.0219	0.08123	1482	3.733	0.0786	0.29341	1482	3.742	0.0782	0.29262
1483	3.72	0.0221	0.08221	1483	3.743	0.0789	0.29532	1483	3.733	0.078	0.29117
1484	3.718	0.0218	0.08105	1484	3.741	0.0778	0.29105	1484	3.74	0.078	0.29172
1485	3.724	0.0218	0.08118	1485	3.74	0.0793	0.29658	1485	3.741	0.0809	0.30265
1486	3.732	0.0221	0.08248	1486	3.735	0.08	0.2988	1486	3.726	0.0792	0.2951
1487	3.722	0.0235	0.08747	1487	3.724	0.0798	0.29718	1487	3.725	0.08	0.298
1488	3.722	0.0218	0.08114	1488	3.734	0.0795	0.29685	1488	3.725	0.0793	0.29539
1489	3.728	0.0219	0.08164	1489	3.724	0.0839	0.31244	1489	3.735	0.0788	0.29432
1490	3.727	0.022	0.08199	1490	3.731	0.0807	0.30109	1490	3.743	0.0742	0.27773
1491	3.727	0.0219	0.08162	1491	3.73	0.0803	0.29952	1491	3.754	0.073	0.27404
1492	3.751	0.0219	0.08215	1492	3.721	0.0782	0.29098	1492	3.753	0.0723	0.27134
1493	3.767	0.0219	0.0825	1493	3.74	0.0769	0.28761	1493	3.74	0.0714	0.26704
1494	3.778	0.0218	0.08236	1494	3.742	0.0745	0.27878	1494	3.738	0.0755	0.28222
1495	3.789	0.0219	0.08298	1495	3.761	0.0722	0.27154	1495	3.71	0.0773	0.28678
1496	3.8	0.022	0.0836	1496	3.759	0.0739	0.27779	1496	3.72	0.0746	0.27751
1497	3.78	0.0229	0.08656	1497	3.747	0.0764	0.28627	1497	3.721	0.0748	0.27833
1498	3.792	0.0218	0.08267	1498	3.741	0.0745	0.2787	1498	3.716	0.0778	0.2891
1499	3.798	0.022	0.08356	1499	3.729	0.0757	0.28229	1499	3.742	0.0951	0.35586
1500	3.762	0.0215	0.08088	1500	3.742	0.0759	0.28402	1500	3.739	0.0957	0.35782
1501	3.773	0.0219	0.08263	1501	3.739	0.0778	0.29089	1501	3.736	0.0978	0.36538
1502	3.741	0.0218	0.08155	1502	3.735	0.0782	0.29208	1502	3.749	0.0957	0.35878
1503	3.743	0.022	0.08235	1503	3.73	0.0798	0.29765	1503	3.745	0.0968	0.36252
1504	3.75	0.022	0.0825	1504	3.727	0.0792	0.29518	1504	3.735	0.0964	0.36005
1505	3.727	0.0219	0.08162	1505	3.732	0.0803	0.29968	1505	3.741	0.0977	0.3655
1506	3.737	0.0219	0.08184	1506	3.748	0.0793	0.29722	1506	3.72	0.097	0.36084
1507	3.729	0.0239	0.08912	1507	3.756	0.0819	0.30762	1507	3.723	0.0954	0.35517
1508	3.724	0.0219	0.08156	1508	3.735	0.0784	0.29282	1508	3.718	0.142	0.52796
1509	3.743	0.0219	0.08197	1509	3.73	0.0789	0.2943	1509	3.725	0.0903	0.33637
1510	3.743	0.0219	0.08197	1510	3.724	0.0807	0.30053	1510	3.735	0.0898	0.3354
1511	3.741	0.0219	0.08193	1511	3.721	0.0795	0.29582	1511	3.72	0.0746	0.27751
1512	3.736	0.0219	0.08182	1512	3.74	0.0777	0.2906	1512	3.723	0.0782	0.29114
1513	3.738	0.0219	0.08186	1513	3.747	0.0761	0.28515	1513	3.72	0.078	0.29016
1514	3.74	0.0217	0.08116	1514	3.744	0.0725	0.27144	1514	3.721	0.0753	0.28019
1515	3.746	0.0219	0.08204	1515	3.759	0.0753	0.28305	1515	3.742	0.0762	0.28514
1516	3.748	0.0219	0.08208	1516	3.753	0.0755	0.28335	1516	3.76	0.0782	0.29403
1517	3.735	0.0228	0.08516	1517	3.756	0.0762	0.28621	1517	3.762	0.0791	0.29757
1518	3.731	0.022	0.08208	1518	3.733	0.0769	0.28707	1518	3.778	0.0813	0.30715
1519	3.723	0.0219	0.08153	1519	3.725	0.0778	0.28981	1519	3.781	0.0818	0.30929
1520	3.729	0.0219	0.08167	1520	3.733	0.0782	0.29192	1520	3.757	0.0819	0.3077
1521	3.737	0.0219	0.08184	1521	3.721	0.0791	0.29433	1521	3.731	0.0805	0.30035
1522	3.74	0.0219	0.08191	1522	3.756	0.0789	0.29635	1522	3.727	0.0792	0.29518
1523	3.752	0.022	0.08254	1523	3.759	0.0798	0.29997	1523	3.75	0.0801	0.30038
1524	3.752	0.022	0.08254	1524	3.762	0.0798	0.30021	1524	3.775	0.0793	0.29936
1525	3.75	0.022	0.0825	1525	3.767	0.0796	0.29985	1525	3.756	0.0782	0.29372
1526	3.751	0.0219	0.08215	1526	3.759	0.0809	0.3041	1526	3.727	0.0755	0.28139
1527	3.745	0.0236	0.08838	1527	3.747	0.08	0.29976	1527	3.678	0.0754	0.27732
1528	3.74	0.0218	0.08153	1528	3.731	0.0802	0.29923	1528	3.667	0.0739	0.27099
1529	3.741	0.022	0.0823	1529	3.723	0.0932	0.34698	1529	3.714	0.0796	0.29563
1530	3.739	0.0219	0.08188	1530	3.721	0.0953	0.35461	1530	3.724	0.0764	0.28451
1531	3.732	0.0219	0.08173	1531	3.73	0.0928	0.34614	1531	3.766	0.0757	0.28509
1532	3.731	0.0219	0.08171	1532	3.733	0.095	0.35464	1532	3.749	0.0776	0.29092
1533	3.73	0.0221	0.08243	1533	3.745	0.0939	0.35166	1533	3.736	0.0777	0.29029
1534	3.73	0.022	0.08206	1534	3.75	0.0889	0.33338	1534	3.754	0.0795	0.29844
1535	3.733	0.022	0.08213	1535	3.747	0.0939	0.35184	1535	3.733	0.0778	0.29043
1536	3.732	0.022	0.0821	1536	3.757	0.0942	0.35391	1536	3.744	0.0807	0.30214
1537	3.731	0.0231	0.08619	1537	3.73	0.0923	0.34428	1537	3.744	0.0813	0.30439
1538	3.726	0.022	0.08197	1538	3.717	0.0832	0.30925	1538	3.739	0.0821	0.30697
1539	3.729	0.022	0.08204	1539	3.714	0.0759	0.28189	1539	3.733	0.0807	0.30125
1540	3.735	0.0219	0.0818	1540	3.686	0.078	0.28751	1540	3.741	0.0795	0.29741
1541	3.733	0.0218	0.08138	1541	3.724	0.0787	0.29308	1541	3.747	0.0792	0.29676
1542	3.741	0.0218	0.08155	1542	3.723	0.0793	0.29523	1542	3.743	0.0772	0.28896
1543	3.737	0.0219	0.08184	1543	3.72	0.0807	0.3002	1543	3.748	0.0739	0.27698
1544	3.729	0.0219	0.08167	1544	3.738	0.0798	0.29829	1544	3.744	0.0751	0.28117
1545	3.735	0.0219	0.0818	1545	3.72	0.0809	0.30095	1545	3.751	0.0746	0.27982
1546	3.738	0.0219	0.08186	1546	3.726	0.0798	0.29733	1546	3.759	0.0752	0.28268
1547	3.75	0.0232	0.087	1547	3.749	0.0816	0.30592	1547	3.742	0.076	0.28439
1548	3.757	0.0219	0.08228	1548	3.759	0.0802	0.30147	1548	3.743	0.0746	0.27923
1549	3.75	0.0219	0.08213	1549	3.756	0.078	0.29297	1549	3.727	0.0754	0.28102
1550	3.741	0.0219	0.08193	1550	3.769	0.0772	0.29097	1550	3.72	0.0777	0.28904
1551	3.722	0.022	0.08188	1551	3.765	0.152	0.57228	1551	3.724	0.0787	0.29308
1552	3.723	0.0219	0.08153	1552	3.745	0.0852	0.31907	1552	3.727	0.0801	0.29853
1553	3.727	0.0218	0.08125	1553	3.762	0.0817	0.30736	1553	3.736	0.0796	0.29739
1554	3.729	0.0219	0.08167	1554	3.749	0.0722	0.27068	1554	3.735	0.0792	0.29581
1555	3.742	0.0219	0.08195	1555	3.769	0.0757	0.28531	1555	3.741	0.0804	0.30078
1556	3.738	0.022	0.08224	1556	3.764	0.085	0.31994	1556	3.73	0.0795	0.29654
1557	3.733	0.0236	0.0881	1557	3.767	0.0932	0.35108	1557	3.744	0.0798	0.29877
1558	3.748	0.0219	0.08208	1558	3.768	0.0793	0.2988	1558	3.747	0.0793	0.29714
1559	3.747	0.0219	0.08206	1559	3.732	0.0795	0.29669	1559	3.757	0.0795	0.29868
1560	3.746	0.0219	0.08204	1560	3.752	0.0773	0.29003	1560	3.766	0.0747	0.28132
1561	3.743	0.0219	0.08197	1561	3.74	0.0782	0.29247	1561	3.756	0.0737	0.27682
1562	3.736	0.0219	0.08182	1562	3.74	0.0784	0.29322	1562	3.751	0.0736	0.27607
1563	3.729	0.0219	0.08167	1563	3.75	0.0797	0.29888	1563	3.745	0.0737	0.27601
1564	3.728	0.0219	0.08164	1564	3.739	0.0792	0.29613	1564	3.733	0.0764	0.2852
1565	3.739	0.022	0.08226	1565	3.727	0.116	0.43233	1565	3.724	0.0757	0.28191
1566	3.738	0.0219	0.08186	1566	3.732	0.0842	0.31423	1566	3.73	0.0764	0.28497
1567	3.741	0.0228	0.08529	1567	3.732	0.078	0.2911	1567	3.734	0.0773	0.28864
1568	3.749	0.0218	0.08173	1568	3.73	0.078	0.29094	1568	3.747	0.0789	0.29564
1569	3.739	0.0218	0.08151	1569	3.74	0.0773	0.2891	1569	3.749	0.0809	0.30329
1570	3.732	0.0219	0.08173	1570	3.744	0.0742	0.2778	1570	3.754	0.0795	0.29844
1571	3.728	0.0219	0.08164	1571	3.743	0.0714	0.26725	1571	3.741	0.0793	0.29666
1572	3.72	0.022	0.08184	1572	3.744	0.0732	0.27406	1572	3.742	0.0805	0.30123
1573	3.719	0.022	0.08182	1573	3.752	0.0736	0.27615	1573	3.736	0.0804	0.30037
1574	3.712	0.0219	0.08129	1574	3.733	0.0753	0.28109	1574	3.747	0.081	0.30351
1575	3.72	0.0219	0.08147	1575	3.716	0.0735	0.27313	1575	3.732	0.0793	0.29595
1576	3.719	0.0219	0.08145	1576	3.726	0.0748	0.2787	1576	3.724	0.0787	0.29308
1577	3.724	0.024	0.08938	1577	3.721	0.0753	0.28019	1577	3.711	0.0752	0.27907
1578	3.726	0.0219	0.0816	1578	3.729	0.0776	0.28937	1578	3.696	0.0735	0.27166
1579	3.724	0.0219	0.08156	1579	3.736	0.0801	0.29925	1579	3.729	0.0752	0.28042
1580	3.73	0.022	0.08206	1580	3.733	0.0792	0.29565	1580	3.735	0.0743	0.27751
1581	3.728	0.0219	0.08164	1581	3.742	0.149	0.55756	1581	3.752	0.0762	0.2859
1582	3.736	0.0219	0.08182	1582	3.738	0.08	0.29904	1582	3.742	0.0764	0.28589
1583	3.741	0.0218	0.08155	1583	3.747	0.0804	0.30126	1583	3.739	0.0782	0.29239
1584	3.738	0.022	0.08224	1584	3.74	0.0795	0.29733	1584	3.748	0.0771	0.28897
1585	3.742	0.0219	0.08195	1585	3.746	0.147	0.55066	1585	3.748	0.08	0.29984
1586	3.733	0.0219	0.08175	1586	3.756	0.0813	0.30536	1586	3.762	0.0802	0.30171
1587	3.711	0.0229	0.08498	1587	3.75	0.0759	0.28463	1587	3.768	0.0796	0.29993
1588	3.701	0.0219	0.08105	1588	3.759	0.0746	0.28042	1588	3.779	0.0807	0.30497
1589	3.704	0.0219	0.08112	1589	3.741	0.0728	0.27234	1589	3.784	0.0805	0.30461
1590	3.713	0.0219	0.08131	1590	3.732	0.073	0.27244	1590	3.764	0.0805	0.303
1591	3.732	0.0218	0.08136	1591	3.734	0.0726	0.27109	1591	3.76	0.0786	0.29554
1592	3.739	0.0218	0.08151	1592	3.743	0.0745	0.27885	1592	3.739	0.0795	0.29725
1593	3.739	0.0218	0.08151	1593	3.739	0.0748	0.27968	1593	3.733	0.0795	0.29677
1594	3.746	0.0219	0.08204	1594	3.747	0.0747	0.2799	1594	3.739	0.078	0.29164
1595	3.737	0.0218	0.08147	1595	3.743	0.0797	0.29832	1595	3.725	0.0755	0.28124
1596	3.751	0.022	0.08252	1596	3.732	0.0777	0.28998	1596	3.736	0.0734	0.27422
1597	3.74	0.0294	0.10996	1597	3.715	0.0773	0.28717	1597	3.744	0.0748	0.28005
1598	3.736	0.0362	0.13524	1598	3.719	0.0782	0.29083	1598	3.766	0.0772	0.29074
1599	3.741	0.035	0.13094	1599	3.713	0.0775	0.28776	1599	3.757	0.0754	0.28328
1600	3.738	0.0219	0.08186	1600	3.719	0.0793	0.29492	1600	3.756	0.0775	0.29109
1601	3.749	0.0219	0.0821	1601	3.741	0.145	0.54245	1601	3.754	0.0771	0.28943
1602	3.727	0.0219	0.08162	1602	3.724	0.0843	0.31393	1602	3.722	0.0787	0.29292
1603	3.73	0.0219	0.08169	1603	3.732	0.0795	0.29669	1603	3.735	0.0791	0.29544
1604	3.73	0.0219	0.08169	1604	3.717	0.0775	0.28807	1604	3.723	0.0798	0.2971
1605	3.723	0.0219	0.08153	1605	3.721	0.078	0.29024	1605	3.724	0.08	0.29792
1606	3.743	0.0219	0.08197	1606	3.717	0.0763	0.28361	1606	3.741	0.0803	0.3004
1607	3.743	0.0232	0.08684	1607	3.716	0.0723	0.26867	1607	3.75	0.082	0.3075
1608	3.74	0.022	0.08228	1608	3.723	0.072	0.26806	1608	3.747	0.0795	0.29789
1609	3.739	0.0219	0.08188	1609	3.705	0.0741	0.27454	1609	3.74	0.0818	0.30593
1610	3.74	0.0218	0.08153	1610	3.715	0.0741	0.27528	1610	3.741	0.0793	0.29666
1611	3.738	0.0219	0.08186	1611	3.694	0.0755	0.2789	1611	3.734	0.0776	0.28976
1612	3.731	0.0219	0.08171	1612	3.721	0.0754	0.28056	1612	3.733	0.0751	0.28035
1613	3.732	0.0219	0.08173	1613	3.733	0.078	0.29117	1613	3.727	0.0723	0.26946
1614	3.73	0.0219	0.08169	1614	3.733	0.0762	0.28445	1614	3.727	0.076	0.28325
1615	3.732	0.022	0.0821	1615	3.761	0.0789	0.29674	1615	3.708	0.0772	0.28626
1616	3.733	0.022	0.08213	1616	3.745	0.0795	0.29773	1616	3.72	0.0764	0.28421
1617	3.731	0.0233	0.08693	1617	3.746	0.134	0.50196	1617	3.733	0.0767	0.28632
1618	3.733	0.0219	0.08175	1618	3.743	0.0834	0.31217	1618	3.748	0.0782	0.29309
1619	3.736	0.0219	0.08182	1619	3.734	0.0807	0.30133	1619	3.764	0.0798	0.30037
1620	3.74	0.022	0.08228	1620	3.712	0.0789	0.29288	1620	3.747	0.0796	0.29826
1621	3.74	0.022	0.08228	1621	3.717	0.0784	0.29141	1621	3.758	0.0789	0.29651
1622	3.74	0.022	0.08228	1622	3.717	0.0787	0.29253	1622	3.747	0.0814	0.30501
1623	3.735	0.0219	0.0818	1623	3.706	0.0764	0.28314	1623	3.751	0.0797	0.29895
1624	3.731	0.022	0.08208	1624	3.714	0.0773	0.28709	1624	3.772	0.0807	0.3044
1625	3.73	0.0219	0.08169	1625	3.72	0.0751	0.27937	1625	3.751	0.0802	0.30083
1626	3.735	0.0219	0.0818	1626	3.738	0.0716	0.26764	1626	3.75	0.0793	0.29738
1627	3.735	0.0235	0.08777	1627	3.767	0.0751	0.2829	1627	3.743	0.0797	0.29832
1628	3.732	0.022	0.0821	1628	3.753	0.0787	0.29536	1628	3.71	0.0797	0.29569
1629	3.728	0.022	0.08202	1629	3.734	0.0792	0.29573	1629	3.704	0.0777	0.2878
1630	3.726	0.022	0.08197	1630	3.706	0.0741	0.27461	1630	3.678	0.0711	0.26151
1631	3.71	0.022	0.08162	1631	3.72	0.0755	0.28086	1631	3.666	0.0732	0.26835
1632	3.711	0.0218	0.0809	1632	3.736	0.0775	0.28954	1632	3.653	0.0745	0.27215
1633	3.719	0.0219	0.08145	1633	3.745	0.0778	0.29136	1633	3.63	0.0755	0.27407
1634	3.717	0.0219	0.0814	1634	3.76	0.078	0.29328	1634	3.655	0.0767	0.28034
1635	3.733	0.0219	0.08175	1635	3.738	0.0787	0.29418	1635	3.689	0.0776	0.28627
1636	3.741	0.022	0.0823	1636	3.72	0.116	0.43152	1636	3.734	0.077	0.28752
1637	3.737	0.0228	0.0852	1637	3.725	0.183	0.68168	1637	3.771	0.0794	0.29942
1638	3.736	0.0219	0.08182	1638	3.721	0.0854	0.31777	1638	3.763	0.0787	0.29615
1639	3.737	0.0219	0.08184	1639	3.712	0.141	0.52339	1639	3.749	0.0796	0.29842
1640	3.741	0.0219	0.08193	1640	3.737	0.135	0.5045	1640	3.74	0.0814	0.30444
1641	3.735	0.0219	0.0818	1641	3.73	0.083	0.30959	1641	3.731	0.0811	0.30258
1642	3.738	0.022	0.08224	1642	3.727	0.0763	0.28437	1642	3.735	0.0805	0.30067
1643	3.738	0.0219	0.08186	1643	3.738	0.076	0.28409	1643	3.731	0.0812	0.30296
1644	3.729	0.0219	0.08167	1644	3.696	0.138	0.51005	1644	3.734	0.0817	0.30507
1645	3.735	0.0219	0.0818	1645	3.714	0.139	0.51625	1645	3.738	0.0792	0.29605
1646	3.744	0.0218	0.08162	1646	3.707	0.0811	0.30064	1646	3.749	0.0778	0.29167
1647	3.742	0.0239	0.08943	1647	3.694	0.0744	0.27483	1647	3.734	0.0738	0.27557
1648	3.749	0.0223	0.0836	1648	3.721	0.0744	0.27684	1648	3.736	0.0746	0.27871
1649	3.747	0.0221	0.08281	1649	3.684	0.0754	0.27777	1649	3.729	0.0744	0.27744
1650	3.73	0.022	0.08206	1650	3.708	0.0764	0.28329	1650	3.726	0.0768	0.28616
1651	3.73	0.0218	0.08131	1651	3.729	0.0771	0.28751	1651	3.731	0.0767	0.28617
1652	3.736	0.022	0.08219	1652	3.752	0.0785	0.29453	1652	3.734	0.0759	0.28341
1653	3.747	0.0219	0.08206	1653	3.787	0.0776	0.29387	1653	3.745	0.0772	0.28911
1654	3.75	0.022	0.0825	1654	3.77	0.0773	0.29142	1654	3.751	0.0785	0.29445
1655	3.747	0.022	0.08243	1655	3.775	0.0746	0.28162	1655	3.754	0.0793	0.29769
1656	3.737	0.022	0.08221	1656	3.762	0.0762	0.28666	1656	3.75	0.0798	0.29925
1657	3.728	0.0228	0.085	1657	3.747	0.0791	0.29639	1657	3.75	0.0805	0.30188
1658	3.735	0.0219	0.0818	1658	3.747	0.0798	0.29901	1658	3.748	0.0807	0.30246
1659	3.729	0.022	0.08204	1659	3.745	0.0839	0.31421	1659	3.747	0.0822	0.308
1660	3.741	0.0218	0.08155	1660	3.739	0.0826	0.30884	1660	3.745	0.0812	0.30409
1661	3.759	0.0219	0.08232	1661	3.747	0.0811	0.30388	1661	3.753	0.0789	0.29611
1662	3.755	0.0219	0.08223	1662	3.751	0.0777	0.29145	1662	3.739	0.0805	0.30099
1663	3.746	0.022	0.08241	1663	3.74	0.0764	0.28574	1663	3.741	0.0793	0.29666
1664	3.739	0.022	0.08226	1664	3.748	0.0762	0.2856	1664	3.743	0.0753	0.28185
1665	3.727	0.022	0.08199	1665	3.744	0.0773	0.28941	1665	3.752	0.073	0.2739
1666	3.723	0.0219	0.08153	1666	3.742	0.0778	0.29113	1666	3.763	0.075	0.28223
1667	3.746	0.0237	0.08878	1667	3.732	0.0767	0.28624	1667	3.76	0.0761	0.28614
1668	3.755	0.0219	0.08223	1668	3.734	0.0785	0.29312	1668	3.753	0.0778	0.29198
1669	3.748	0.0218	0.08171	1669	3.731	0.0812	0.30296	1669	3.74	0.078	0.29172
1670	3.735	0.022	0.08217	1670	3.729	0.0812	0.30279	1670	3.739	0.077	0.2879
1671	3.721	0.0219	0.08149	1671	3.736	0.0817	0.30523	1671	3.748	0.078	0.29234
1672	3.702	0.022	0.08144	1672	3.745	0.0817	0.30597	1672	3.744	0.0795	0.29765
1673	3.705	0.0219	0.08114	1673	3.757	0.0814	0.30582	1673	3.738	0.0793	0.29642
1674	3.72	0.0219	0.08147	1674	3.77	0.0828	0.31216	1674	3.744	0.0798	0.29877
1675	3.738	0.0217	0.08111	1675	3.775	0.0829	0.31295	1675	3.721	0.0804	0.29917
1676	3.76	0.022	0.08272	1676	3.749	0.0816	0.30592	1676	3.727	0.0795	0.2963
1677	3.757	0.023	0.08641	1677	3.744	0.0823	0.30813	1677	3.722	0.0789	0.29367
1678	3.756	0.022	0.08263	1678	3.733	0.0846	0.31581	1678	3.712	0.0804	0.29844
1679	3.749	0.0219	0.0821	1679	3.722	0.0814	0.30297	1679	3.72	0.0789	0.29351
1680	3.708	0.0219	0.08121	1680	3.733	0.0791	0.29528	1680	3.72	0.0776	0.28867
1681	3.696	0.0219	0.08094	1681	3.736	0.0745	0.27833	1681	3.72	0.0751	0.27937
1682	3.692	0.0218	0.08049	1682	3.736	0.0751	0.28057	1682	3.722	0.0752	0.27989
1683	3.689	0.0218	0.08042	1683	3.742	0.077	0.28813	1683	3.741	0.0722	0.2701
1684	3.714	0.0219	0.08134	1684	3.743	0.0788	0.29495	1684	3.74	0.0742	0.27751
1685	3.737	0.0219	0.08184	1685	3.732	0.0793	0.29595	1685	3.749	0.0766	0.28717
1686	3.748	0.022	0.08246	1686	3.743	0.0761	0.28484	1686	3.751	0.0747	0.2802
1687	3.748	0.0234	0.0877	1687	3.749	0.075	0.28118	1687	3.747	0.0754	0.28252
1688	3.767	0.022	0.08287	1688	3.741	0.0793	0.29666	1688	3.757	0.0772	0.29004
1689	3.758	0.0221	0.08305	1689	3.748	0.0764	0.28635	1689	3.759	0.0767	0.28832
1690	3.748	0.022	0.08246	1690	3.741	0.0784	0.29329	1690	3.747	0.078	0.29227
1691	3.74	0.0222	0.08303	1691	3.741	0.0789	0.29516	1691	3.741	0.0787	0.29442
1692	3.722	0.0218	0.08114	1692	3.751	0.0791	0.2967	1692	3.731	0.0792	0.2955
1693	3.739	0.0218	0.08151	1693	3.756	0.0787	0.2956	1693	3.732	0.0782	0.29184
1694	3.75	0.0219	0.08213	1694	3.736	0.0788	0.2944	1694	3.726	0.0807	0.30069
1695	3.796	0.0219	0.08313	1695	3.717	0.0809	0.30071	1695	3.745	0.0797	0.29848
1696	3.798	0.0219	0.08318	1696	3.715	0.0788	0.29274	1696	3.751	0.0798	0.29933
1697	3.782	0.0235	0.08888	1697	3.704	0.0785	0.29076	1697	3.749	0.0762	0.28567
1698	3.784	0.0218	0.08249	1698	3.699	0.149	0.55115	1698	3.781	0.0741	0.28017
1699	3.686	0.022	0.08109	1699	3.731	0.12	0.44772	1699	3.753	0.0729	0.27359
1700	3.665	0.022	0.08063	1700	3.73	0.0778	0.29019	1700	3.748	0.0734	0.2751
1701	3.657	0.0219	0.08009	1701	3.742	0.0714	0.26718	1701	3.732	0.0728	0.27169
1702	3.653	0.0218	0.07964	1702	3.747	0.0725	0.27166	1702	3.714	0.0753	0.27966
1703	3.706	0.0222	0.08227	1703	3.712	0.0754	0.27988	1703	3.711	0.0753	0.27944
1704	3.736	0.022	0.08219	1704	3.723	0.0739	0.27513	1704	3.712	0.0752	0.27914
1705	3.706	0.0219	0.08116	1705	3.729	0.0744	0.27744	1705	3.726	0.0769	0.28653
1706	3.711	0.022	0.08164	1706	3.734	0.0767	0.2864	1706	3.716	0.0773	0.28725
1707	3.737	0.0229	0.08558	1707	3.769	0.0791	0.29813	1707	3.724	0.0778	0.28973
1708	3.728	0.0219	0.08164	1708	3.771	0.0773	0.2915	1708	3.722	0.0791	0.29441
1709	3.764	0.0218	0.08206	1709	3.754	0.0798	0.29957	1709	3.73	0.0814	0.30362
1710	3.759	0.0218	0.08195	1710	3.766	0.0789	0.29714	1710	3.739	0.0801	0.29949
1711	3.741	0.0219	0.08193	1711	3.744	0.0789	0.2954	1711	3.735	0.0805	0.30067
1712	3.747	0.022	0.08243	1712	3.735	0.0784	0.29282	1712	3.733	0.0789	0.29453
1713	3.75	0.0219	0.08213	1713	3.735	0.078	0.29133	1713	3.734	0.0794	0.29648
1714	3.745	0.022	0.08239	1714	3.745	0.0793	0.29698	1714	3.722	0.0796	0.29627
1715	3.745	0.0219	0.08202	1715	3.751	0.161	0.60391	1715	3.721	0.0777	0.28912
1716	3.735	0.0219	0.0818	1716	3.749	0.121	0.45363	1716	3.726	0.0734	0.27349
1717	3.731	0.0239	0.08917	1717	3.757	0.0778	0.29229	1717	3.722	0.0748	0.27841
1718	3.738	0.0219	0.08186	1718	3.751	0.0722	0.27082	1718	3.73	0.0729	0.27192
1719	3.737	0.0219	0.08184	1719	3.749	0.0732	0.27443	1719	3.753	0.0789	0.29611
1720	3.748	0.0219	0.08208	1720	3.74	0.0741	0.27713	1720	3.748	0.0764	0.28635
1721	3.749	0.0219	0.0821	1721	3.738	0.076	0.28409	1721	3.739	0.0764	0.28566
1722	3.75	0.0219	0.08213	1722	3.724	0.0767	0.28563	1722	3.748	0.0763	0.28597
1723	3.755	0.0218	0.08186	1723	3.732	0.076	0.28363	1723	3.719	0.0785	0.29194
1724	3.748	0.022	0.08246	1724	3.732	0.0762	0.28438	1724	3.707	0.0786	0.29137
1725	3.745	0.0218	0.08164	1725	3.717	0.077	0.28621	1725	3.72	0.0795	0.29574
1726	3.74	0.0219	0.08191	1726	3.724	0.0777	0.28935	1726	3.702	0.0798	0.29542
1727	3.737	0.0228	0.0852	1727	3.725	0.0782	0.2913	1727	3.706	0.0804	0.29796
1728	3.727	0.0219	0.08162	1728	3.745	0.0802	0.30035	1728	3.711	0.0803	0.29799
1729	3.732	0.022	0.0821	1729	3.764	0.0972	0.36586	1729	3.707	0.0816	0.30249
1730	3.732	0.0219	0.08173	1730	3.758	0.0797	0.29951	1730	3.723	0.081	0.30156
1731	3.729	0.022	0.08204	1731	3.743	0.0789	0.29532	1731	3.702	0.0789	0.29209
1732	3.736	0.022	0.08219	1732	3.733	0.0792	0.29565	1732	3.713	0.0776	0.28813
1733	3.733	0.022	0.08213	1733	3.729	0.0778	0.29012	1733	3.707	0.0755	0.27988
1734	3.742	0.0219	0.08195	1734	3.725	0.0788	0.29353	1734	3.707	0.073	0.27061
1735	3.749	0.0219	0.0821	1735	3.732	0.076	0.28363	1735	3.733	0.0736	0.27475
1736	3.751	0.0218	0.08177	1736	3.726	0.0751	0.27982	1736	3.726	0.0764	0.28467
1737	3.746	0.0237	0.08878	1737	3.714	0.0743	0.27595	1737	3.719	0.0778	0.28934
1738	3.739	0.0219	0.08188	1738	3.716	0.124	0.46078	1738	3.71	0.0759	0.28159
1739	3.737	0.0219	0.08184	1739	3.725	0.142	0.52895	1739	3.717	0.0755	0.28063
1740	3.736	0.0219	0.08182	1740	3.711	0.0817	0.30319	1740	3.719	0.0789	0.29343
1741	3.733	0.0219	0.08175	1741	3.752	0.0755	0.28328	1741	3.731	0.0786	0.29326
1742	3.731	0.022	0.08208	1742	3.787	0.0753	0.28516	1742	3.734	0.0795	0.29685
1743	3.731	0.0219	0.08171	1743	3.759	0.077	0.28944	1743	3.724	0.0796	0.29643
1744	3.731	0.0219	0.08171	1744	3.778	0.0773	0.29204	1744	3.726	0.0812	0.30255
1745	3.732	0.022	0.0821	1745	3.763	0.0789	0.2969	1745	3.722	0.0804	0.29925
1746	3.732	0.022	0.0821	1746	3.741	0.0778	0.29105	1746	3.716	0.0807	0.29988
1747	3.733	0.023	0.08586	1747	3.758	0.0764	0.28711	1747	3.726	0.0823	0.30665
1748	3.734	0.022	0.08215	1748	3.775	0.0789	0.29785	1748	3.727	0.0803	0.29928
1749	3.735	0.0218	0.08142	1749	3.739	0.0823	0.30772	1749	3.715	0.0807	0.2998
1750	3.731	0.0219	0.08171	1750	3.717	0.159	0.591	1750	3.711	0.0769	0.28538
1751	3.729	0.022	0.08204	1751	3.755	0.114	0.42807	1751	3.719	0.0727	0.27037
1752	3.724	0.0218	0.08118	1752	3.742	0.0838	0.31358	1752	3.72	0.0746	0.27751
1753	3.739	0.0219	0.08188	1753	3.753	0.0769	0.28861	1753	3.726	0.0746	0.27796
1754	3.746	0.0219	0.08204	1754	3.777	0.0753	0.28441	1754	3.73	0.077	0.28721
1755	3.741	0.0219	0.08193	1755	3.757	0.0723	0.27163	1755	3.722	0.0773	0.28771
1756	3.74	0.022	0.08228	1756	3.74	0.072	0.26928	1756	3.742	0.0767	0.28701
1757	3.731	0.0234	0.08731	1757	3.752	0.0722	0.27089	1757	3.734	0.0788	0.29424
1758	3.733	0.0219	0.08175	1758	3.745	0.076	0.28462	1758	3.747	0.0785	0.29414
1759	3.736	0.0219	0.08182	1759	3.721	0.0775	0.28838	1759	3.754	0.083	0.31158
1760	3.741	0.0219	0.08193	1760	3.726	0.0748	0.2787	1760	3.735	0.0796	0.29731
1761	3.737	0.0219	0.08184	1761	3.727	0.0767	0.28586	1761	3.741	0.0804	0.30078
1762	3.73	0.0219	0.08169	1762	3.717	0.0771	0.28658	1762	3.739	0.0814	0.30435
1763	3.736	0.0218	0.08144	1763	3.744	0.0778	0.29128	1763	3.722	0.0804	0.29925
1764	3.735	0.0218	0.08142	1764	3.747	0.0777	0.29114	1764	3.734	0.0798	0.29797
1765	3.741	0.0219	0.08193	1765	3.736	0.0795	0.29701	1765	3.731	0.0798	0.29773
1766	3.746	0.022	0.08241	1766	3.744	0.0786	0.29428	1766	3.727	0.0798	0.29741
1767	3.738	0.0234	0.08747	1767	3.734	0.0784	0.29275	1767	3.751	0.0777	0.29145
1768	3.738	0.0219	0.08186	1768	3.732	0.0798	0.29781	1768	3.743	0.0738	0.27623
1769	3.732	0.0219	0.08173	1769	3.737	0.122	0.45591	1769	3.756	0.0757	0.28433
1770	3.728	0.0219	0.08164	1770	3.736	0.155	0.57908	1770	3.766	0.0752	0.2832
1771	3.732	0.0219	0.08173	1771	3.727	0.0855	0.31866	1771	3.757	0.0775	0.29117
1772	3.736	0.0219	0.08182	1772	3.729	0.078	0.29086	1772	3.742	0.0766	0.28664
1773	3.737	0.0219	0.08184	1773	3.731	0.0729	0.27199	1773	3.744	0.0769	0.28791
1774	3.736	0.022	0.08219	1774	3.731	0.0727	0.27124	1774	3.725	0.0784	0.29204
1775	3.737	0.0219	0.08184	1775	3.731	0.0747	0.27871	1775	3.71	0.0791	0.29346
1776	3.731	0.0219	0.08171	1776	3.727	0.0741	0.27617	1776	3.708	0.0805	0.29849
1777	3.728	0.0228	0.085	1777	3.735	0.0755	0.28199	1777	3.711	0.0802	0.29762
1778	3.73	0.0219	0.08169	1778	3.729	0.0748	0.27893	1778	3.72	0.0813	0.30244
1779	3.726	0.0219	0.0816	1779	3.733	0.0753	0.28109	1779	3.724	0.0804	0.29941
1780	3.728	0.0219	0.08164	1780	3.739	0.0764	0.28566	1780	3.723	0.0821	0.30566
1781	3.726	0.0219	0.0816	1781	3.724	0.0782	0.29122	1781	3.725	0.0813	0.30284
1782	3.722	0.0219	0.08151	1782	3.741	0.0771	0.28843	1782	3.714	0.08	0.29712
1783	3.722	0.0219	0.08151	1783	3.743	0.078	0.29195	1783	3.723	0.0794	0.29561
1784	3.714	0.0219	0.08134	1784	3.76	0.0776	0.29178	1784	3.743	0.0769	0.28784
1785	3.695	0.0219	0.08092	1785	3.769	0.0782	0.29474	1785	3.733	0.0742	0.27699
1786	3.697	0.0219	0.08096	1786	3.753	0.0794	0.29799	1786	3.734	0.0737	0.2752
1787	3.702	0.0239	0.08848	1787	3.747	0.0792	0.29676	1787	3.727	0.0767	0.28586
1788	3.712	0.0219	0.08129	1788	3.734	0.0789	0.29461	1788	3.727	0.0752	0.28027
1789	3.73	0.022	0.08206	1789	3.726	0.0782	0.29137	1789	3.699	0.0759	0.28075
1790	3.732	0.022	0.0821	1790	3.73	0.0769	0.28684	1790	3.72	0.0757	0.2816
1791	3.732	0.0218	0.08136	1791	3.725	0.0753	0.28049	1791	3.71	0.078	0.28938
1792	3.733	0.0218	0.08138	1792	3.723	0.0734	0.27327	1792	3.714	0.0795	0.29526
1793	3.755	0.0219	0.08223	1793	3.729	0.108	0.40273	1793	3.75	0.0787	0.29513
1794	3.761	0.0219	0.08237	1794	3.735	0.164	0.61254	1794	3.735	0.0792	0.29581
1795	3.759	0.0219	0.08232	1795	3.743	0.0772	0.28896	1795	3.743	0.0796	0.29794
1796	3.764	0.022	0.08281	1796	3.745	0.0747	0.27975	1796	3.722	0.0802	0.2985
1797	3.738	0.0228	0.08523	1797	3.738	0.0746	0.27885	1797	3.711	0.0814	0.30208
1798	3.719	0.022	0.08182	1798	3.726	0.076	0.28318	1798	3.702	0.081	0.29986
1799	3.73	0.0219	0.08169	1799	3.733	0.0796	0.29715	1799	3.727	0.0813	0.30301
1800	3.721	0.0219	0.08149	1800	3.721	0.077	0.28652	1800	3.725	0.0791	0.29465
1801	3.73	0.0219	0.08169	1801	3.727	0.0786	0.29294	1801	3.729	0.0792	0.29534
1802	3.747	0.022	0.08243	1802	3.726	0.0771	0.28727	1802	3.735	0.076	0.28386
1803	3.747	0.022	0.08243	1803	3.721	0.0792	0.2947	1803	3.71	0.0728	0.27009
1804	3.754	0.022	0.08259	1804	3.734	0.0796	0.29723	1804	3.738	0.0732	0.27362
1805	3.764	0.0219	0.08243	1805	3.725	0.0793	0.29539	1805	3.735	0.075	0.28013
1806	3.766	0.0218	0.0821	1806	3.736	0.0787	0.29402	1806	3.732	0.077	0.28736
1807	3.759	0.0237	0.08909	1807	3.742	0.0793	0.29674	1807	3.745	0.0755	0.28275
1808	3.75	0.0218	0.08175	1808	3.739	0.076	0.28416	1808	3.729	0.0775	0.289
1809	3.739	0.0219	0.08188	1809	3.741	0.0779	0.29142	1809	3.716	0.0907	0.33704
1810	3.733	0.0219	0.08175	1810	3.762	0.073	0.27463	1810	3.734	0.095	0.35473
1811	3.727	0.0219	0.08162	1811	3.763	0.0728	0.27395	1811	3.729	0.0971	0.36209
1812	3.727	0.022	0.08199	1812	3.757	0.0709	0.26637	1812	3.727	0.0979	0.36487
1813	3.726	0.0219	0.0816	1813	3.744	0.116	0.4343	1813	3.754	0.0989	0.37127
1814	3.73	0.0219	0.08169	1814	3.723	0.177	0.65897	1814	3.77	0.0985	0.37135
1815	3.73	0.022	0.08206	1815	3.714	0.0826	0.30678	1815	3.758	0.0989	0.37167
1816	3.722	0.0219	0.08151	1816	3.722	0.0744	0.27692	1816	3.766	0.0978	0.36831
1817	3.723	0.0231	0.086	1817	3.729	0.0754	0.28117	1817	3.769	0.18	0.67842
1818	3.718	0.0219	0.08142	1818	3.716	0.077	0.28613	1818	3.753	0.0967	0.36292
1819	3.727	0.022	0.08199	1819	3.72	0.0789	0.29351	1819	3.729	0.0842	0.31398
1820	3.741	0.0219	0.08193	1820	3.693	0.078	0.28805	1820	3.72	0.0728	0.27082
1821	3.74	0.0218	0.08153	1821	3.701	0.0778	0.28794	1821	3.696	0.0752	0.27794
1822	3.747	0.0219	0.08206	1822	3.707	0.0793	0.29397	1822	3.688	0.0744	0.27439
1823	3.754	0.0218	0.08184	1823	3.692	0.0789	0.2913	1823	3.725	0.0759	0.28273
1824	3.755	0.0219	0.08223	1824	3.69	0.171	0.63099	1824	3.725	0.0762	0.28385
1825	3.748	0.022	0.08246	1825	3.692	0.103	0.38028	1825	3.753	0.0777	0.29161
1826	3.738	0.022	0.08224	1826	3.685	0.0846	0.31175	1826	3.735	0.0773	0.28872
1827	3.733	0.0234	0.08735	1827	3.68	0.0762	0.28042	1827	3.751	0.0775	0.2907
1828	3.729	0.0219	0.08167	1828	3.707	0.0745	0.27617	1828	3.788	0.0788	0.29849
1829	3.733	0.0219	0.08175	1829	3.721	0.0878	0.3267	1829	3.77	0.0813	0.3065
1830	3.739	0.022	0.08226	1830	3.723	0.0922	0.34326	1830	3.812	0.0814	0.3103
1831	3.737	0.0219	0.08184	1831	3.743	0.0875	0.32751	1831	3.808	0.0789	0.30045
1832	3.74	0.0219	0.08191	1832	3.735	0.0935	0.34922	1832	3.769	0.0784	0.29549
1833	3.745	0.0219	0.08202	1833	3.727	0.0938	0.34959	1833	3.77	0.0786	0.29632
1834	3.741	0.0219	0.08193	1834	3.753	0.0928	0.34828	1834	3.759	0.0805	0.3026
1835	3.743	0.0219	0.08197	1835	3.749	0.0936	0.35091	1835	3.743	0.0798	0.29869
1836	3.74	0.0219	0.08191	1836	3.751	0.093	0.34884	1836	3.751	0.0768	0.28808
1837	3.744	0.0235	0.08798	1837	3.75	0.0782	0.29325	1837	3.75	0.0739	0.27713
1838	3.748	0.0218	0.08171	1838	3.741	0.078	0.2918	1838	3.749	0.0719	0.26955
1839	3.732	0.0219	0.08173	1839	3.729	0.0795	0.29646	1839	3.741	0.0739	0.27646
1840	3.736	0.0219	0.08182	1840	3.72	0.0797	0.29648	1840	3.745	0.0769	0.28799
1841	3.731	0.0219	0.08171	1841	3.723	0.0795	0.29598	1841	3.733	0.0759	0.28333
1842	3.728	0.0219	0.08164	1842	3.731	0.0798	0.29773	1842	3.736	0.0773	0.28879
1843	3.734	0.022	0.08215	1843	3.742	0.08	0.29936	1843	3.74	0.0767	0.28686
1844	3.728	0.022	0.08202	1844	3.767	0.144	0.54245	1844	3.731	0.0778	0.29027
1845	3.73	0.022	0.08206	1845	3.753	0.153	0.57421	1845	3.744	0.0796	0.29802
1846	3.729	0.0219	0.08167	1846	3.753	0.0914	0.34302	1846	3.742	0.0789	0.29524
1847	3.732	0.023	0.08584	1847	3.74	0.0845	0.31603	1847	3.748	0.0798	0.29909
1848	3.738	0.0218	0.08149	1848	3.695	0.0707	0.26124	1848	3.74	0.0817	0.30556
1849	3.742	0.0218	0.08158	1849	3.713	0.0738	0.27402	1849	3.748	0.0834	0.31258
1850	3.729	0.0219	0.08167	1850	3.709	0.121	0.44879	1850	3.743	0.0798	0.29869
1851	3.728	0.0219	0.08164	1851	3.667	0.15	0.55005	1851	3.745	0.0821	0.30746
1852	3.721	0.0218	0.08112	1852	3.732	0.0807	0.30117	1852	3.756	0.0807	0.30311
1853	3.708	0.022	0.08158	1853	3.751	0.0775	0.2907	1853	3.753	0.0772	0.28973
1854	3.724	0.022	0.08193	1854	3.706	0.0761	0.28203	1854	3.747	0.0761	0.28515
1855	3.727	0.022	0.08199	1855	3.849	0.0778	0.29945	1855	3.745	0.0725	0.27151
1856	3.733	0.0219	0.08175	1856	3.816	0.0785	0.29956	1856	3.741	0.0736	0.27534
1857	3.736	0.0241	0.09004	1857	3.8	0.0779	0.29602	1857	3.738	0.0748	0.2796
1858	3.732	0.022	0.0821	1858	3.824	0.0789	0.30171	1858	3.739	0.0763	0.28529
1859	3.732	0.0218	0.08136	1859	3.75	0.0809	0.30338	1859	3.73	0.0777	0.28982
1860	3.728	0.0219	0.08164	1860	3.731	0.159	0.59323	1860	3.731	0.076	0.28356
1861	3.732	0.0219	0.08173	1861	3.727	0.133	0.49569	1861	3.723	0.0782	0.29114
1862	3.738	0.0219	0.08186	1862	3.734	0.0809	0.30208	1862	3.733	0.0792	0.29565
1863	3.735	0.0219	0.0818	1863	3.731	0.0775	0.28915	1863	3.735	0.0798	0.29805
1864	3.739	0.022	0.08226	1864	3.763	0.0752	0.28298	1864	3.744	0.0789	0.2954
1865	3.742	0.0219	0.08195	1865	3.748	0.0744	0.27885	1865	3.744	0.0784	0.29353
1866	3.737	0.0219	0.08184	1866	3.754	0.0814	0.30558	1866	3.74	0.0798	0.29845
1867	3.726	0.0229	0.08533	1867	3.739	0.178	0.66554	1867	3.736	0.0804	0.30037
1868	3.731	0.0219	0.08171	1868	3.735	0.087	0.32495	1868	3.74	0.0809	0.30257
1869	3.717	0.0218	0.08103	1869	3.73	0.0762	0.28423	1869	3.743	0.0788	0.29495
1870	3.712	0.022	0.08166	1870	3.724	0.0753	0.28042	1870	3.733	0.078	0.29117
1871	3.726	0.0219	0.0816	1871	3.733	0.0753	0.28109	1871	3.74	0.0755	0.28237
1872	3.719	0.022	0.08182	1872	3.727	0.0763	0.28437	1872	3.736	0.0739	0.27609
1873	3.721	0.0219	0.08149	1873	3.745	0.078	0.29211	1873	3.75	0.0735	0.27563
1874	3.722	0.0219	0.08151	1874	3.741	0.0791	0.29591	1874	3.741	0.0738	0.27609
1875	3.723	0.0219	0.08153	1875	3.751	0.0787	0.2952	1875	3.757	0.0776	0.29154
1876	3.721	0.0218	0.08112	1876	3.747	0.0789	0.29564	1876	3.743	0.0757	0.28335
1877	3.726	0.0238	0.08868	1877	3.735	0.0793	0.29619	1877	3.74	0.0748	0.27975
1878	3.744	0.0217	0.08124	1878	3.73	0.11	0.4103	1878	3.744	0.0779	0.29166
1879	3.733	0.0219	0.08175	1879	3.721	0.182	0.67722	1879	3.723	0.0773	0.28779
1880	3.743	0.0219	0.08197	1880	3.736	0.08	0.29888	1880	3.725	0.0798	0.29726
1881	3.745	0.0219	0.08202	1881	3.733	0.0786	0.29341	1881	3.725	0.0789	0.2939
1882	3.738	0.0219	0.08186	1882	3.75	0.174	0.6525	1882	3.722	0.0786	0.29255
1883	3.749	0.0219	0.0821	1883	3.745	0.118	0.44191	1883	3.732	0.0793	0.29595
1884	3.736	0.0219	0.08182	1884	3.742	0.0701	0.26231	1884	3.719	0.0811	0.30161
1885	3.741	0.0219	0.08193	1885	3.752	0.117	0.43898	1885	3.711	0.0804	0.29836
1886	3.735	0.022	0.08217	1886	3.738	0.179	0.6691	1886	3.733	0.0807	0.30125
1887	3.726	0.023	0.0857	1887	3.749	0.148	0.55485	1887	3.738	0.0798	0.29829
1888	3.738	0.0219	0.08186	1888	3.73	0.0841	0.31369	1888	3.758	0.0771	0.28974
1889	3.756	0.0218	0.08188	1889	3.748	0.0762	0.2856	1889	3.763	0.0757	0.28486
1890	3.757	0.0218	0.0819	1890	3.744	0.133	0.49795	1890	3.751	0.0736	0.27607
1891	3.756	0.0218	0.08188	1891	3.75	0.14	0.525	1891	3.741	0.0723	0.27047
1892	3.745	0.0219	0.08202	1892	3.741	0.0813	0.30414	1892	3.742	0.0764	0.28589
1893	3.732	0.022	0.0821	1893	3.729	0.0791	0.29496	1893	3.721	0.0764	0.28428
1894	3.733	0.0219	0.08175	1894	3.742	0.078	0.29188	1894	3.734	0.0755	0.28192
1895	3.737	0.022	0.08221	1895	3.727	0.0773	0.2881	1895	3.736	0.0768	0.28692
1896	3.754	0.0217	0.08146	1896	3.736	0.078	0.29141	1896	3.723	0.0773	0.28779
1897	3.75	0.0303	0.11363	1897	3.724	0.0766	0.28526	1897	3.735	0.0795	0.29693
1898	3.754	0.0386	0.1449	1898	3.722	0.0767	0.28548	1898	3.72	0.08	0.2976
1899	3.754	0.0318	0.11938	1899	3.727	0.0792	0.29518	1899	3.719	0.0823	0.30607
1900	3.751	0.0218	0.08177	1900	3.738	0.0757	0.28297	1900	3.72	0.0823	0.30616
1901	3.751	0.0218	0.08177	1901	3.745	0.0742	0.27788	1901	3.724	0.08	0.29792
1902	3.749	0.0219	0.0821	1902	3.749	0.0696	0.26093	1902	3.73	0.0785	0.29281
1903	3.766	0.022	0.08285	1903	3.748	0.0694	0.26011	1903	3.736	0.08	0.29888
1904	3.766	0.0218	0.0821	1904	3.734	0.0698	0.26063	1904	3.74	0.0807	0.30182
1905	3.766	0.0218	0.0821	1905	3.736	0.0739	0.27609	1905	3.74	0.0782	0.29247
1906	3.757	0.022	0.08265	1906	3.707	0.0742	0.27506	1906	3.743	0.0746	0.27923
1907	3.743	0.0234	0.08759	1907	3.705	0.0723	0.26787	1907	3.742	0.0739	0.27653
1908	3.736	0.0219	0.08182	1908	3.703	0.0727	0.26921	1908	3.745	0.0747	0.27975
1909	3.73	0.022	0.08206	1909	3.686	0.0767	0.28272	1909	3.742	0.0769	0.28776
1910	3.739	0.022	0.08226	1910	3.712	0.0759	0.28174	1910	3.731	0.0771	0.28766
1911	3.741	0.0219	0.08193	1911	3.702	0.0766	0.28357	1911	3.727	0.0747	0.27841
1912	3.745	0.022	0.08239	1912	3.711	0.0782	0.2902	1912	3.716	0.0766	0.28465
1913	3.747	0.022	0.08243	1913	3.72	0.0826	0.30727	1913	3.723	0.0779	0.29002
1914	3.746	0.022	0.08241	1914	3.72	0.081	0.30132	1914	3.739	0.0802	0.29987
1915	3.738	0.022	0.08224	1915	3.732	0.081	0.30229	1915	3.745	0.0796	0.2981
1916	3.735	0.0218	0.08142	1916	3.752	0.0803	0.30129	1916	3.75	0.0789	0.29588
1917	3.733	0.023	0.08586	1917	3.759	0.0807	0.30335	1917	3.744	0.0805	0.30139
1918	3.738	0.0219	0.08186	1918	3.74	0.0771	0.28835	1918	3.742	0.08	0.29936
1919	3.738	0.022	0.08224	1919	3.749	0.0773	0.2898	1919	3.733	0.0798	0.29789
1920	3.735	0.0218	0.08142	1920	3.743	0.0745	0.27885	1920	3.743	0.0798	0.29869
1921	3.731	0.022	0.08208	1921	3.733	0.0725	0.27064	1921	3.735	0.0798	0.29805
1922	3.722	0.0219	0.08151	1922	3.741	0.0751	0.28095	1922	3.74	0.0776	0.29022
1923	3.719	0.0219	0.08145	1923	3.729	0.0757	0.28229	1923	3.734	0.0735	0.27445
1924	3.721	0.0219	0.08149	1924	3.715	0.0778	0.28903	1924	3.734	0.0741	0.27669
1925	3.738	0.0218	0.08149	1925	3.716	0.0766	0.28465	1925	3.751	0.0748	0.28057
1926	3.737	0.0219	0.08184	1926	3.738	0.0757	0.28297	1926	3.734	0.0743	0.27744
1927	3.746	0.0239	0.08953	1927	3.734	0.0763	0.2849	1927	3.733	0.0771	0.28781
1928	3.751	0.022	0.08252	1928	3.733	0.0789	0.29453	1928	3.727	0.0755	0.28139
1929	3.743	0.022	0.08235	1929	3.742	0.0795	0.29749	1929	3.693	0.075	0.27698
1930	3.75	0.0218	0.08175	1930	3.741	0.0784	0.29329	1930	3.702	0.0798	0.29542
1931	3.745	0.0218	0.08164	1931	3.761	0.0795	0.299	1931	3.729	0.0796	0.29683
1932	3.751	0.0218	0.08177	1932	3.757	0.0797	0.29943	1932	3.717	0.0789	0.29327
1933	3.746	0.0219	0.08204	1933	3.767	0.0784	0.29533	1933	3.745	0.0814	0.30484
1934	3.746	0.0219	0.08204	1934	3.74	0.0789	0.29509	1934	3.744	0.0804	0.30102
1935	3.748	0.022	0.08246	1935	3.731	0.0773	0.28841	1935	3.726	0.0807	0.30069
1936	3.733	0.0219	0.08175	1936	3.73	0.111	0.41403	1936	3.731	0.0797	0.29736
1937	3.731	0.0228	0.08507	1937	3.719	0.168	0.62479	1937	3.735	0.0801	0.29917
1938	3.729	0.022	0.08204	1938	3.736	0.0722	0.26974	1938	3.734	0.08	0.29872
1939	3.726	0.0219	0.0816	1939	3.735	0.0721	0.26929	1939	3.74	0.0798	0.29845
1940	3.732	0.022	0.0821	1940	3.743	0.141	0.52776	1940	3.754	0.0755	0.28343
1941	3.739	0.022	0.08226	1941	3.733	0.177	0.66074	1941	3.749	0.0737	0.2763
1942	3.741	0.022	0.0823	1942	3.734	0.119	0.44435	1942	3.753	0.0738	0.27697
1943	3.743	0.0219	0.08197	1943	3.726	0.0752	0.2802	1943	3.756	0.0751	0.28208
1944	3.747	0.022	0.08243	1944	3.739	0.0762	0.28491	1944	3.758	0.076	0.28561
1945	3.741	0.0218	0.08155	1945	3.735	0.0943	0.35221	1945	3.761	0.0741	0.27869
1946	3.747	0.0219	0.08206	1946	3.726	0.108	0.40241	1946	3.768	0.0764	0.28788
1947	3.761	0.0238	0.08951	1947	3.73	0.0892	0.33272	1947	3.754	0.0786	0.29506
1948	3.755	0.022	0.08261	1948	3.72	0.0778	0.28942	1948	3.741	0.0779	0.29142
1949	3.748	0.022	0.08246	1949	3.73	0.0791	0.29504	1949	3.731	0.0817	0.30482
1950	3.735	0.0219	0.0818	1950	3.749	0.0796	0.29842	1950	3.729	0.0793	0.29571
1951	3.717	0.022	0.08177	1951	3.751	0.0782	0.29333	1951	3.74	0.0801	0.29957
1952	3.72	0.0218	0.0811	1952	3.748	0.0792	0.29684	1952	3.742	0.0789	0.29524
1953	3.732	0.0221	0.08248	1953	3.759	0.0798	0.29997	1953	3.738	0.08	0.29904
1954	3.743	0.022	0.08235	1954	3.759	0.0785	0.29508	1954	3.733	0.08	0.29864
1955	3.746	0.022	0.08241	1955	3.761	0.078	0.29336	1955	3.731	0.0795	0.29661
1956	3.742	0.0219	0.08195	1956	3.759	0.0767	0.28832	1956	3.727	0.0787	0.29331
1957	3.738	0.0227	0.08485	1957	3.75	0.0743	0.27863	1957	3.74	0.0762	0.28499
1958	3.74	0.0218	0.08153	1958	3.744	0.0725	0.27144	1958	3.743	0.073	0.27324
1959	3.737	0.0218	0.08147	1959	3.748	0.0732	0.27435	1959	3.741	0.075	0.28058
1960	3.735	0.0219	0.0818	1960	3.75	0.0775	0.29063	1960	3.741	0.0747	0.27945
1961	3.737	0.0219	0.08184	1961	3.747	0.0761	0.28515	1961	3.739	0.076	0.28416
1962	3.724	0.0221	0.0823	1962	3.738	0.0752	0.2811	1962	3.729	0.0753	0.28079
1963	3.729	0.0219	0.08167	1963	3.733	0.0755	0.28184	1963	3.732	0.076	0.28363
1964	3.731	0.022	0.08208	1964	3.733	0.0766	0.28595	1964	3.738	0.0773	0.28895
1965	3.736	0.0219	0.08182	1965	3.741	0.0773	0.28918	1965	3.74	0.0789	0.29509
1966	3.732	0.0219	0.08173	1966	3.75	0.0773	0.28988	1966	3.742	0.0786	0.29412
1967	3.73	0.0235	0.08766	1967	3.747	0.0787	0.29489	1967	3.727	0.0794	0.29592
1968	3.736	0.022	0.08219	1968	3.744	0.0817	0.30588	1968	3.731	0.0805	0.30035
1969	3.731	0.022	0.08208	1969	3.731	0.0782	0.29176	1969	3.722	0.0805	0.29962
1970	3.732	0.0219	0.08173	1970	3.738	0.08	0.29904	1970	3.717	0.0802	0.2981
1971	3.743	0.022	0.08235	1971	3.733	0.0786	0.29341	1971	3.732	0.0801	0.29893
1972	3.738	0.0219	0.08186	1972	3.744	0.0778	0.29128	1972	3.724	0.0797	0.2968
1973	3.729	0.0218	0.08129	1973	3.739	0.0792	0.29613	1973	3.731	0.0791	0.29512
1974	3.737	0.0218	0.08147	1974	3.729	0.0768	0.28639	1974	3.731	0.076	0.28356
1975	3.728	0.0219	0.08164	1975	3.738	0.0755	0.28222	1975	3.732	0.0753	0.28102
1976	3.726	0.0219	0.0816	1976	3.738	0.0707	0.26428	1976	3.74	0.0742	0.27751
1977	3.732	0.0235	0.0877	1977	3.748	0.0726	0.2721	1977	3.732	0.0759	0.28326
1978	3.721	0.022	0.08186	1978	3.734	0.0738	0.27557	1978	3.749	0.0768	0.28792
1979	3.721	0.0219	0.08149	1979	3.734	0.0764	0.28528	1979	3.716	0.0755	0.28056
1980	3.723	0.0219	0.08153	1980	3.72	0.0748	0.27826	1980	3.721	0.0779	0.28987
1981	3.72	0.0219	0.08147	1981	3.724	0.0755	0.28116	1981	3.729	0.0768	0.28639
1982	3.729	0.022	0.08204	1982	3.738	0.0771	0.2882	1982	3.731	0.0805	0.30035
1983	3.73	0.0219	0.08169	1983	3.731	0.0775	0.28915	1983	3.748	0.0789	0.29572
1984	3.732	0.0219	0.08173	1984	3.744	0.0777	0.29091	1984	3.771	0.0782	0.29489
1985	3.737	0.022	0.08221	1985	3.736	0.0788	0.2944	1985	3.775	0.0803	0.30313
1986	3.741	0.0219	0.08193	1986	3.738	0.0782	0.29231	1986	3.74	0.0804	0.3007
1987	3.734	0.0229	0.08551	1987	3.734	0.0792	0.29573	1987	3.748	0.0805	0.30171
1988	3.739	0.022	0.08226	1988	3.725	0.08	0.298	1988	3.733	0.0798	0.29789
1989	3.738	0.0219	0.08186	1989	3.722	0.0812	0.30223	1989	3.72	0.083	0.30876
1990	3.739	0.0219	0.08188	1990	3.726	0.0794	0.29584	1990	3.79	0.0773	0.29297
1991	3.749	0.0219	0.0821	1991	3.725	0.0787	0.29316	1991	3.797	0.0771	0.29275
1992	3.752	0.0218	0.08179	1992	3.721	0.0777	0.28912	1992	3.79	0.0738	0.2797
1993	3.746	0.022	0.08241	1993	3.727	0.0763	0.28437	1993	3.796	0.0723	0.27445
1994	3.741	0.022	0.0823	1994	3.721	0.0734	0.27312	1994	3.749	0.0744	0.27893
1995	3.731	0.022	0.08208	1995	3.724	0.072	0.26813	1995	3.741	0.0773	0.28918
1996	3.722	0.0218	0.08114	1996	3.733	0.0716	0.26728	1996	3.72	0.0755	0.28086
1997	3.739	0.024	0.08974	1997	3.73	0.0745	0.27789	1997	3.734	0.075	0.28005
1998	3.726	0.022	0.08197	1998	3.733	0.0755	0.28184	1998	3.719	0.0769	0.28599
[truncated: 48,093 more rows]

## Sheet: 新加tpc
Nano-Ag filler		Micro-Ag filler
Time (s)	Z (Ω)	Time (s)	Z (Ω)
0	9.6183	0	0.57085
0.55	9.61824	1.03	0.55816
1.16	9.61834	1.64	0.55999
1.77	9.6191	2.25	0.57564
2.37	9.62074	2.85	0.58055
2.98	9.62274	3.46	0.57356
3.59	9.62504	4.06	0.56693
4.19	9.62864	4.66	0.57057
4.8	9.63206	5.27	0.55725
5.4	9.6364	5.87	0.56626
6.01	9.63952	6.47	0.56754
6.62	9.64286	7.09	0.57173
7.23	9.64754	7.69	0.58015
7.83	9.65262	8.29	0.57844
8.44	9.65778	8.9	0.57771
9.05	9.66232	9.5	0.55822
9.66	9.66878	10.11	0.53216
10.26	9.67668	10.71	0.53519
10.87	9.68478	11.32	0.53764
11.48	9.69276	11.93	0.59964
12.09	9.7045	12.53	0.57948
12.69	9.72046	13.14	0.54392
13.3	9.73926	13.74	0.61935
13.91	9.74854	14.35	0.74098
14.52	9.74956	14.96	0.73142
15.12	9.75478	15.56	0.67706
15.72	9.7592	16.16	0.66237
16.33	9.76562	16.76	0.66203
16.94	9.77212	17.37	0.65421
17.54	9.77762	17.99	0.64377
18.16	9.78476	18.59	0.64375
18.77	9.79282	19.19	0.62411
19.38	9.80066	19.8	0.6246
19.99	9.80822	20.4	0.63382
20.6	9.81666	21.01	0.65729
21.2	9.8277	21.62	0.6538
21.81	9.83432	22.23	0.65017
22.42	9.84224	22.83	0.6482
23.02	9.84998	23.44	0.64036
23.62	9.85668	24.04	0.63287
24.24	9.86588	24.65	0.62475
24.85	9.87368	25.26	0.62067
25.45	9.88138	25.87	0.62106
26.06	9.89012	26.48	0.61652
26.66	9.89792	27.09	0.62628
27.27	9.90696	27.68	0.6216
27.88	9.91604	28.29	0.62061
28.48	9.92392	28.89	0.6215
29.09	9.93212	29.5	0.62294
29.7	9.9399	30.1	0.62395
30.31	9.9488	30.71	0.62111
30.91	9.95734	31.32	0.61709
31.52	9.96556	31.92	0.62133
32.12	9.97314	32.53	0.61511
32.73	9.97936	33.13	0.72703
33.34	9.9852	33.73	0.71391
33.95	9.99382	34.33	0.71013
34.56	10.0005	34.93	0.70403
35.17	10.0049	35.52	0.69577
35.78	10.0068	36.13	0.69596
36.38	10.0126	36.74	0.69938
37	10.0175	37.35	0.69248
37.6	10.0211	37.96	0.70458
38.2	10.0248	38.57	0.69487
38.81	10.0253	39.16	0.69326
39.41	10.0239	39.78	0.67045
40.01	10.0276	40.38	0.66507
40.62	10.0325	40.98	0.66559
41.22	10.0365	41.59	0.65916
41.82	10.0421	42.21	0.66165
42.42	10.0477	42.82	0.66043
43.03	10.0538	43.43	0.66089
43.63	10.0588	44.03	0.65571
44.24	10.0634	44.65	0.65151
44.85	10.0682	45.26	0.65039
45.46	10.0731	45.86	0.64518
46.05	10.0782	46.47	0.64111
46.66	10.0832	47.08	0.64289
47.27	10.0869	47.68	0.63959
47.87	10.0914	48.29	0.63759
48.48	10.0967	48.9	0.63468
49.08	10.1019	49.52	0.63093
49.68	10.1055	50.13	0.63089
50.29	10.1083	50.74	0.62897
50.88	10.1102	51.36	0.62704
51.48	10.1141	51.97	0.62372
52.09	10.1178	52.58	0.62052
52.69	10.1213	53.18	0.62088
53.3	10.1243	53.79	0.61906
53.9	10.1267	54.4	0.61963
54.51	10.1287	55.01	0.61745
55.11	10.1327	55.61	0.61713
55.72	10.1367	56.22	0.61864
56.32	10.1416	56.82	0.61562
56.93	10.1458	57.42	0.61447
57.53	10.1525	58.02	0.61121
58.14	10.1599	58.62	0.61105
58.74	10.1672	59.22	0.60923
59.34	10.1705	59.82	0.60746
59.95	10.1898	60.44	0.60638
60.56	10.1951	61.04	0.60716
61.16	10.1991	61.66	0.60653
61.77	10.2006	62.26	0.60522
62.38	10.2012	62.86	0.60744
62.98	10.2026	63.47	0.60714
63.58	10.2045	64.07	0.60398
64.18	10.2064	64.67	0.6021
64.78	10.2079	65.29	0.59963
65.38	10.2115	65.89	0.5971
65.99	10.2148	66.5	0.59727
66.58	10.2172	67.1	0.59809
67.18	10.2201	67.7	0.59759
67.78	10.2245	68.32	0.60011
68.38	10.228	68.92	0.6005
68.98	10.2303	69.52	0.5978
69.58	10.241	70.14	0.59505
70.18	10.2433

## Sheet: Fig. 1d
	Biological feature		HDM metaskin
Roughness	20 (μm)	100 (μm)	4 (μm)	20 (μm)
Location resolution	900 (μm)	3000 (μm)	1000 (μm)	3000 (μm)
Strain range	20 (μm)	10000 (μm)	30 (μm)	10000 (μm)

## Sheet: Fig. 2b
	Ecoflex	SEBS	TPU	WPU
Damage degree	4-detachment	3-cracks	2-pits	1-flaws
Peeling times	1	10	100	200

## Sheet: Fig. 2e
Thermal stability		Friction stability			Humidity stability
Temeperature (°C)	Resistance (Ω)	Distance (m)	resistance (Ω)-5 cm s-1	resistance (Ω)-10 cm s-1	Time (min)	Resistance (Ω)
25	13.9	0	17.2	18.8	0	13.4
30	13.89	3	17.9	23.1	10	13.6
35	13.91	6	16.9	22.1	20	13.2
40	13.88	9	12.9	17.6	30	13.2
45	13.76	12	16.8	21	40	13.6
50	13.55	15	14.2	21.1	50	13
55	13.31	18	16.6	23.7	60	14.7
60	13.1	21	15.6	21.4	90	14.8
		24	17.5	22.7	120	14.3
		27	18.6	25.7
		30	21.1	25.6

## Sheet: Fig. 3c
Time (s)	Resistance (Ω)	ΔR/R0
0	72.285	0.00118
0.01	72.2798	0.00111
0.07	72.2827	0.00115
0.09	72.2815	0.00113
0.1	72.2797	0.0011
0.16	72.2801	0.00111
0.22	72.2778	0.00108
0.23	72.2799	0.00111
0.25	72.28	0.00111
0.26	72.278	0.00108
0.33	72.276	0.00105
0.39	72.2752	0.00104
0.41	72.2779	0.00108
0.42	72.2767	0.00106
0.48	72.2729	0.00101
0.54	72.2727	0.00101
0.56	72.274	0.00102
0.58	72.2726	0.00101
0.64	72.2722	0.001
0.69	72.2696	0.000963989
0.71	72.2704	0.000975069
0.72	72.2695	0.000962604
0.74	72.2716	0.00099169
0.8	72.2713	0.000987535
0.86	72.2692	0.000958449
0.87	72.27	0.000969529
0.88	72.2676	0.000936288
0.9	72.2683	0.000945983
0.96	72.2662	0.000916898
1.02	72.2651	0.000901662
1.03	72.2645	0.000893352
1.05	72.2659	0.000912742
1.11	72.2613	0.00084903
1.17	72.2597	0.00082687
1.19	72.2602	0.000833795
1.21	72.2589	0.000815789
1.27	72.2586	0.000811634
1.33	72.2596	0.000825485
1.34	72.2572	0.000792244
1.36	72.2575	0.000796399
1.37	69.6436	-0.03541
1.43	69.1205	-0.04265
1.49	69.1196	-0.04266
1.51	69.1247	-0.04259
1.52	69.1192	-0.04267
1.58	69.0894	-0.04308
1.64	69.0896	-0.04308
1.65	69.0959	-0.04299
1.66	69.0909	-0.04306
1.67	69.076	-0.04327
1.75	69.0716	-0.04333
1.82	69.068	-0.04338
1.83	69.0681	-0.04338
1.84	69.0587	-0.04351
1.91	69.0491	-0.04364
1.97	69.0496	-0.04363
1.99	69.0518	-0.0436
2	69.0476	-0.04366
2.07	69.0438	-0.04371
2.13	69.0441	-0.04371
2.15	69.0439	-0.04371
2.16	69.0443	-0.04371
2.23	69.038	-0.0438
2.3	69.0385	-0.04379
2.31	69.0362	-0.04382
2.32	69.0371	-0.04381
2.39	69.0286	-0.04393
2.45	69.0293	-0.04392
2.46	69.0269	-0.04395
2.48	69.0291	-0.04392
2.55	69.0233	-0.044
2.61	69.03	-0.04391
2.63	69.0313	-0.04389
2.64	69.0292	-0.04392
2.65	69.0212	-0.04403
2.72	69.0305	-0.0439
2.78	69.0295	-0.04391
2.79	69.0261	-0.04396
2.81	69.026	-0.04396
2.87	69.0134	-0.04414
2.93	69.0156	-0.04411
2.95	69.0131	-0.04414
2.96	69.0098	-0.04419
2.97	69.0094	-0.04419
3.03	69.0048	-0.04425
3.1	69.0048	-0.04425
3.11	69.0022	-0.04429
3.12	69.0023	-0.04429
3.14	68.9983	-0.04434
3.2	68.9964	-0.04437
3.27	68.996	-0.04438
3.28	68.996	-0.04438
3.29	68.9949	-0.04439
3.36	68.9915	-0.04444
3.42	68.9887	-0.04448
3.44	68.9892	-0.04447
3.45	68.9913	-0.04444
3.52	68.9917	-0.04444
3.59	68.9853	-0.04452
3.6	68.986	-0.04452
3.61	68.9844	-0.04454
3.69	68.9831	-0.04456
3.75	68.9833	-0.04455
3.77	68.983	-0.04456
3.78	68.983	-0.04456
3.85	68.9815	-0.04458
3.9	68.9799	-0.0446
3.91	68.9789	-0.04461
3.92	68.9799	-0.0446
3.93	68.9783	-0.04462
3.95	68.9786	-0.04462
4.01	68.9764	-0.04465
4.08	68.9758	-0.04466
4.09	68.9739	-0.04468
4.11	68.9765	-0.04465
4.18	68.972	-0.04471
4.25	68.9726	-0.0447
4.26	68.9717	-0.04471
4.27	68.9694	-0.04475
4.34	68.9694	-0.04475
4.4	68.9644	-0.04481
4.41	68.9645	-0.04481
4.43	68.968	-0.04476
4.44	68.9605	-0.04487
4.51	68.9637	-0.04482
4.57	68.9646	-0.04481
4.59	68.9634	-0.04483
4.6	68.9625	-0.04484
4.61	68.9644	-0.04481
4.67	69.0417	-0.04374
4.73	69.0418	-0.04374
4.75	69.0192	-0.04406
4.76	69.0204	-0.04404
4.83	68.9882	-0.04448
4.9	69.0009	-0.04431
4.91	69.0055	-0.04425
4.92	69.0295	-0.04391
4.93	72.2232	0.00032133
5	72.2211	0.000292244
5.06	72.2189	0.000261773
5.07	72.22	0.000277008
5.08	72.2207	0.000286704
5.09	72.2185	0.000256233
5.15	72.218	0.000249307
5.21	72.216	0.000221607
5.22	72.2132	0.000182825
5.24	72.2163	0.000225762
5.25	72.2173	0.000239612
5.31	72.2139	0.000192521
5.37	72.2101	0.000139889
5.38	72.2133	0.000184211
5.4	72.2149	0.000206371
5.41	72.2107	0.000148199
5.47	72.2085	0.000117729
5.53	72.2111	0.00015374
5.54	72.2049	6.7867e-05
5.55	72.2074	0.000102493
5.56	72.2057	7.89474e-05
5.63	72.2009	1.24654e-05
5.69	72.2037	5.12465e-05
5.7	72.2022	3.04709e-05
5.71	72.203	4.15512e-05
5.72	72.2001	1.38504e-06
5.79	72.1981	-2.63158e-05
5.85	72.1967	-4.57064e-05
5.86	72.1963	-5.12465e-05
5.87	72.1966	-4.70914e-05
5.88	72.1976	-3.3241e-05
5.95	72.1931	-9.55679e-05
6	72.1923	-0.000106648
6.02	72.1928	-9.9723e-05
6.03	72.1935	-9.00277e-05
6.04	72.1898	-0.000141274
6.1	72.1851	-0.000206371
6.16	72.1861	-0.000192521
6.17	72.1853	-0.000203601
6.19	72.1863	-0.000189751
6.2	72.1807	-0.000267313
6.27	72.1804	-0.000271468
6.32	72.1772	-0.000315789
6.33	72.1765	-0.000325485
6.34	72.1772	-0.000315789
6.36	72.1784	-0.000299169
6.42	72.1739	-0.000361496
6.47	72.1723	-0.000383657
6.48	72.1714	-0.000396122
6.49	72.1699	-0.000416898
6.5	72.1719	-0.000389197
6.52	72.1699	-0.000416898
6.57	72.1664	-0.000465374
6.63	72.1654	-0.000479224
6.64	72.1647	-0.00048892
6.66	72.1629	-0.00051385
6.72	72.1619	-0.000527701
6.78	72.161	-0.000540166
6.79	72.1614	-0.000534626
6.8	72.1612	-0.000537396
6.81	72.1603	-0.000549861
6.87	72.1543	-0.000632964
6.93	72.1555	-0.000616343
6.94	72.1558	-0.000612188
6.95	72.1543	-0.000632964
6.97	72.1548	-0.000626039
7.02	72.1531	-0.000649584
7.08	72.152	-0.00066482
7.1	72.1493	-0.000702216
7.11	72.1526	-0.00065651
7.12	72.149	-0.000706371
7.18	72.1473	-0.000729917
7.24	72.1456	-0.000753463
7.25	72.1454	-0.000756233
7.26	72.1465	-0.000740997
7.28	72.1433	-0.000785319
7.34	72.1438	-0.000778393
7.4	72.1411	-0.000815789
7.41	72.1392	-0.000842105
7.42	72.1386	-0.000850416
7.44	72.1364	-0.000880886
7.5	72.1345	-0.000907202
7.56	72.1336	-0.000919668
7.57	72.1332	-0.000925208
7.58	72.1331	-0.000926593
7.59	72.1324	-0.000936288
7.66	72.1317	-0.000945983
7.71	72.1307	-0.000959834
7.72	72.1323	-0.000937673
7.73	72.1305	-0.000962604
7.75	72.1314	-0.000950139
7.81	72.133	-0.000927978
7.87	72.1363	-0.000882271
7.88	72.1368	-0.000875346
7.89	72.132	-0.000941828
7.9	72.1351	-0.000898892
7.97	72.1364	-0.000880886
8.02	72.1372	-0.000869806
8.04	72.1357	-0.000890582
8.05	72.1363	-0.000882271
8.06	72.1371	-0.000871191
8.12	72.1434	-0.000783934
8.18	72.1447	-0.000765928
8.2	72.1461	-0.000746537
8.21	72.1485	-0.000713296
8.22	72.1479	-0.000721607
8.28	72.1536	-0.000642659
8.34	72.1505	-0.000685596
8.35	72.1555	-0.000616343
8.36	72.1525	-0.000657895
8.37	72.1514	-0.00067313
8.43	72.1558	-0.000612188
8.49	72.1701	-0.000414127
8.5	57.441	-0.20442
8.52	55.7798	-0.22743
8.54	54.0546	-0.25132
8.59	53.9686	-0.25251
8.65	53.9334	-0.253
8.66	53.912	-0.2533
8.67	53.9053	-0.25339
8.69	53.931	-0.25303
8.75	53.8794	-0.25375
8.81	53.8764	-0.25379
8.82	53.8736	-0.25383
8.84	53.8704	-0.25387
8.85	53.8947	-0.25354
8.91	53.8592	-0.25403
8.97	53.8532	-0.25411
8.98	53.8535	-0.25411
8.99	53.8496	-0.25416
9	53.8408	-0.25428
9.07	53.8316	-0.25441
9.13	53.8283	-0.25446
9.14	53.83	-0.25443
9.16	53.827	-0.25447
9.17	53.8231	-0.25453
9.23	53.8167	-0.25462
9.29	53.8183	-0.25459
9.3	53.8168	-0.25461
9.31	53.8167	-0.25462
9.32	53.817	-0.25461
9.39	53.8062	-0.25476
9.45	53.8069	-0.25475
9.46	53.8071	-0.25475
9.47	53.8056	-0.25477
9.49	53.8007	-0.25484
9.56	53.7982	-0.25487
9.62	53.7991	-0.25486
9.63	53.7978	-0.25488
9.64	53.7954	-0.25491
9.66	53.7942	-0.25493
9.72	53.792	-0.25496
9.78	53.7906	-0.25498
9.79	53.7887	-0.255
9.8	53.7897	-0.25499
9.81	53.7883	-0.25501
9.87	53.7836	-0.25507
9.94	53.7829	-0.25508
9.95	53.7818	-0.2551
9.96	53.7823	-0.25509
9.97	53.778	-0.25515
10.03	53.7774	-0.25516
10.09	53.7766	-0.25517
10.11	53.7776	-0.25516
10.12	53.7759	-0.25518
10.13	53.773	-0.25522
10.19	53.7694	-0.25527
10.25	53.7714	-0.25524
10.26	53.7699	-0.25526
10.27	53.771	-0.25525
10.28	53.7692	-0.25527
10.34	53.7658	-0.25532
10.4	53.7643	-0.25534
10.41	53.7643	-0.25534
10.43	53.763	-0.25536
10.44	53.761	-0.25539
10.5	53.7582	-0.25543
10.55	53.7591	-0.25541
10.57	53.76	-0.2554
10.58	53.7569	-0.25544
10.59	53.755	-0.25547
10.66	53.7525	-0.25551
10.72	53.753	-0.2555
10.73	53.7521	-0.25551
10.74	53.7504	-0.25553
10.75	53.7495	-0.25555
10.81	53.7489	-0.25556
10.87	53.7475	-0.25557
10.88	53.7475	-0.25557
10.9	53.7471	-0.25558
10.91	53.7468	-0.25558
10.97	53.7431	-0.25564
11.03	53.7419	-0.25565
11.05	53.7433	-0.25563
11.06	53.7417	-0.25566
11.12	53.7377	-0.25571
11.17	53.7367	-0.25572
11.18	53.7384	-0.2557
11.2	53.7358	-0.25574
11.21	53.7383	-0.2557
11.27	53.7406	-0.25567
11.34	53.7435	-0.25563
11.35	53.7439	-0.25562
11.36	53.7457	-0.2556
11.37	53.7488	-0.25556
11.43	53.7472	-0.25558
11.49	53.7481	-0.25557
11.5	53.7478	-0.25557
11.51	53.75	-0.25554
11.53	53.7535	-0.25549
11.59	53.7598	-0.2554
11.65	53.7581	-0.25543
11.66	53.7595	-0.25541
11.68	53.7597	-0.25541
11.69	53.7673	-0.2553
11.75	53.7756	-0.25519
11.81	53.7759	-0.25518
11.83	53.7792	-0.25514
11.84	53.7812	-0.25511
11.85	72.1901	-0.000137119
11.91	72.1898	-0.000141274
11.96	72.1903	-0.000134349
11.98	72.1887	-0.00015651
11.99	72.192	-0.000110803
12	72.189	-0.000152355
12.06	72.1887	-0.00015651
12.13	72.1838	-0.000224377
12.14	72.1889	-0.00015374
12.15	72.1865	-0.000186981
12.22	72.1795	-0.000283934
12.28	72.1786	-0.000296399
12.29	72.1768	-0.00032133
12.3	72.1784	-0.000299169
12.32	72.1744	-0.000354571
12.37	72.17	-0.000415512
12.43	72.1675	-0.000450139
12.44	72.1672	-0.000454294
12.45	72.1671	-0.000455679
12.46	72.167	-0.000457064
12.53	72.1589	-0.000569252
12.58	72.1602	-0.000551247
12.59	72.1611	-0.000538781
12.61	72.1603	-0.000549861
12.62	72.1638	-0.000501385
12.68	72.1685	-0.000436288
12.75	72.1675	-0.000450139
12.76	72.1708	-0.000404432
12.77	72.173	-0.000373961
12.83	72.1713	-0.000397507
12.9	72.1752	-0.00034349
12.91	72.1739	-0.000361496
12.92	72.1736	-0.000365651
12.93	72.1737	-0.000364266
12.99	72.1745	-0.000353186
13.05	72.1717	-0.000391967
13.06	72.1735	-0.000367036
13.08	72.1692	-0.000426593
13.09	72.168	-0.000443213
13.15	72.1661	-0.000469529
13.21	72.1651	-0.00048338
13.23	72.1648	-0.000487535
13.24	72.1655	-0.000477839
13.25	72.1593	-0.000563712
13.31	72.158	-0.000581717
13.37	72.1591	-0.000566482
13.38	72.1573	-0.000591413
13.39	72.156	-0.000609418
13.41	72.1543	-0.000632964
13.47	72.1462	-0.000745152
13.53	72.1464	-0.000742382
13.54	72.1435	-0.000782548
13.55	72.146	-0.000747922
13.56	72.1419	-0.000804709
13.63	72.134	-0.000914127
13.68	72.1342	-0.000911357
13.69	72.1328	-0.000930748
13.7	72.1314	-0.000950139
13.72	72.133	-0.000927978
13.78	72.1253	-0.00103
13.84	72.121	-0.00109
13.85	72.1215	-0.00109
13.86	72.1204	-0.0011
13.87	72.1218	-0.00108
13.93	72.1105	-0.00124
13.99	72.114	-0.00119
14	72.1104	-0.00124
14.01	72.1085	-0.00127
14.03	72.1051	-0.00131
14.09	72.1	-0.00139
14.15	72.0999	-0.00139
14.16	72.0966	-0.00143
14.17	72.0965	-0.00143
14.19	72.0903	-0.00152
14.25	72.0859	-0.00158
14.31	72.0847	-0.0016
14.33	72.0843	-0.0016
14.34	72.084	-0.00161
14.35	72.0859	-0.00158
14.41	72.0858	-0.00158
14.48	72.085	-0.00159
14.49	72.0867	-0.00157
14.5	72.0875	-0.00156
14.52	72.0893	-0.00153
14.58	72.0905	-0.00152
14.64	72.0884	-0.00155
14.65	72.0899	-0.00152
14.66	72.0897	-0.00153
14.73	72.0835	-0.00161
14.8	72.084	-0.00161
14.81	72.0854	-0.00159
14.82	72.0853	-0.00159
14.88	72.0841	-0.00161
14.95	72.0866	-0.00157
14.96	72.0856	-0.00158
14.97	72.0894	-0.00153
14.98	72.0955	-0.00145
15.05	72.098	-0.00141
15.11	72.0977	-0.00142
15.12	72.1018	-0.00136
15.14	72.1041	-0.00133
15.15	72.1018	-0.00136
15.2	72.1034	-0.00134
15.26	72.1016	-0.00136
15.27	72.1017	-0.00136
15.29	72.102	-0.00136
15.3	72.1033	-0.00134
15.36	47.8821	-0.33681
15.42	45.1261	-0.37498
15.44	43.1217	-0.40275
15.45	42.4173	-0.4125
15.46	41.95	-0.41898
15.52	41.6382	-0.42329
15.58	41.6473	-0.42317
15.59	41.5057	-0.42513
15.6	41.5075	-0.4251
15.62	41.4611	-0.42575
15.67	41.3003	-0.42797
15.72	41.3213	-0.42768
15.73	41.2721	-0.42836
15.75	41.2192	-0.4291
15.76	41.2119	-0.4292
15.77	41.1417	-0.43017
15.82	41.1115	-0.43059
15.87	41.1116	-0.43059
15.88	41.1118	-0.43058
15.9	41.1007	-0.43074
15.91	41.1298	-0.43034
15.92	41.1062	-0.43066
15.98	41.1024	-0.43071
16.03	41.0804	-0.43102
16.05	41.0782	-0.43105
16.06	41.0835	-0.43098
16.07	41.1055	-0.43067
16.13	41.0708	-0.43115
16.18	41.0724	-0.43113
16.2	41.058	-0.43133
16.21	41.0683	-0.43119
16.22	41.0824	-0.43099
16.28	41.0905	-0.43088
16.33	41.0729	-0.43112
16.34	41.0693	-0.43117
16.36	41.0653	-0.43123
16.37	41.06	-0.4313
16.38	41.0458	-0.4315
16.43	41.0426	-0.43154
16.49	41.0429	-0.43154
16.5	41.0394	-0.43159
16.51	41.0398	-0.43158
16.53	41.0409	-0.43157
16.59	41.0455	-0.4315
16.64	41.0493	-0.43145
16.66	41.0525	-0.43141
16.67	41.0591	-0.43131
16.68	41.0634	-0.43125
16.73	41.0572	-0.43134
16.8	41.0537	-0.43139
16.81	41.0494	-0.43145
16.82	41.0436	-0.43153
16.83	41.0406	-0.43157
16.89	41.0389	-0.43159
16.94	41.0375	-0.43161
16.95	41.0361	-0.43163
16.96	41.0352	-0.43165
16.98	41.0332	-0.43167
17.03	41.0204	-0.43185
17.09	41.018	-0.43188
17.11	41.015	-0.43193
17.12	41.0167	-0.4319
17.13	41.0177	-0.43189
17.19	41.0186	-0.43188
17.24	41.02	-0.43186
17.25	41.0176	-0.43189
17.26	41.0162	-0.43191
17.28	41.0139	-0.43194
17.29	41.005	-0.43206
17.34	40.9968	-0.43218
17.4	40.9967	-0.43218
17.41	40.997	-0.43217
17.42	40.9967	-0.43218
17.43	40.9923	-0.43224
17.44	40.9873	-0.43231
17.5	40.9782	-0.43243
17.56	40.9746	-0.43248
17.57	40.9732	-0.4325
17.59	40.9696	-0.43255
17.6	40.9676	-0.43258
17.66	40.9506	-0.43282
17.71	40.9489	-0.43284
17.73	40.9467	-0.43287
17.74	40.9445	-0.4329
17.75	40.9377	-0.433
17.81	40.9336	-0.43305
17.87	40.9328	-0.43306
17.88	40.932	-0.43307
17.89	40.9315	-0.43308
17.9	40.9305	-0.4331
17.96	40.9225	-0.43321
18.02	40.9206	-0.43323
18.04	40.9215	-0.43322
18.05	40.9205	-0.43323
18.06	40.9148	-0.43331
18.12	40.9128	-0.43334
18.18	40.9119	-0.43335
18.19	40.9089	-0.43339
18.21	40.9088	-0.4334
18.22	40.9024	-0.43348
18.28	40.8975	-0.43355
18.34	40.8965	-0.43357
18.35	40.8965	-0.43357
18.36	40.8932	-0.43361
18.37	40.8906	-0.43365
18.44	40.8984	-0.43354
18.5	40.8976	-0.43355
18.51	40.8983	-0.43354
18.52	40.8999	-0.43352
18.54	40.9088	-0.4334
18.6	40.9127	-0.43334
18.65	40.9174	-0.43328
18.67	40.941	-0.43295
18.68	41.0273	-0.43175
18.69	72.0549	-0.00201
18.75	72.0398	-0.00222
18.81	72.0392	-0.00223
18.83	72.0355	-0.00228
18.84	72.0351	-0.00228
18.85	72.0246	-0.00243
18.91	72.0169	-0.00254
18.97	72.0158	-0.00255
18.99	72.0145	-0.00257
19	72.0117	-0.00261
19.01	72.0075	-0.00267
19.07	72.0007	-0.00276
19.12	72.0017	-0.00275
19.14	71.9968	-0.00281
19.15	71.9959	-0.00283
19.16	71.9941	-0.00285
19.23	71.9841	-0.00299
19.29	71.9821	-0.00302
19.3	71.9808	-0.00304
19.32	71.9793	-0.00306
19.33	71.9738	-0.00313
19.39	71.9664	-0.00324
19.45	71.9661	-0.00324
19.46	71.9655	-0.00325
19.47	71.9665	-0.00323
19.49	71.9629	-0.00328
19.55	71.9545	-0.0034
19.61	71.9515	-0.00344
19.62	71.9516	-0.00344
19.64	71.9508	-0.00345
19.65	71.9465	-0.00351
19.71	71.9407	-0.00359
19.77	71.9425	-0.00357
19.78	71.9382	-0.00363
19.8	71.9358	-0.00366
19.86	71.9289	-0.00375
19.92	71.9303	-0.00374
19.94	71.9279	-0.00377
19.95	71.9263	-0.00379
19.96	71.9221	-0.00385
20.02	71.9176	-0.00391
20.08	71.9177	-0.00391
20.09	71.9163	-0.00393
20.11	71.9147	-0.00395
20.12	71.9111	-0.004
20.17	71.9081	-0.00404
20.23	71.9076	-0.00405
20.24	71.9047	-0.00409
20.25	71.9043	-0.0041
20.27	71.9011	-0.00414
20.33	71.8972	-0.00419
20.38	71.8947	-0.00423
20.39	71.8961	-0.00421
20.41	71.8953	-0.00422
20.42	71.8931	-0.00425
20.43	71.8924	-0.00426
20.48	71.8871	-0.00433
20.54	71.8869	-0.00434
20.55	71.8842	-0.00437
20.56	71.8843	-0.00437
20.58	71.8835	-0.00438
20.64	71.8772	-0.00447
20.7	71.8733	-0.00452
20.71	71.8763	-0.00448
20.72	71.8769	-0.00448
20.73	71.8734	-0.00452
20.8	71.8696	-0.00458
20.86	71.8673	-0.00461
20.87	71.8656	-0.00463
20.88	71.8663	-0.00462
20.89	71.862	-0.00468
20.96	71.8569	-0.00475
21.02	71.8585	-0.00473
21.03	71.8549	-0.00478
21.05	71.8549	-0.00478
21.06	71.8524	-0.00481
21.12	71.8505	-0.00484
21.17	71.8491	-0.00486
21.19	71.8472	-0.00489
21.2	71.8476	-0.00488
21.21	71.8479	-0.00488
21.28	71.8397	-0.00499
21.34	71.8399	-0.00499
21.35	71.8381	-0.00501
21.36	71.8373	-0.00502
21.37	71.8351	-0.00505
21.43	71.8315	-0.0051
21.49	71.8341	-0.00507
21.51	71.8283	-0.00515
21.52	71.8278	-0.00516
21.53	71.8241	-0.00521
21.59	71.8219	-0.00524
21.65	71.8211	-0.00525
21.66	71.8216	-0.00524
21.67	71.8201	-0.00526
21.68	71.8193	-0.00527
21.74	71.8167	-0.00531
21.8	71.8158	-0.00532
21.81	71.8123	-0.00537
21.82	71.8115	-0.00538
21.84	71.8131	-0.00536
21.9	71.8082	-0.00543
21.95	71.8056	-0.00546
21.96	71.8053	-0.00547
21.97	71.8038	-0.00549
21.99	71.8051	-0.00547
22.05	71.797	-0.00558
22.1	71.7984	-0.00556
22.11	71.8001	-0.00554
22.13	71.7977	-0.00557
22.14	71.7962	-0.00559
22.19	71.791	-0.00566
22.25	71.7903	-0.00567
22.26	71.7897	-0.00568
22.27	71.7868	-0.00572
22.28	71.7875	-0.00571
22.35	19.6984	-0.72717
22.41	19.6361	-0.72803
22.42	19.555	-0.72916
22.44	19.5068	-0.72982
22.5	19.3783	-0.7316
22.57	19.337	-0.73217
22.58	19.3089	-0.73256
22.59	19.2931	-0.73278
22.66	19.298	-0.73271
22.72	19.2765	-0.73301
22.73	19.2638	-0.73319
22.74	19.2553	-0.73331
22.76	19.2396	-0.73352
22.82	19.2169	-0.73384
22.88	19.2165	-0.73384
22.9	19.2128	-0.73389
22.91	19.2353	-0.73358
22.92	19.221	-0.73378
22.98	19.2118	-0.73391
23.04	19.2132	-0.73389
23.05	19.2087	-0.73395
23.07	19.2087	-0.73395
23.08	19.2059	-0.73399
23.14	19.1996	-0.73408
23.2	19.1968	-0.73412
23.21	19.196	-0.73413
23.23	19.1943	-0.73415
23.24	19.1865	-0.73426
23.31	19.1822	-0.73432
23.37	19.1808	-0.73434
23.38	19.181	-0.73434
23.4	19.1805	-0.73434
23.46	19.1754	-0.73441
23.53	19.176	-0.7344
23.54	19.1743	-0.73443
23.55	19.1747	-0.73442
23.61	19.1735	-0.73444
23.67	19.1726	-0.73445
23.68	19.1735	-0.73444
23.7	19.173	-0.73445
23.71	19.1727	-0.73445
23.77	19.1722	-0.73446
23.84	19.1725	-0.73445
23.85	19.1725	-0.73445
23.86	19.1725	-0.73445
23.87	19.1713	-0.73447
23.94	19.1708	-0.73448
24	19.1705	-0.73448
24.01	19.1694	-0.7345
24.03	19.1688	-0.7345
24.09	19.1678	-0.73452
24.15	19.1662	-0.73454
24.17	19.166	-0.73454
24.18	19.1658	-0.73455
24.19	19.165	-0.73456
24.26	19.1635	-0.73458
24.32	19.1627	-0.73459
24.33	19.163	-0.73458
24.35	19.1619	-0.7346
24.36	19.1627	-0.73459
24.42	19.1609	-0.73461
24.48	19.1611	-0.73461
24.5	19.1607	-0.73462
24.51	19.1621	-0.7346
24.52	19.1639	-0.73457
24.58	19.1654	-0.73455
24.64	19.1646	-0.73456
24.65	19.1642	-0.73457
24.66	19.1646	-0.73456
24.67	19.1629	-0.73459
24.74	19.1633	-0.73458
24.81	19.1634	-0.73458
24.82	19.1635	-0.73458
24.83	19.1634	-0.73458
24.9	19.1615	-0.73461
24.96	19.1615	-0.73461
24.97	19.1605	-0.73462
24.99	19.1608	-0.73461
25	19.1592	-0.73464
25.06	19.1575	-0.73466
25.12	19.1582	-0.73465
25.13	19.1569	-0.73467
25.14	19.1566	-0.73467
25.15	19.1552	-0.73469
25.22	19.1539	-0.73471
25.28	19.1547	-0.7347
25.29	19.1549	-0.7347
25.3	19.1548	-0.7347
25.31	19.1524	-0.73473
25.37	19.1517	-0.73474
25.43	19.1513	-0.73475
25.44	19.1515	-0.73474
25.45	19.1515	-0.73474
25.47	19.1703	-0.73448
25.53	19.3008	-0.73268
25.6	19.312	-0.73252
25.61	19.3757	-0.73164
25.62	19.3966	-0.73135
25.63	19.4268	-0.73093
25.69	71.7517	-0.00621
25.76	71.7508	-0.00622
25.77	71.7563	-0.00615
25.79	71.7559	-0.00615
25.84	71.759	-0.00611
25.9	71.761	-0.00608
25.91	71.7613	-0.00608
25.92	71.7611	-0.00608
25.93	71.7602	-0.00609
25.99	71.7594	-0.0061
26.05	71.7614	-0.00607
26.06	71.7597	-0.0061
26.08	71.7618	-0.00607
26.09	71.7606	-0.00609
26.15	71.7583	-0.00612
26.21	71.7576	-0.00613
26.22	71.756	-0.00615
26.23	71.7579	-0.00612
26.24	71.7558	-0.00615
26.3	71.7514	-0.00621
26.36	71.7525	-0.0062
26.37	71.7518	-0.00621
26.39	71.7516	-0.00621
26.4	71.748	-0.00626
26.46	71.7462	-0.00629
26.51	71.7455	-0.0063
26.53	71.7455	-0.0063
26.54	71.7454	-0.0063
26.55	71.7431	-0.00633
26.61	71.7388	-0.00639
26.67	71.7403	-0.00637
26.68	71.7406	-0.00636
26.69	71.7392	-0.00638
26.71	71.7355	-0.00643
26.77	71.7322	-0.00648
26.83	71.7327	-0.00647
26.84	71.7319	-0.00648
26.85	71.7345	-0.00645
26.87	71.7328	-0.00647
26.92	71.7278	-0.00654
26.98	71.7287	-0.00653
26.99	71.7289	-0.00652
27	71.7272	-0.00655
27.01	71.7258	-0.00657
27.07	71.7236	-0.0066
27.13	71.7189	-0.00666
27.14	71.7168	-0.00669
27.15	71.7221	-0.00662
27.16	71.7227	-0.00661
27.22	71.7189	-0.00666
27.28	71.7174	-0.00668
27.3	71.7182	-0.00667
27.31	71.7186	-0.00667
27.32	71.7151	-0.00672
27.38	71.7145	-0.00672
27.43	71.7126	-0.00675
27.45	71.7144	-0.00673
27.46	71.7128	-0.00675
27.47	71.7113	-0.00677
27.53	71.7112	-0.00677
27.59	71.7073	-0.00682
27.6	71.7057	-0.00685
27.61	71.7069	-0.00683
27.62	71.7053	-0.00685
27.69	71.7028	-0.00689
27.74	71.7021	-0.0069
27.75	71.7013	-0.00691
27.77	71.7021	-0.0069
27.78	71.697	-0.00697
27.84	71.6943	-0.007
27.89	71.6953	-0.00699
27.91	71.6936	-0.00701
27.92	71.6926	-0.00703
27.93	71.6924	-0.00703
27.99	71.6876	-0.0071
28.05	71.6871	-0.0071
28.07	71.685	-0.00713
28.08	71.6878	-0.00709
28.1	71.6836	-0.00715
28.15	71.6839	-0.00715
28.22	71.6781	-0.00723
28.23	71.6797	-0.00721
28.25	71.6814	-0.00718
28.3	71.6759	-0.00726
28.36	71.6762	-0.00725
28.37	71.6757	-0.00726
28.38	71.6754	-0.00727
28.39	71.6752	-0.00727
28.4	71.6722	-0.00731
28.46	71.6714	-0.00732
28.51	71.67	-0.00734
28.53	71.6702	-0.00734
28.54	71.6704	-0.00734
28.56	71.6662	-0.00739
28.62	71.6632	-0.00743
28.67	71.6665	-0.00739
28.68	71.6659	-0.0074
28.7	71.6629	-0.00744
28.71	71.665	-0.00741
28.78	71.6587	-0.0075
28.84	71.6575	-0.00751
28.85	71.6582	-0.0075
28.86	71.6574	-0.00752
28.87	71.6559	-0.00754
28.93	71.6553	-0.00754
28.99	71.6543	-0.00756
29	71.6526	-0.00758
29.01	71.6549	-0.00755
29.02	71.6501	-0.00762
29.09	71.6493	-0.00763
29.15	71.6459	-0.00767
29.16	71.6464	-0.00767
29.17	71.6469	-0.00766
29.18	71.6445	-0.00769
29.24	71.643	-0.00771
29.3	71.6397	-0.00776
29.31	71.6394	-0.00776
29.33	71.6432	-0.00771
29.34	10.1481	-0.85944
29.4	9.88682	-0.86306
29.46	9.92671	-0.86251
29.48	9.87851	-0.86318
29.49	9.79446	-0.86434
29.5	9.77935	-0.86455
29.56	9.78203	-0.86451
29.62	9.78018	-0.86454
29.63	9.78868	-0.86442
29.65	9.77867	-0.86456
29.66	9.79235	-0.86437
29.72	9.76648	-0.86473
29.78	9.76018	-0.86482
29.8	9.74886	-0.86497
29.81	9.74206	-0.86507
29.82	9.738	-0.86512
29.88	9.73244	-0.8652
29.94	9.7282	-0.86526
29.95	9.72612	-0.86529
29.97	9.72569	-0.8653
30.03	9.72976	-0.86524
30.09	9.72602	-0.86529
30.11	9.72073	-0.86536
30.12	9.71905	-0.86539
30.13	9.72825	-0.86526
30.19	9.72118	-0.86536
30.26	9.71955	-0.86538
30.27	9.72067	-0.86536
30.28	9.72191	-0.86535
30.34	9.71774	-0.86541
30.4	9.72122	-0.86536
30.42	9.72016	-0.86537
30.43	9.7233	-0.86533
30.44	9.71415	-0.86545
30.51	9.73014	-0.86523
30.61	9.71329	-0.86547
30.67	9.70406	-0.86559
30.74	9.70188	-0.86562
30.75	9.6993	-0.86566
30.76	9.6965	-0.8657
30.83	9.68976	-0.86579
30.9	9.69052	-0.86578
30.91	9.69188	-0.86576
30.92	9.6944	-0.86573
30.99	9.7066	-0.86556
31.05	9.70776	-0.86554
31.06	9.70931	-0.86552
31.07	9.71109	-0.8655
31.09	9.71568	-0.86543
31.15	9.72982	-0.86524
31.21	9.72384	-0.86532
31.23	9.74206	-0.86507
31.24	9.7561	-0.86487
31.25	9.72622	-0.86529
31.31	9.71794	-0.8654
31.38	9.72575	-0.86529
31.39	9.73054	-0.86523
31.4	9.72668	-0.86528
31.47	9.7509	-0.86495
31.53	9.73653	-0.86515
31.55	9.73906	-0.86511
31.56	9.74373	-0.86505
31.63	9.75528	-0.86489
31.69	9.76246	-0.86479
31.7	9.74475	-0.86503
31.71	9.73191	-0.86521
31.73	9.72004	-0.86537
31.79	9.71257	-0.86548
31.86	9.71228	-0.86548
31.87	9.71215	-0.86548
31.88	9.711	-0.8655
31.95	9.71085	-0.8655
32	9.70565	-0.86557
32.01	9.71083	-0.8655
32.03	9.70918	-0.86552
32.05	9.71502	-0.86544
32.11	9.71515	-0.86544
32.17	9.71089	-0.8655
32.19	9.71085	-0.8655
32.2	9.7118	-0.86549
32.21	9.70499	-0.86558
32.27	9.70682	-0.86556
32.33	9.7101	-0.86551
32.35	9.71245	-0.86548
32.36	9.72049	-0.86537
32.43	9.71157	-0.86549
32.49	9.71145	-0.86549
32.5	9.70891	-0.86553
32.52	9.70524	-0.86558
32.58	9.89974	-0.86288
32.64	9.91223	-0.86271
32.66	9.90898	-0.86276
32.67	71.6979	-0.00695
32.74	71.6909	-0.00705
32.8	71.6899	-0.00707
32.82	71.693	-0.00702
32.83	71.6918	-0.00704
32.89	71.694	-0.00701
32.95	71.6937	-0.00701
32.96	71.695	-0.00699
32.98	71.6961	-0.00698
32.99	71.6949	-0.007
33.05	71.6943	-0.007
33.1	71.6933	-0.00702
33.11	71.6948	-0.007
33.13	71.692	-0.00704
33.14	71.6915	-0.00704
33.2	71.6906	-0.00706
33.26	71.6895	-0.00707
33.28	71.6899	-0.00707
33.29	71.6931	-0.00702
33.36	71.6864	-0.00711
33.41	71.687	-0.00711
33.43	71.687	-0.00711
33.44	71.6852	-0.00713
33.45	71.6861	-0.00712
33.51	71.6828	-0.00716
33.57	71.6839	-0.00715
33.59	71.6815	-0.00718
33.6	71.6816	-0.00718
33.61	71.6794	-0.00721
33.67	71.675	-0.00727
33.73	71.6773	-0.00724
33.74	71.6788	-0.00722
33.75	71.6732	-0.0073
33.77	71.6733	-0.0073
33.83	71.6702	-0.00734
33.88	71.669	-0.00735
33.9	71.6675	-0.00738
33.91	71.6683	-0.00736
33.92	71.6656	-0.0074
33.99	71.6645	-0.00742
34.04	71.6641	-0.00742
34.06	71.6634	-0.00743
34.07	71.6621	-0.00745
34.08	71.6611	-0.00746
34.15	71.6612	-0.00746
34.19	71.6575	-0.00751
34.21	71.6565	-0.00753
34.22	71.6565	-0.00753
34.23	71.6571	-0.00752
34.24	71.6545	-0.00756
34.3	71.6486	-0.00764
34.36	71.6511	-0.0076
34.38	71.6491	-0.00763
34.39	71.6496	-0.00762
34.41	71.6485	-0.00764
34.46	71.6448	-0.00769
34.52	71.6455	-0.00768
34.53	71.646	-0.00767
34.55	71.6452	-0.00768
34.56	71.6425	-0.00772
34.63	71.6419	-0.00773
34.68	71.6406	-0.00775
34.7	71.6412	-0.00774
34.71	71.6372	-0.0078
34.72	71.6376	-0.00779
34.78	71.6323	-0.00786
34.84	71.6356	-0.00782
34.86	71.6296	-0.0079
34.87	71.6337	-0.00784
34.88	71.6317	-0.00787
34.94	71.6297	-0.0079
35	71.6291	-0.00791
35.01	71.6262	-0.00795
35.03	71.6285	-0.00792
35.04	71.628	-0.00792
35.11	71.6226	-0.008
35.16	71.6242	-0.00798
35.17	71.6239	-0.00798
35.18	71.6253	-0.00796
35.19	71.6249	-0.00797
35.26	71.6219	-0.00801
35.32	71.621	-0.00802
35.33	71.62	-0.00803
35.35	71.6191	-0.00805
35.36	71.6149	-0.0081
35.41	71.6157	-0.00809
35.47	71.6156	-0.00809
35.48	71.6144	-0.00811
35.49	71.613	-0.00813
35.51	71.6143	-0.00811
35.57	71.6099	-0.00817
35.63	71.611	-0.00816
35.64	71.6094	-0.00818
35.65	71.61	-0.00817
35.67	71.6062	-0.00822
35.73	71.6047	-0.00825
35.79	71.6038	-0.00826
35.81	71.6035	-0.00826
35.82	71.6042	-0.00825
35.88	71.6053	-0.00824
35.93	71.602	-0.00828
35.95	71.6042	-0.00825
35.96	71.6041	-0.00825
35.97	71.6041	-0.00825
36.04	71.6037	-0.00826
36.09	71.6017	-0.00829
36.1	71.6037	-0.00826
36.11	71.6041	-0.00825
36.13	71.6033	-0.00826
36.18	19.8113	-0.72561
36.25	19.8009	-0.72575
36.26	19.7827	-0.726
36.27	19.7292	-0.72674
36.34	19.7136	-0.72696
36.4	19.7118	-0.72698
36.41	19.7088	-0.72702
36.42	19.7082	-0.72703
36.43	19.698	-0.72717
36.5	19.6901	-0.72728
36.56	19.6887	-0.7273
36.58	19.6868	-0.72733
36.59	19.6855	-0.72735
36.66	19.6794	-0.72743
36.72	19.6785	-0.72744
36.73	19.6773	-0.72746
36.75	19.6764	-0.72747
36.81	19.6724	-0.72753
36.88	19.6717	-0.72754
36.89	19.6717	-0.72754
36.91	19.6712	-0.72755
36.97	19.668	-0.72759
37.03	19.6677	-0.72759
37.04	19.6678	-0.72759
37.05	19.6675	-0.7276
37.07	19.6656	-0.72762
37.13	19.6639	-0.72765
37.19	19.6634	-0.72765
37.21	19.6627	-0.72766
37.22	19.6631	-0.72766
37.28	19.6606	-0.72769
37.34	19.6604	-0.7277
37.36	19.6601	-0.7277
37.37	19.6598	-0.7277
37.38	19.658	-0.72773
37.45	19.657	-0.72774
37.51	19.6564	-0.72775
37.53	19.6568	-0.72775
37.54	19.6563	-0.72775
37.61	19.6538	-0.72779
37.68	19.654	-0.72778
37.69	19.6537	-0.72779
37.7	19.6537	-0.72779
37.77	19.6525	-0.7278
37.82	19.651	-0.72783
37.83	19.6524	-0.72781
37.85	19.6513	-0.72782
37.86	19.6509	-0.72783
37.93	19.649	-0.72785
37.99	19.6494	-0.72785
38.01	19.6487	-0.72786
38.02	19.6485	-0.72786
38.09	19.6473	-0.72788
38.15	19.6467	-0.72789
38.16	19.6464	-0.72789
38.17	19.6459	-0.7279
38.18	19.6455	-0.7279
38.25	19.6451	-0.72791
38.3	19.6453	-0.7279
38.32	19.6444	-0.72792
38.33	19.6452	-0.72791
38.35	19.6448	-0.72791
38.41	19.6448	-0.72791
38.47	19.6434	-0.72793
38.49	19.6439	-0.72792
38.5	19.644	-0.72792
38.57	19.6426	-0.72794
38.63	19.6419	-0.72795
38.64	19.6417	-0.72795
38.66	19.6415	-0.72796
38.67	19.641	-0.72796
38.73	19.6407	-0.72797
38.79	19.6403	-0.72797
38.8	19.6397	-0.72798
38.82	19.6404	-0.72797
38.88	19.6384	-0.728
38.94	19.6381	-0.728
38.95	19.6379	-0.72801
38.97	19.6382	-0.728
38.98	19.6382	-0.728
39.04	19.6369	-0.72802
39.09	19.6366	-0.72802
39.1	19.6368	-0.72802
39.12	19.6363	-0.72803
39.13	19.6366	-0.72802
39.14	19.6358	-0.72804
39.2	19.6354	-0.72804
39.27	19.635	-0.72805
39.28	19.6346	-0.72805
39.3	19.6347	-0.72805
39.36	19.6574	-0.72774
39.43	19.6617	-0.72768
39.44	19.6678	-0.72759
39.45	19.6937	-0.72723
39.47	71.6064	-0.00822
39.53	71.6115	-0.00815
39.58	71.6105	-0.00816
39.6	71.614	-0.00812
39.61	71.6141	-0.00811
39.62	71.6123	-0.00814
39.68	71.6107	-0.00816
39.74	71.612	-0.00814
39.75	71.614	-0.00812
39.77	71.612	-0.00814
39.78	71.6111	-0.00816
39.84	71.6087	-0.00819
39.9	71.6093	-0.00818
39.91	71.6065	-0.00822
39.92	71.6116	-0.00815
39.94	71.6058	-0.00823
40	71.6042	-0.00825
40.06	71.6005	-0.0083
40.07	71.6021	-0.00828
40.09	71.6042	-0.00825
40.1	71.5977	-0.00834
40.16	71.5952	-0.00838
40.21	71.596	-0.00837
40.23	71.5978	-0.00834
40.24	71.5953	-0.00838
40.25	71.5888	-0.00847
40.31	71.5883	-0.00847
40.38	71.5869	-0.00849
40.39	71.5873	-0.00849
40.4	71.5845	-0.00852
40.46	71.5788	-0.0086
40.52	71.5783	-0.00861
40.53	71.5773	-0.00862
40.55	71.5755	-0.00865
40.56	71.5714	-0.00871
40.62	71.569	-0.00874
40.68	71.5669	-0.00877
40.69	71.5673	-0.00876
40.7	71.5631	-0.00882
40.72	71.5607	-0.00885
40.78	71.5592	-0.00888
40.84	71.5566	-0.00891
40.85	71.5582	-0.00889
40.87	71.5557	-0.00892
40.88	71.5526	-0.00897
40.94	71.5499	-0.009
40.99	71.5486	-0.00902
41	71.5489	-0.00902
41.02	71.548	-0.00903
41.03	71.5445	-0.00908
41.1	71.5389	-0.00916
41.15	71.5393	-0.00915
41.17	71.5385	-0.00916
41.18	71.5378	-0.00917
41.19	71.5377	-0.00917
41.26	71.5308	-0.00927
41.31	71.5322	-0.00925
41.33	71.5311	-0.00926
41.34	71.5285	-0.0093
41.35	71.5293	-0.00929
41.41	71.5234	-0.00937
41.47	71.5225	-0.00938
41.48	71.5241	-0.00936
41.49	71.5243	-0.00936
41.51	71.5208	-0.00941
41.57	71.5161	-0.00947
41.62	71.5158	-0.00948
41.63	71.5165	-0.00947
41.65	71.5139	-0.0095
41.66	71.5149	-0.00949
41.72	71.5073	-0.00959
41.78	71.5049	-0.00963
41.8	71.5075	-0.00959
41.81	71.5087	-0.00957
41.82	71.505	-0.00963
41.88	71.5017	-0.00967
41.94	71.499	-0.00971
41.95	71.4994	-0.0097
41.97	71.5001	-0.00969
41.98	71.4992	-0.00971
42.03	71.4952	-0.00976
42.09	71.4952	-0.00976
42.1	71.4935	-0.00979
42.11	71.4921	-0.0098
42.13	71.49	-0.00983
42.19	71.4879	-0.00986
42.24	71.4882	-0.00986
42.25	71.4882	-0.00986
42.27	71.4851	-0.0099
42.28	71.4856	-0.00989
42.34	71.4814	-0.00995
42.39	71.481	-0.00996
42.41	71.4792	-0.00998
42.42	71.4791	-0.00998
42.43	71.4781	-0.01
42.49	71.4764	-0.01002
42.55	71.4755	-0.01003
42.56	71.4746	-0.01005
42.58	71.4751	-0.01004
42.59	71.4722	-0.01008
42.65	71.4709	-0.0101
42.7	71.4703	-0.01011
42.72	71.4691	-0.01012
42.73	71.4695	-0.01012
42.74	71.4684	-0.01013
42.81	71.466	-0.01017
42.86	71.4663	-0.01016
42.88	71.4659	-0.01017
42.89	71.4653	-0.01018
42.9	39.8968	-0.44741
42.97	39.8523	-0.44803
43.03	39.8472	-0.4481
43.05	39.8474	-0.4481
43.06	39.8434	-0.44815
43.12	39.8275	-0.44837
43.18	39.8245	-0.44841
43.19	39.821	-0.44846
43.2	39.8183	-0.4485
43.22	39.81	-0.44861
43.29	39.8025	-0.44872
43.35	39.8027	-0.44872
43.36	39.807	-0.44866
43.37	39.8034	-0.44871
43.39	39.7989	-0.44877
43.45	39.791	-0.44888
43.51	39.7906	-0.44888
43.53	39.7903	-0.44889
43.54	39.7895	-0.4489
43.55	39.786	-0.44895
43.61	39.7876	-0.44893
43.67	39.7862	-0.44894
43.69	39.7855	-0.44895
43.7	39.7833	-0.44898
43.77	39.7747	-0.4491
43.84	39.7745	-0.44911
43.85	39.7735	-0.44912
43.86	39.7724	-0.44914
43.93	39.7669	-0.44921
43.99	39.7666	-0.44922
44	39.7669	-0.44921
44.01	39.7649	-0.44924
44.03	39.7637	-0.44926
44.09	39.7628	-0.44927
44.14	39.7623	-0.44928
44.16	39.7609	-0.4493
44.17	39.7617	-0.44928
44.18	39.7569	-0.44935
44.25	39.7541	-0.44939
44.31	39.7538	-0.44939
44.32	39.7544	-0.44939
44.33	39.7543	-0.44939
44.35	39.7499	-0.44945
44.4	39.7484	-0.44947
44.46	39.7471	-0.44949
44.48	39.7469	-0.44949
44.49	39.745	-0.44952
44.5	39.7445	-0.44952
44.56	39.7439	-0.44953
44.61	39.7441	-0.44953
44.63	39.7451	-0.44951
44.64	39.7456	-0.44951
44.66	39.7433	-0.44954
44.72	39.7442	-0.44953
44.78	39.7428	-0.44955
44.8	39.7412	-0.44957
44.81	39.7422	-0.44955
44.82	39.7355	-0.44965
44.87	39.7326	-0.44969
44.93	39.7327	-0.44969
44.94	39.733	-0.44968
44.96	39.7329	-0.44968
44.97	39.7295	-0.44973
45.03	39.7288	-0.44974
45.09	39.727	-0.44976
45.1	39.7281	-0.44975
45.11	39.7271	-0.44976
45.13	39.7236	-0.44981
45.18	39.7184	-0.44988
45.24	39.7181	-0.44989
45.26	39.7176	-0.44989
45.27	39.7164	-0.44991
45.28	39.7148	-0.44993
45.34	39.7143	-0.44994
45.4	39.7128	-0.44996
45.41	39.7113	-0.44998
45.42	39.7101	-0.45
45.43	39.7091	-0.45001
45.49	39.7057	-0.45006
45.56	39.7051	-0.45007
45.57	39.7045	-0.45008
45.58	39.7049	-0.45007
45.64	39.6993	-0.45015
45.7	39.6987	-0.45016
45.71	39.6969	-0.45018
45.73	39.6977	-0.45017
45.74	39.6986	-0.45016
45.81	39.6935	-0.45023
45.87	39.6933	-0.45023
45.88	39.6925	-0.45024
45.9	39.6919	-0.45025
45.96	39.6885	-0.4503
46.03	39.6871	-0.45032
46.04	39.6881	-0.4503
46.05	39.6891	-0.45029
46.07	39.6905	-0.45027
46.13	39.7288	-0.44974
46.19	39.7287	-0.44974
46.2	39.7279	-0.44975
46.22	39.7286	-0.44974
46.23	39.7531	-0.4494
46.29	39.7669	-0.44921
46.35	39.7716	-0.44915
46.36	39.8434	-0.44815
46.37	71.4618	-0.01022
46.39	71.4503	-0.01038
46.45	71.4401	-0.01052
46.51	71.4382	-0.01055
46.52	71.4366	-0.01057
46.53	71.4349	-0.0106
46.55	71.429	-0.01068
46.61	71.4229	-0.01076
46.66	71.4242	-0.01075
46.67	71.4232	-0.01076
46.68	71.4252	-0.01073
46.7	71.422	-0.01078
46.76	71.4145	-0.01088
46.82	71.4113	-0.01092
46.84	71.4126	-0.01091
46.85	71.4102	-0.01094
46.86	71.408	-0.01097
46.92	71.4032	-0.01104
46.98	71.4038	-0.01103
46.99	71.4026	-0.01104
47.01	71.4015	-0.01106
47.02	71.397	-0.01112
47.08	71.3955	-0.01114
47.14	71.3972	-0.01112
47.15	71.3928	-0.01118
47.16	71.394	-0.01116
47.18	71.3918	-0.01119
47.24	71.3866	-0.01127
47.29	71.3887	-0.01124
47.31	71.389	-0.01123
47.32	71.3858	-0.01128
47.33	71.3821	-0.01133
47.4	71.3808	-0.01135
47.45	71.3792	-0.01137
47.47	71.3807	-0.01135
47.48	71.3788	-0.01137
47.49	71.3766	-0.0114
47.56	71.3724	-0.01146
47.61	71.371	-0.01148
47.63	71.3725	-0.01146
47.64	71.3717	-0.01147
47.66	71.3685	-0.01152
47.71	71.3663	-0.01155
47.77	71.3644	-0.01157
47.79	71.3652	-0.01156
47.8	71.3639	-0.01158
47.82	71.3617	-0.01161
47.87	71.3564	-0.01168
47.93	71.3573	-0.01167
47.94	71.3591	-0.01165
47.95	71.3598	-0.01164
47.96	71.3574	-0.01167
48.03	71.3523	-0.01174
48.09	71.3515	-0.01175
48.1	71.3516	-0.01175
48.11	71.35	-0.01177
48.13	71.3509	-0.01176
48.18	71.3438	-0.01186
48.25	71.3448	-0.01184
48.26	71.3438	-0.01186
48.28	71.3456	-0.01183
48.34	71.3412	-0.01189
48.4	71.3412	-0.01189
48.41	71.3379	-0.01194
48.43	71.3384	-0.01193
48.44	71.3373	-0.01195
48.5	71.334	-0.01199
48.56	71.3345	-0.01199
48.57	71.3348	-0.01198
48.58	71.3336	-0.012
48.6	71.3291	-0.01206
48.66	71.326	-0.01211
48.72	71.3297	-0.01205
48.73	71.3265	-0.0121
48.74	71.3252	-0.01212
48.76	71.3236	-0.01214
48.82	71.3235	-0.01214
48.89	71.3229	-0.01215
48.9	71.3229	-0.01215
48.92	71.3222	-0.01216
48.98	71.3202	-0.01219
49.03	71.3201	-0.01219
49.05	71.3216	-0.01217
49.06	71.3217	-0.01216
49.07	71.3247	-0.01212
49.14	71.3264	-0.0121
49.19	71.3252	-0.01212
49.21	71.3271	-0.01209
49.22	71.3262	-0.0121
49.23	71.3257	-0.01211
49.3	71.3241	-0.01213
49.36	71.323	-0.01215
49.37	71.3235	-0.01214
49.38	71.3245	-0.01213
49.4	71.3237	-0.01214
49.46	71.3205	-0.01218
49.51	71.3207	-0.01218
49.53	71.3179	-0.01222
49.54	71.3217	-0.01216
49.55	71.32	-0.01219
49.61	71.3157	-0.01225
49.68	71.3156	-0.01225
49.69	71.316	-0.01224
49.7	71.3172	-0.01223
49.77	71.3127	-0.01229
49.83	71.3144	-0.01227
49.85	71.3123	-0.0123
49.86	71.3122	-0.0123
49.93	53.1223	-0.26423
49.99	53.0943	-0.26462
50	53.087	-0.26472
50.02	53.0747	-0.26489
50.03	53.045	-0.2653
50.09	53.0328	-0.26547
50.15	53.0313	-0.26549
50.16	53.0269	-0.26556
50.17	53.0238	-0.2656
50.19	53.0309	-0.2655
50.25	53.0106	-0.26578
50.32	53.0088	-0.26581
50.33	53.0065	-0.26584
50.34	53.0048	-0.26586
50.41	52.9927	-0.26603
50.48	52.9934	-0.26602
50.49	52.9889	-0.26608
50.51	52.9884	-0.26609
50.57	52.9804	-0.2662
50.64	52.9833	-0.26616
50.65	52.9802	-0.2662
50.66	52.9795	-0.26621
50.68	52.9724	-0.26631
50.74	52.9694	-0.26635
50.8	52.9682	-0.26637
50.82	52.9676	-0.26638
50.83	52.9702	-0.26634
50.84	52.9644	-0.26642
50.91	52.9622	-0.26645
50.97	52.9596	-0.26649
50.98	52.9614	-0.26646
50.99	52.9606	-0.26647
51	52.9549	-0.26655
51.07	52.9553	-0.26655
51.13	52.9541	-0.26656
51.14	52.9529	-0.26658
51.16	52.9529	-0.26658
51.23	52.9501	-0.26662
51.27	52.9509	-0.26661
51.28	52.9489	-0.26664
51.3	52.9494	-0.26663
51.31	52.9474	-0.26666
51.32	52.9472	-0.26666
51.38	52.9449	-0.26669
51.44	52.9469	-0.26666
51.46	52.9473	-0.26666
51.47	52.946	-0.26668
51.48	52.9442	-0.2667
51.55	52.9422	-0.26673
51.61	52.9403	-0.26675
51.62	52.9393	-0.26677
51.63	52.939	-0.26677
51.65	52.9385	-0.26678
51.71	52.9376	-0.26679
51.78	52.9344	-0.26684
51.79	52.9348	-0.26683
51.8	52.9345	-0.26684
51.86	52.9304	-0.26689
51.92	52.9302	-0.26689
51.94	52.93	-0.2669
51.95	52.9281	-0.26692
51.96	52.9282	-0.26692
52.03	52.9263	-0.26695
52.1	52.9243	-0.26698
52.11	52.9261	-0.26695
52.12	52.9246	-0.26697
52.19	52.9225	-0.267
52.25	52.9242	-0.26698
52.27	52.9231	-0.26699
52.28	52.9245	-0.26697
52.29	52.9253	-0.26696
52.35	52.9252	-0.26696
52.41	52.9245	-0.26697
52.42	52.9241	-0.26698
52.44	52.9259	-0.26695
52.45	52.9255	-0.26696
52.51	52.9292	-0.26691
52.57	52.9284	-0.26692
52.58	52.9315	-0.26688
52.59	52.9333	-0.26685
52.61	52.9367	-0.2668
52.67	52.9461	-0.26667
52.74	52.9467	-0.26667
52.75	52.9475	-0.26666
52.77	52.9511	-0.26661
52.83	52.9566	-0.26653
52.89	52.957	-0.26652
52.9	52.9597	-0.26649
52.91	52.9586	-0.2665
52.93	52.9897	-0.26607
52.99	53.0009	-0.26592
53.06	52.9979	-0.26596
53.07	52.9955	-0.26599
53.09	52.9954	-0.26599
53.1	53.0237	-0.2656
53.16	71.4083	-0.01097
53.21	71.4061	-0.011
53.23	71.406	-0.011
53.24	71.4058	-0.011
53.26	71.4048	-0.01101
53.31	71.4072	-0.01098
53.37	71.4063	-0.01099
53.38	71.4067	-0.01099
53.39	71.4056	-0.011
53.41	71.4021	-0.01105
53.47	71.3999	-0.01108
53.53	71.3977	-0.01111
53.54	71.3941	-0.01116
53.56	71.395	-0.01115
53.57	71.3898	-0.01122
53.63	71.3854	-0.01128
53.69	71.3828	-0.01132
53.71	71.3822	-0.01133
53.72	71.3784	-0.01138
53.79	71.3741	-0.01144
53.85	71.3679	-0.01152
53.86	71.3659	-0.01155
53.88	71.3671	-0.01154
53.94	71.3557	-0.01169
54	71.3551	-0.0117
54.01	71.3555	-0.0117
54.02	71.3541	-0.01172
54.03	71.3457	-0.01183
54.1	71.3423	-0.01188
54.15	71.3426	-0.01188
54.16	71.3407	-0.0119
54.18	71.3384	-0.01193
54.19	71.3394	-0.01192
54.25	71.3306	-0.01204
54.31	71.3294	-0.01206
54.32	71.3305	-0.01204
54.34	71.3268	-0.01209
54.35	71.3202	-0.01219
54.41	71.3178	-0.01222
54.47	71.3185	-0.01221
54.48	71.3178	-0.01222
54.5	71.3167	-0.01223
54.56	71.3068	-0.01237
54.62	71.3069	-0.01237
54.64	71.3036	-0.01242
54.65	71.3059	-0.01238
54.66	71.2992	-0.01248
54.72	71.2962	-0.01252
54.78	71.2967	-0.01251
54.8	71.2932	-0.01256
54.81	71.2945	-0.01254
54.82	71.2917	-0.01258
54.88	71.2869	-0.01265
54.93	71.2846	-0.01268
54.94	71.2848	-0.01268
54.96	71.2821	-0.01271
54.97	71.2809	-0.01273
55.03	71.2749	-0.01281
55.09	71.2722	-0.01285
55.11	71.2732	-0.01284
55.12	71.2703	-0.01288
55.13	71.2671	-0.01292
55.19	71.2641	-0.01296
55.25	71.2618	-0.01299
55.26	71.2642	-0.01296
55.27	71.2649	-0.01295
55.28	71.2594	-0.01303
55.35	71.2542	-0.0131
55.41	71.2517	-0.01313
55.42	71.2509	-0.01315
55.44	71.2528	-0.01312
55.45	71.2476	-0.01319
55.51	71.2437	-0.01325
55.57	71.2451	-0.01323
55.58	71.2404	-0.01329
55.59	71.2421	-0.01327
55.61	71.2384	-0.01332
55.67	71.2359	-0.01335
55.72	71.2353	-0.01336
55.74	71.2317	-0.01341
55.75	71.2334	-0.01339
55.77	71.2323	-0.0134
55.82	71.2296	-0.01344
55.88	71.2261	-0.01349
55.89	71.2277	-0.01347
55.91	71.2271	-0.01348
55.92	71.225	-0.0135
55.98	71.2195	-0.01358
56.03	71.2212	-0.01356
56.05	71.2197	-0.01358
56.06	71.22	-0.01357
56.07	71.2163	-0.01362
56.13	71.2155	-0.01364
56.19	71.2146	-0.01365
56.21	71.2131	-0.01367
56.22	71.2109	-0.0137
56.23	71.2091	-0.01372
56.29	71.2076	-0.01375
56.35	71.2071	-0.01375
56.36	71.207	-0.01375
56.38	71.2036	-0.0138
56.39	71.2046	-0.01379
56.45	71.2009	-0.01384
56.51	71.2002	-0.01385
56.52	71.201	-0.01384
56.54	71.2014	-0.01383
56.55	71.1991	-0.01386
56.6	71.197	-0.01389
56.66	71.1961	-0.0139
56.68	71.1938	-0.01394
56.69	71.1937	-0.01394
56.7	71.192	-0.01396
56.76	69.2895	-0.04031
56.82	69.1532	-0.0422
56.84	69.1208	-0.04265
56.85	69.0904	-0.04307
56.86	69.0277	-0.04394
56.93	68.9945	-0.0444
56.99	68.9907	-0.04445
57	68.9912	-0.04444
57.02	68.9827	-0.04456
57.09	68.9631	-0.04483
57.15	68.9599	-0.04488
57.17	68.9647	-0.04481
57.18	68.9646	-0.04481
57.19	68.9392	-0.04516
57.26	68.9372	-0.04519
57.32	68.9388	-0.04517
57.33	68.9366	-0.0452
57.35	68.9372	-0.04519
57.43	68.918	-0.04546
57.49	68.9198	-0.04543
57.51	68.9188	-0.04545
57.52	68.9096	-0.04557
57.59	68.9107	-0.04556
57.66	68.9169	-0.04547
57.68	68.9159	-0.04549
57.69	68.9123	-0.04554
57.76	68.9017	-0.04568
57.83	68.9019	-0.04568
57.85	68.8976	-0.04574
57.86	68.8928	-0.04581
57.93	68.8831	-0.04594
57.99	68.8834	-0.04594
58.01	68.8852	-0.04591
58.02	68.8819	-0.04596
58.09	68.8769	-0.04603
58.16	68.8784	-0.04601
58.17	68.8783	-0.04601
58.19	68.8782	-0.04601
58.26	68.8698	-0.04612
58.32	68.8696	-0.04613
58.34	68.8702	-0.04612
58.35	68.8719	-0.0461
58.42	68.864	-0.0462
58.48	68.8634	-0.04621
58.49	68.8655	-0.04618
58.51	68.8621	-0.04623
58.58	68.8605	-0.04625
58.64	68.8604	-0.04625
58.65	68.8582	-0.04629
58.66	68.8577	-0.04629
58.67	68.8503	-0.04639
58.74	68.8507	-0.04639
58.81	68.8523	-0.04637
58.82	68.8529	-0.04636
58.83	68.8508	-0.04639
58.9	68.8485	-0.04642
58.97	68.8483	-0.04642
58.98	68.8451	-0.04647
58.99	68.8412	-0.04652
59.06	68.8397	-0.04654
59.12	68.8412	-0.04652
59.13	68.8385	-0.04656
59.15	68.8412	-0.04652
59.22	68.8348	-0.04661
59.29	68.8325	-0.04664
59.3	68.8305	-0.04667
59.31	68.8247	-0.04675
59.38	68.8284	-0.0467
59.44	68.8273	-0.04671
59.45	68.8261	-0.04673
59.47	68.8268	-0.04672
59.48	68.8257	-0.04674
59.55	68.8241	-0.04676
59.61	68.8237	-0.04676
59.62	68.8205	-0.04681
59.63	68.8228	-0.04678
59.65	68.8191	-0.04683
59.71	68.8191	-0.04683
59.77	68.8154	-0.04688
59.78	68.82	-0.04681
59.8	68.8171	-0.04685
59.86	68.8298	-0.04668
59.93	68.8487	-0.04642
59.94	68.9039	-0.04565
59.95	71.1565	-0.01445
59.96	71.1462	-0.0146
60.02	71.1436	-0.01463
60.08	71.1438	-0.01463
60.09	71.1416	-0.01466
60.11	71.1396	-0.01469
60.12	71.1409	-0.01467
60.18	71.1365	-0.01473
60.24	71.1391	-0.01469
60.25	71.1373	-0.01472
60.26	71.1377	-0.01471
60.28	71.136	-0.01474
60.34	71.133	-0.01478
60.4	71.1308	-0.01481
60.41	71.1323	-0.01479
60.43	71.131	-0.01481
60.44	71.1293	-0.01483
60.5	71.128	-0.01485
60.56	71.1266	-0.01487
60.57	71.1262	-0.01487
60.59	71.1228	-0.01492
60.6	71.123	-0.01492
60.66	71.1208	-0.01495
60.72	71.1201	-0.01496
60.73	71.1188	-0.01498
60.74	71.119	-0.01497
60.76	71.1145	-0.01503
60.81	71.1126	-0.01506
60.87	71.114	-0.01504
60.88	71.1119	-0.01507
60.89	71.1097	-0.0151
60.91	71.1098	-0.0151
60.97	71.1059	-0.01515
61.03	71.1054	-0.01516
61.04	71.1074	-0.01513
61.05	71.1049	-0.01517
61.07	71.1036	-0.01519
61.13	71.0991	-0.01525
61.18	71.0978	-0.01527
61.2	71.0985	-0.01526
61.21	71.0988	-0.01525
61.22	71.0972	-0.01527
61.29	71.0954	-0.0153
61.35	71.0942	-0.01532
61.36	71.0928	-0.01534
61.37	71.0906	-0.01537
61.39	71.0882	-0.0154
61.45	71.0885	-0.01539
61.51	71.0877	-0.01541
61.52	71.0863	-0.01543
61.54	71.0866	-0.01542
61.61	71.0826	-0.01548
61.66	71.0838	-0.01546
61.68	71.0814	-0.01549
61.69	71.0814	-0.01549
61.7	71.0776	-0.01555
61.77	71.0774	-0.01555
61.82	71.0775	-0.01555
61.84	71.0758	-0.01557
61.85	71.0745	-0.01559
61.86	71.0733	-0.01561
61.92	71.0711	-0.01564
61.98	71.0701	-0.01565
61.99	71.0699	-0.01565
62.01	71.0708	-0.01564
62.02	71.0685	-0.01567
62.09	71.0654	-0.01571
62.15	71.0666	-0.0157
62.16	71.0663	-0.0157
62.17	71.0649	-0.01572
62.24	71.0618	-0.01576
62.3	71.0615	-0.01577
62.31	71.061	-0.01578
62.33	71.0606	-0.01578
62.39	71.0553	-0.01585
62.45	71.0557	-0.01585
62.46	71.0528	-0.01589
62.48	71.0558	-0.01585
62.49	71.0519	-0.0159
62.55	71.0534	-0.01588
62.61	71.0503	-0.01592
62.62	71.0493	-0.01594
62.63	71.0493	-0.01594
62.64	71.0482	-0.01595
62.71	71.0473	-0.01597
62.77	71.0455	-0.01599
62.79	71.045	-0.016
62.8	71.0446	-0.016
62.86	71.0403	-0.01606
62.92	71.0409	-0.01605
62.93	71.0381	-0.01609
62.95	71.0381	-0.01609
62.96	71.0377	-0.0161
63.02	71.0361	-0.01612
63.08	71.0358	-0.01612
63.09	71.0345	-0.01614
63.11	71.0337	-0.01615
63.12	71.031	-0.01619
63.18	71.0293	-0.01621
63.24	71.0295	-0.01621
63.25	71.0319	-0.01618
63.27	71.03	-0.0162
63.28	71.0289	-0.01622
63.34	71.0251	-0.01627
63.39	71.0252	-0.01627
63.41	71.0247	-0.01628
63.42	71.0258	-0.01626
63.44	71.0223	-0.01631
63.5	71.021	-0.01633
63.55	71.0209	-0.01633
63.57	71.0182	-0.01637
63.58	71.0215	-0.01632
63.6	71.0162	-0.0164
63.66	71.0156	-0.0164
63.72	71.0143	-0.01642
63.73	71.0132	-0.01644
63.75	71.0153	-0.01641
63.76	71.0104	-0.01648
63.82	71.0107	-0.01647
63.88	71.0093	-0.01649
63.89	71.0099	-0.01648
63.9	71.01	-0.01648

## Sheet: Fig. 3d
Time (s)	Resistance (Ω)	ΔR/R0
0	79.0124	0
0.01	79.0098	-3.29062e-05
0.07	79.0105	-2.40469e-05
0.09	79.0109	-1.89844e-05
0.1	79.0085	-4.93593e-05
0.11	79.0073	-6.45468e-05
0.17	79.0083	-5.18906e-05
0.22	79.0094	-3.79687e-05
0.24	79.0078	-5.82187e-05
0.25	79.0101	-2.91094e-05
0.26	79.0037	-0.000110109
0.32	79.0052	-9.11249e-05
0.38	79.0039	-0.000107578
0.39	79.0069	-6.96093e-05
0.41	79.0053	-8.98593e-05
0.42	79.0033	-0.000115172
0.48	79.0038	-0.000108844
0.54	79.0025	-0.000125297
0.55	79.0019	-0.000132891
0.57	79.0005	-0.000150609
0.63	79.0012	-0.00014175
0.68	79.0014	-0.000139219
0.7	78.9997	-0.000160734
0.71	78.9995	-0.000163266
0.73	78.999	-0.000169594
0.79	79.0011	-0.000143016
0.84	79.0004	-0.000151875
0.86	78.9966	-0.000199969
0.87	78.9993	-0.000165797
0.88	78.9995	-0.000163266
0.95	78.9991	-0.000168328
1.01	78.997	-0.000194906
1.02	78.994	-0.000232875
1.04	78.9968	-0.000197437
1.05	78.9948	-0.00022275
1.11	78.9982	-0.000179719
1.17	78.9956	-0.000212625
1.18	78.9934	-0.000240469
1.19	78.9939	-0.00023414
1.21	78.993	-0.000245531
1.27	78.9949	-0.000221484
1.34	78.9941	-0.000231609
1.35	78.9905	-0.000277172
1.36	78.9924	-0.000253125
1.43	78.9907	-0.00027464
1.48	78.9915	-0.000264515
1.5	78.9934	-0.000240469
1.51	78.991	-0.000270844
1.52	78.9911	-0.000269578
1.58	78.9909	-0.000272109
1.64	78.99	-0.0002835
1.65	78.9879	-0.000310078
1.66	78.9915	-0.000264515
1.68	78.9886	-0.000301219
1.74	78.99	-0.0002835
1.8	78.9877	-0.000312609
1.81	78.9905	-0.000277172
1.83	78.9884	-0.00030375
1.84	78.9886	-0.000301219
1.9	78.9873	-0.000317672
1.97	78.9875	-0.00031514
1.98	78.9866	-0.000326531
1.99	78.985	-0.000346781
2	78.9801	-0.000408797
2.07	78.9853	-0.000342984
2.13	78.985	-0.000346781
2.14	78.9845	-0.000353109
2.15	78.9849	-0.000348047
2.16	78.9857	-0.000337922
2.23	78.9848	-0.000349312
2.28	78.9841	-0.000358172
2.3	78.9847	-0.000350578
2.31	78.9839	-0.000360703
2.32	78.9829	-0.000373359
2.38	78.9853	-0.000342984
2.43	78.984	-0.000359437
2.45	78.9832	-0.000369562
2.46	78.9837	-0.000363234
2.47	78.9863	-0.000330328
2.53	78.9847	-0.000350578
2.6	78.9817	-0.000388547
2.61	78.9864	-0.000329062
2.62	78.9865	-0.000327797
2.64	78.9853	-0.000342984
2.7	78.9845	-0.000353109
2.75	78.9828	-0.000374625
2.76	78.9854	-0.000341719
2.78	78.9836	-0.0003645
2.79	78.9834	-0.000367031
2.85	78.986	-0.000334125
2.91	78.9838	-0.000361969
2.93	78.9843	-0.00035564
2.94	61.8468	-0.21725
2.95	61.7095	-0.21899
3.01	61.6686	-0.21951
3.08	61.6675	-0.21952
3.09	61.6652	-0.21955
3.1	61.6628	-0.21958
3.11	61.6592	-0.21963
3.18	61.6559	-0.21967
3.24	61.6533	-0.2197
3.25	61.6553	-0.21968
3.26	61.652	-0.21972
3.27	61.6523	-0.21971
3.33	61.6523	-0.21971
3.39	61.6506	-0.21974
3.4	61.6543	-0.21969
3.42	61.6512	-0.21973
3.43	61.6515	-0.21972
3.49	61.6487	-0.21976
3.55	61.6499	-0.21974
3.56	61.6469	-0.21978
3.58	61.6468	-0.21978
3.59	61.646	-0.21979
3.65	61.6458	-0.2198
3.71	61.6435	-0.21982
3.72	61.6492	-0.21975
3.73	61.6459	-0.21979
3.75	61.6444	-0.21981
3.81	61.6446	-0.21981
3.86	61.642	-0.21984
3.88	61.6453	-0.2198
3.89	61.6442	-0.21982
3.9	61.6419	-0.21985
3.96	61.6427	-0.21984
4.02	61.6411	-0.21986
4.03	61.6426	-0.21984
4.05	61.6425	-0.21984
4.06	61.6439	-0.21982
4.12	61.6409	-0.21986
4.18	61.6414	-0.21985
4.19	61.6404	-0.21986
4.2	61.6399	-0.21987
4.22	61.6391	-0.21988
4.28	61.6429	-0.21983
4.34	61.6445	-0.21981
4.35	61.6523	-0.21971
4.37	61.6672	-0.21953
4.38	61.6961	-0.21916
4.44	61.7257	-0.21878
4.5	61.7308	-0.21872
4.51	62.1696	-0.21317
4.53	79.1372	0.00158
4.54	79.1242	0.00141
4.6	79.1185	0.00134
4.65	79.1195	0.00136
4.66	79.1176	0.00133
4.68	79.1161	0.00131
4.69	79.1187	0.00135
4.7	79.1109	0.00125
4.75	79.1077	0.00121
4.81	79.1093	0.00123
4.82	79.1081	0.00121
4.84	79.1095	0.00123
4.85	79.1062	0.00119
4.91	79.0983	0.00109
4.96	79.1027	0.00114
4.97	79.1005	0.00112
4.99	79.0996	0.0011
5	79.1009	0.00112
5.06	79.0947	0.00104
5.12	79.0958	0.00106
5.14	79.0936	0.00103
5.15	79.0943	0.00104
5.16	79.0921	0.00101
5.22	79.0884	0.000961874
5.28	79.0906	0.000989718
5.29	79.0874	0.000949218
5.3	79.0881	0.000958077
5.32	79.0918	0.001
5.37	79.0859	0.000930234
5.43	79.086	0.000931499
5.45	79.0868	0.000941624
5.46	79.0867	0.000940359
5.47	79.0872	0.000946687
5.53	79.0849	0.000917577
5.58	79.0814	0.000873281
5.6	79.0826	0.000888468
5.61	79.0845	0.000912515
5.62	79.0868	0.000941624
5.68	79.0907	0.000990984
5.74	79.0886	0.000964406
5.75	79.0896	0.000977062
5.76	79.0874	0.000949218
5.78	79.0893	0.000973265
5.84	79.0904	0.000987187
5.9	79.0929	0.00102
5.91	79.0897	0.000978327
5.92	79.0913	0.000998577
5.93	77.7837	-0.01555
5.99	61.7139	-0.21893
6.06	61.7069	-0.21902
6.07	61.7006	-0.2191
6.08	61.698	-0.21914
6.14	61.671	-0.21948
6.21	61.6682	-0.21951
6.22	61.6681	-0.21951
6.23	61.6631	-0.21958
6.25	61.6597	-0.21962
6.3	61.657	-0.21965
6.37	61.6576	-0.21965
6.38	61.6579	-0.21964
6.39	61.6551	-0.21968
6.4	61.6556	-0.21967
6.46	61.6556	-0.21967
6.52	61.6573	-0.21965
6.53	61.656	-0.21967
6.55	61.6553	-0.21968
6.56	61.6509	-0.21973
6.62	61.6538	-0.21969
6.68	61.6524	-0.21971
6.69	61.655	-0.21968
6.7	61.6527	-0.21971
6.72	61.65	-0.21974
6.78	61.6497	-0.21975
6.84	61.6508	-0.21973
6.85	61.6501	-0.21974
6.87	61.649	-0.21976
6.88	61.6528	-0.21971
6.94	61.6487	-0.21976
6.99	61.6497	-0.21975
7.01	61.6507	-0.21973
7.02	61.6479	-0.21977
7.03	61.6458	-0.2198
7.1	61.6477	-0.21977
7.16	61.6472	-0.21978
7.18	61.6491	-0.21975
7.19	61.6475	-0.21977
7.2	61.647	-0.21978
7.26	61.6477	-0.21977
7.32	61.6445	-0.21981
7.33	61.6459	-0.21979
7.34	61.6445	-0.21981
7.35	61.6464	-0.21979
7.42	61.6514	-0.21973
7.48	61.6487	-0.21976
7.49	61.6493	-0.21975
7.5	61.6513	-0.21973
7.51	61.6656	-0.21955
7.57	61.7656	-0.21828
7.64	61.9824	-0.21554
7.65	63.6236	-0.19476
7.66	79.1346	0.00155
7.73	79.1392	0.0016
7.79	79.1397	0.00161
7.81	79.1355	0.00156
7.82	79.1333	0.00153
7.83	79.1348	0.00155
7.89	79.1336	0.00153
7.95	79.1344	0.00154
7.96	79.1306	0.0015
7.97	79.1288	0.00147
7.99	79.129	0.00148
8.04	79.1264	0.00144
8.1	79.1257	0.00143
8.12	79.1264	0.00144
8.13	79.1248	0.00142
8.14	79.1231	0.0014
8.2	79.1178	0.00133
8.25	79.1185	0.00134
8.26	79.1222	0.00139
8.28	79.1194	0.00135
8.29	79.1206	0.00137
8.3	79.1166	0.00132
8.36	79.1145	0.00129
8.41	79.1146	0.00129
8.42	79.1102	0.00124
8.43	79.1105	0.00124
8.45	79.1112	0.00125
8.5	79.1047	0.00117
8.56	79.1074	0.0012
8.57	79.1053	0.00118
8.58	79.1041	0.00116
8.59	79.1045	0.00117
8.65	79.0982	0.00109
8.71	79.0977	0.00108
8.72	79.1001	0.00111
8.73	79.0953	0.00105
8.75	79.0974	0.00108
8.81	79.0924	0.00101
8.86	79.0901	0.00098339
8.87	79.0903	0.000985921
8.89	79.0893	0.000973265
8.9	79.0873	0.000947952
8.91	79.0864	0.000936562
8.97	79.0843	0.000909984
9.02	79.0812	0.000870749
9.03	79.0781	0.000831515
9.05	79.0785	0.000836578
9.06	79.0785	0.000836578
9.12	79.072	0.000754312
9.17	79.0737	0.000775828
9.18	79.0725	0.00076064
9.19	79.0715	0.000747984
9.2	79.0727	0.000763171
9.22	79.0687	0.000712546
9.28	61.8135	-0.21767
9.34	61.7662	-0.21827
9.35	61.7153	-0.21892
9.36	61.7494	-0.21848
9.37	61.6835	-0.21932
9.44	61.6445	-0.21981
9.51	61.6424	-0.21984
9.52	61.6434	-0.21983
9.53	61.6401	-0.21987
9.54	61.6218	-0.2201
9.6	61.5905	-0.2205
9.66	61.5891	-0.22051
9.67	61.5906	-0.22049
9.68	61.5877	-0.22053
9.69	61.5743	-0.2207
9.76	61.57	-0.22076
9.82	61.5705	-0.22075
9.83	61.5687	-0.22077
9.84	61.5674	-0.22079
9.85	61.567	-0.22079
9.92	61.56	-0.22088
9.97	61.5594	-0.22089
9.98	61.5571	-0.22092
9.99	61.5569	-0.22092
10.01	61.5534	-0.22097
10.07	61.5482	-0.22103
10.13	61.5484	-0.22103
10.14	61.5479	-0.22103
10.16	61.5467	-0.22105
10.17	61.5435	-0.22109
10.23	61.5416	-0.22111
10.28	61.5431	-0.2211
10.3	61.5418	-0.22111
10.31	61.5401	-0.22113
10.32	61.5401	-0.22113
10.38	61.5373	-0.22117
10.43	61.5371	-0.22117
10.44	61.5349	-0.2212
10.45	61.5358	-0.22119
10.46	61.5355	-0.22119
10.48	61.5361	-0.22118
10.53	61.5327	-0.22123
10.59	61.5309	-0.22125
10.61	61.5324	-0.22123
10.62	61.5321	-0.22123
10.63	61.5302	-0.22126
10.7	61.5303	-0.22126
10.76	61.5307	-0.22125
10.77	61.5304	-0.22126
10.78	61.5328	-0.22123
10.79	61.5945	-0.22045
10.86	61.6009	-0.22036
10.91	61.6691	-0.2195
10.93	62.2361	-0.21232
10.94	79.0865	0.000937827
10.95	79.0741	0.00078089
11.02	79.0614	0.000620156
11.08	79.0616	0.000622687
11.09	79.0615	0.000621421
11.1	79.0608	0.000612562
11.11	79.058	0.000577125
11.17	79.056	0.000551812
11.24	79.0572	0.000567
11.25	79.0539	0.000525234
11.26	79.0535	0.000520172
11.27	79.0471	0.000439172
11.33	79.0496	0.000470812
11.38	79.0469	0.00043664
11.39	79.0474	0.000442968
11.41	79.0463	0.000429047
11.42	79.0447	0.000408797
11.43	79.0438	0.000397406
11.49	79.0429	0.000386015
11.54	79.0394	0.000341719
11.55	79.0443	0.000403734
11.57	79.0414	0.000367031
11.58	79.0428	0.00038475
11.64	79.0375	0.000317672
11.69	79.0358	0.000296156
11.7	79.0395	0.000342984
11.72	79.035	0.000286031
11.73	79.0355	0.000292359
11.79	79.0304	0.000227812
11.85	79.0318	0.000245531
11.86	79.0325	0.00025439
11.87	79.0322	0.000250594
11.89	79.0288	0.000207562
11.95	79.0284	0.0002025
12	79.0279	0.000196172
12.01	79.0308	0.000232875
12.03	79.0264	0.000177187
12.04	79.0277	0.00019364
12.11	79.0221	0.000122766
12.16	79.0253	0.000163266
12.17	79.0245	0.000153141
12.18	79.0232	0.000136687
12.2	79.0229	0.000132891
12.21	79.0213	0.000112641
12.27	79.021	0.000108844
12.32	79.02	9.61874e-05
12.33	79.0197	9.23906e-05
12.35	79.0176	6.58125e-05
12.36	79.0209	0.000107578
12.37	79.0187	7.97343e-05
12.42	61.6889	-0.21925
12.48	61.6648	-0.21956
12.49	61.6405	-0.21986
12.51	61.6272	-0.22003
12.52	61.5736	-0.22071
12.59	61.5575	-0.22091
12.64	61.5562	-0.22093
12.66	61.554	-0.22096
12.67	61.5538	-0.22096
12.68	61.5527	-0.22097
12.74	61.5379	-0.22116
12.8	61.5368	-0.22118
12.81	61.5368	-0.22118
12.82	61.5322	-0.22123
12.84	61.5294	-0.22127
12.9	61.5288	-0.22128
12.95	61.5268	-0.2213
12.97	61.5266	-0.2213
12.98	61.5266	-0.2213
12.99	61.5243	-0.22133
13.06	61.5227	-0.22135
13.12	61.5214	-0.22137
13.13	61.5234	-0.22135
13.15	61.5218	-0.22137
13.16	61.516	-0.22144
13.22	61.5164	-0.22143
13.28	61.5135	-0.22147
13.29	61.515	-0.22145
13.3	61.5155	-0.22144
13.31	61.5122	-0.22149
13.37	61.5088	-0.22153
13.43	61.5098	-0.22152
13.44	61.5103	-0.22151
13.46	61.5105	-0.22151
13.47	61.5073	-0.22155
13.53	61.5083	-0.22154
13.59	61.5056	-0.22157
13.6	61.5069	-0.22155
13.61	61.505	-0.22158
13.63	61.5063	-0.22156
13.69	61.5031	-0.2216
13.74	61.5032	-0.2216
13.76	61.5042	-0.22159
13.77	61.502	-0.22162
13.78	61.504	-0.22159
13.84	61.5001	-0.22164
13.89	61.5021	-0.22161
13.91	61.5025	-0.22161
13.92	61.5018	-0.22162
13.93	61.5036	-0.2216
13.99	61.5031	-0.2216
14.05	61.5026	-0.22161
14.07	61.504	-0.22159
14.08	61.5038	-0.22159
14.09	61.5005	-0.22163
14.15	61.524	-0.22134
14.2	61.5265	-0.22131
14.22	61.5273	-0.2213
14.23	61.533	-0.22122
14.24	79.0106	-2.27812e-05
14.31	79.0054	-8.85937e-05
14.37	79.0076	-6.075e-05
14.38	79.0068	-7.0875e-05
14.39	79.0056	-8.60624e-05
14.4	79.0051	-9.23906e-05
14.46	78.9992	-0.000167062
14.52	78.9945	-0.000226547
14.53	78.9968	-0.000197437
14.55	78.9974	-0.000189844
14.56	78.9957	-0.000211359
14.62	78.9928	-0.000248062
14.68	78.9937	-0.000236672
14.69	78.9914	-0.000265781
14.71	78.9881	-0.000307547
14.72	78.9878	-0.000311344
14.78	78.9874	-0.000316406
14.84	78.9846	-0.000351844
14.85	78.983	-0.000372093
14.86	78.9816	-0.000389812
14.87	78.9836	-0.0003645
14.93	78.9785	-0.000429047
15	78.9776	-0.000440437
15.01	78.9768	-0.000450562
15.02	78.9791	-0.000421453
15.04	78.9794	-0.000417656
15.1	78.975	-0.000473343
15.16	78.9738	-0.000488531
15.17	78.9737	-0.000489797
15.18	78.9711	-0.000522703
15.19	78.9703	-0.000532828
15.25	78.966	-0.00058725
15.31	78.9677	-0.000565734
15.32	78.9649	-0.000601171
15.33	78.9653	-0.000596109
15.35	78.9612	-0.000648
15.41	78.9617	-0.000641671
15.47	78.9601	-0.000661921
15.48	78.9608	-0.000653062
15.49	78.9583	-0.000684703
15.51	78.9606	-0.000655593
15.57	78.9574	-0.000696093
15.63	78.9567	-0.000704953
15.64	78.9552	-0.000723937
15.66	78.955	-0.000726468
15.67	78.9545	-0.000732796
15.73	78.9519	-0.000765703
15.78	78.9505	-0.000783421
15.8	78.9517	-0.000768234
15.81	78.9513	-0.000773296
15.82	78.9531	-0.000750515
15.88	61.4027	-0.22287
15.94	61.3961	-0.22296
15.95	61.384	-0.22311
15.96	61.3766	-0.2232
15.97	61.3595	-0.22342
16.04	61.3468	-0.22358
16.1	61.348	-0.22356
16.12	61.3437	-0.22362
16.13	61.3438	-0.22362
16.19	61.3373	-0.2237
16.25	61.3348	-0.22373
16.26	61.3336	-0.22375
16.27	61.3361	-0.22372
16.28	61.332	-0.22377
16.35	61.3304	-0.22379
16.41	61.3295	-0.2238
16.42	61.3307	-0.22378
16.43	61.3289	-0.22381
16.44	61.3266	-0.22384
16.51	61.3257	-0.22385
16.57	61.3245	-0.22386
16.58	61.3238	-0.22387
16.59	61.325	-0.22386
16.6	61.3206	-0.22391
16.66	61.3201	-0.22392
16.72	61.3207	-0.22391
16.73	61.3205	-0.22391
16.74	61.3207	-0.22391
16.75	61.3199	-0.22392
16.81	61.3181	-0.22394
16.87	61.3186	-0.22394
16.88	61.3183	-0.22394
16.9	61.3153	-0.22398
16.91	61.3142	-0.22399
16.97	61.3143	-0.22399
17.03	61.3148	-0.22399
17.04	61.3179	-0.22395
17.05	61.3133	-0.224
17.06	61.3132	-0.22401
17.12	61.3137	-0.224
17.18	61.3127	-0.22401
17.2	61.3139	-0.224
17.21	61.3102	-0.22404
17.22	61.3102	-0.22404
17.28	61.3108	-0.22404
17.33	61.311	-0.22403
17.34	61.3077	-0.22407
17.36	61.308	-0.22407
17.37	61.3077	-0.22407
17.38	61.3086	-0.22406
17.44	61.3069	-0.22409
17.5	61.3071	-0.22408
17.51	61.3073	-0.22408
17.53	61.3081	-0.22407
17.54	61.3071	-0.22408
17.6	61.3113	-0.22403
17.66	61.3153	-0.22398
17.67	61.3224	-0.22389
17.68	61.3395	-0.22367
17.69	78.9479	-0.000816328
17.76	78.9438	-0.000868218
17.81	78.939	-0.000928968
17.83	78.941	-0.000903656
17.84	78.9378	-0.000944156
17.85	78.9363	-0.00096314
17.91	78.9322	-0.00102
17.97	78.9301	-0.00104
17.98	78.9316	-0.00102
17.99	78.9323	-0.00101
18.01	78.9252	-0.0011
18.07	78.926	-0.00109
18.13	78.9254	-0.0011
18.14	78.9253	-0.0011
18.15	78.9235	-0.00113
18.16	78.9256	-0.0011
18.23	78.9184	-0.00119
18.29	78.9191	-0.00118
18.3	78.9166	-0.00121
18.31	78.9198	-0.00117
18.32	78.9176	-0.0012
18.39	78.9126	-0.00126
18.45	78.9138	-0.00125
18.46	78.9125	-0.00126
18.47	78.9122	-0.00127
18.48	78.9093	-0.0013
18.55	78.9089	-0.00131
18.61	78.9075	-0.00133
18.62	78.9089	-0.00131
18.63	78.9083	-0.00132
18.64	78.9083	-0.00132
18.71	78.9082	-0.00132
18.75	78.9068	-0.00134
18.77	78.9067	-0.00134
18.78	78.9078	-0.00132
18.79	78.9046	-0.00136
18.8	78.9059	-0.00135
18.87	78.9053	-0.00136
18.92	78.9056	-0.00135
18.93	78.9058	-0.00135
18.95	78.9035	-0.00138
18.96	78.9057	-0.00135
19.03	78.9048	-0.00136
19.08	78.9012	-0.00141
19.1	78.9056	-0.00135
19.11	78.9034	-0.00138
19.12	78.9038	-0.00137
19.18	78.9047	-0.00136
19.24	78.904	-0.00137
19.26	78.9041	-0.00137
19.27	78.9004	-0.00142
19.28	78.9035	-0.00138
19.34	78.9063	-0.00134
19.39	78.905	-0.00136
19.41	78.9087	-0.00131
19.42	78.9062	-0.00134
19.43	78.9047	-0.00136
19.49	78.9114	-0.00128
19.55	48.1674	-0.39038
19.57	42.8856	-0.45723
19.59	41.1981	-0.47859
19.65	39.0609	-0.50564
19.71	38.9875	-0.50656
19.72	38.781	-0.50918
19.74	38.7444	-0.50964
19.75	38.6682	-0.51061
19.81	38.603	-0.51143
19.87	38.5939	-0.51155
19.88	38.5893	-0.5116
19.9	38.5804	-0.51172
19.91	38.5525	-0.51207
19.97	38.5324	-0.51232
20.03	38.5278	-0.51238
20.04	38.522	-0.51246
20.05	38.5215	-0.51246
20.07	38.4678	-0.51314
20.13	38.4435	-0.51345
20.19	38.4424	-0.51346
20.2	38.4414	-0.51348
20.21	38.4408	-0.51348
20.22	38.4465	-0.51341
20.29	38.4326	-0.51359
20.35	38.4302	-0.51362
20.37	38.4287	-0.51364
20.38	38.4279	-0.51365
20.44	38.4114	-0.51386
20.51	38.4107	-0.51386
20.52	38.409	-0.51389
20.53	38.406	-0.51392
20.55	38.4015	-0.51398
20.6	38.3978	-0.51403
20.66	38.3979	-0.51403
20.67	38.3965	-0.51404
20.68	38.3943	-0.51407
20.7	38.3912	-0.51411
20.76	38.3775	-0.51429
20.82	38.3772	-0.51429
20.84	38.3751	-0.51432
20.85	38.3735	-0.51434
20.86	38.3656	-0.51444
20.93	38.3581	-0.51453
20.99	38.3578	-0.51453
21	38.3573	-0.51454
21.01	38.3552	-0.51457
21.03	38.3495	-0.51464
21.08	38.3457	-0.51469
21.14	38.3432	-0.51472
21.16	38.3425	-0.51473
21.17	38.3421	-0.51473
21.18	38.3842	-0.5142
21.25	79.4073	0.005
21.31	79.3923	0.00481
21.32	79.3818	0.00468
21.34	79.3761	0.0046
21.4	79.3285	0.004
21.45	79.3255	0.00396
21.47	79.3223	0.00392
21.48	79.318	0.00387
21.49	79.3112	0.00378
21.55	79.2856	0.00346
21.61	79.2836	0.00343
21.62	79.2792	0.00338
21.63	79.2788	0.00337
21.64	79.2745	0.00332
21.7	79.2532	0.00305
21.76	79.2521	0.00303
21.77	79.2499	0.00301
21.78	79.2469	0.00297
21.8	79.2354	0.00282
21.87	79.2272	0.00272
21.91	79.2252	0.00269
21.93	79.2223	0.00266
21.94	79.2223	0.00266
21.95	79.2202	0.00263
21.97	79.21	0.0025
22.02	79.2031	0.00241
22.08	79.2032	0.00241
22.09	79.1967	0.00233
22.11	79.1934	0.00229
22.12	79.1893	0.00224
22.17	79.1801	0.00212
22.23	79.1824	0.00215
22.25	79.1809	0.00213
22.26	79.1747	0.00205
22.28	79.1683	0.00197
22.33	79.1636	0.00191
22.39	79.1623	0.0019
22.4	79.1578	0.00184
22.42	79.1567	0.00183
22.47	79.145	0.00168
22.53	79.1425	0.00165
22.55	79.1419	0.00164
22.56	79.1405	0.00162
22.57	79.1342	0.00154
22.63	79.1289	0.00147
22.68	79.1278	0.00146
22.7	79.1229	0.0014
22.71	79.1257	0.00143
22.72	79.1238	0.00141
22.78	79.1141	0.00129
22.83	79.1124	0.00127
22.84	79.1105	0.00124
22.86	79.1126	0.00127
22.87	79.1097	0.00123
22.93	39.506	-0.5
22.98	39.4453	-0.50077
23	39.2158	-0.50368
23.01	39.1394	-0.50464
23.02	39.0027	-0.50637
23.09	38.8437	-0.50838
23.15	38.8403	-0.50843
23.16	38.8314	-0.50854
23.17	38.8218	-0.50866
23.19	38.8043	-0.50888
23.25	38.7336	-0.50978
23.32	38.737	-0.50974
23.33	38.7289	-0.50984
23.34	38.7254	-0.50988
23.41	38.6759	-0.51051
23.47	38.7316	-0.5098
23.48	38.6965	-0.51025
23.49	38.6816	-0.51044
23.5	38.6622	-0.51068
23.57	38.5925	-0.51156
23.63	38.5872	-0.51163
23.64	38.5744	-0.51179
23.66	38.5654	-0.51191
23.67	38.548	-0.51213
23.73	38.5403	-0.51222
23.79	38.5368	-0.51227
23.8	38.5346	-0.5123
23.81	38.5301	-0.51235
23.82	38.5082	-0.51263
23.89	38.4891	-0.51287
23.95	38.4899	-0.51286
23.96	38.4873	-0.5129
23.97	38.4868	-0.5129
23.99	38.4758	-0.51304
24.05	38.4785	-0.51301
24.11	38.4755	-0.51304
24.13	38.4706	-0.51311
24.14	38.4656	-0.51317
24.21	38.441	-0.51348
24.27	38.4398	-0.5135
24.29	38.4377	-0.51352
24.3	38.4347	-0.51356
24.36	38.419	-0.51376
24.42	38.419	-0.51376
24.43	38.4151	-0.51381
24.45	38.4143	-0.51382
24.46	38.4064	-0.51392
24.52	38.4	-0.514
24.58	38.4005	-0.51399
24.59	38.3976	-0.51403
24.61	38.3961	-0.51405
24.62	38.3885	-0.51415
24.68	38.3856	-0.51418
24.75	38.3891	-0.51414
24.76	38.3954	-0.51406
24.77	38.5383	-0.51225
24.78	79.0385	0.000330328
24.85	79.0157	4.17656e-05
24.91	79.0119	-6.32812e-06
24.93	79.0091	-4.17656e-05
24.94	79.0055	-8.73281e-05
24.95	78.9904	-0.000278437
25.01	78.9797	-0.000413859
25.08	78.9782	-0.000432843
25.09	78.9769	-0.000449297
25.11	78.9725	-0.000504984
25.16	78.9565	-0.000707484
25.22	78.9519	-0.000765703
25.24	78.9509	-0.000778359
25.25	78.948	-0.000815062
25.26	78.9429	-0.000879609
25.32	78.9352	-0.000977062
25.37	78.9337	-0.000996046
25.39	78.9302	-0.00104
25.4	78.9284	-0.00106
25.41	78.9218	-0.00115
25.47	78.9153	-0.00123
25.53	78.9153	-0.00123
25.55	78.9121	-0.00127
25.56	78.9103	-0.00129
25.57	78.9032	-0.00138
25.63	78.8961	-0.00147
25.69	78.8959	-0.00147
25.71	78.8928	-0.00151
25.72	78.8944	-0.00149
25.73	78.885	-0.00161
25.79	78.8787	-0.00169
25.85	78.8761	-0.00173
25.86	78.8741	-0.00175
25.87	78.873	-0.00176
25.88	78.8665	-0.00185
25.94	78.8611	-0.00191
26	78.8609	-0.00192
26.01	78.8596	-0.00193
26.03	78.8605	-0.00192
26.04	78.8584	-0.00195
26.11	78.8591	-0.00194
26.16	78.862	-0.0019
26.18	78.8621	-0.0019
26.19	78.8607	-0.00192
26.2	78.8624	-0.0019
26.26	78.8597	-0.00193
26.32	78.8627	-0.00189
26.34	78.8629	-0.00189
26.35	78.8602	-0.00193
26.36	78.8609	-0.00192
26.42	40.7325	-0.48448
26.49	41.9221	-0.46942
26.5	40.929	-0.48199
26.51	39.9125	-0.49486
26.58	39.4307	-0.50096
26.63	39.2675	-0.50302
26.64	39.1441	-0.50458
26.65	38.9922	-0.50651
26.67	38.9136	-0.5075
26.73	38.6299	-0.51109
26.79	38.5969	-0.51151
26.81	38.6165	-0.51126
26.82	38.6097	-0.51135
26.89	38.5981	-0.51149
26.95	38.6134	-0.5113
26.96	38.609	-0.51136
26.97	38.6001	-0.51147
26.99	38.5389	-0.51224
27.05	38.4208	-0.51374
27.11	38.3978	-0.51403
27.12	38.3839	-0.5142
27.14	38.3716	-0.51436
27.2	38.3238	-0.51496
27.26	38.3186	-0.51503
27.28	38.3097	-0.51514
27.29	38.3075	-0.51517
27.3	38.2722	-0.51562
27.36	38.2488	-0.51591
27.42	38.249	-0.51591
27.43	38.2512	-0.51588
27.45	38.2531	-0.51586
27.46	38.24	-0.51603
27.52	38.2369	-0.51606
27.58	38.2352	-0.51609
27.59	38.2336	-0.51611
27.6	38.2296	-0.51616
27.62	38.225	-0.51622
27.68	38.216	-0.51633
27.74	38.2106	-0.5164
27.75	38.2088	-0.51642
27.77	38.205	-0.51647
27.78	38.1991	-0.51654
27.84	38.1983	-0.51655
27.89	38.2005	-0.51653
27.91	38.1999	-0.51653
27.92	38.2013	-0.51652
27.94	38.2002	-0.51653
28	38.1881	-0.51668
28.06	38.1848	-0.51672
28.08	38.1821	-0.51676
28.09	38.1799	-0.51679
28.16	38.169	-0.51692
28.22	38.1698	-0.51691
28.23	38.1736	-0.51687
28.24	38.1811	-0.51677
28.26	38.3598	-0.51451
28.31	38.4344	-0.51356
28.37	38.4548	-0.51331
28.39	38.4895	-0.51287
28.4	38.5376	-0.51226
28.41	78.9357	-0.000970734
28.47	78.8864	-0.00159
28.53	78.8793	-0.00168
28.54	78.8742	-0.00175
28.55	78.8658	-0.00186
28.57	78.8632	-0.00189
28.63	78.8257	-0.00236
28.69	78.8194	-0.00244
28.71	78.8183	-0.00246
28.72	78.8136	-0.00252
28.73	78.7994	-0.0027
28.79	78.7872	-0.00285
28.85	78.784	-0.00289
28.86	78.7798	-0.00294
28.87	78.777	-0.00298
28.88	78.7735	-0.00302
28.94	78.7538	-0.00327
28.99	78.7518	-0.0033
29.01	78.7494	-0.00333
29.02	78.7461	-0.00337
29.03	78.748	-0.00335
29.09	78.7254	-0.00363
29.15	78.7216	-0.00368
29.16	78.7204	-0.0037
29.18	78.7204	-0.0037
29.24	78.7147	-0.00377
29.29	78.716	-0.00375
29.3	78.7166	-0.00374
29.32	78.7174	-0.00373
29.33	78.7167	-0.00374
29.34	78.7149	-0.00377
29.4	78.7135	-0.00378
29.46	78.7114	-0.00381
29.47	78.7088	-0.00384
29.48	78.7087	-0.00384
29.49	78.7036	-0.00391
29.55	78.698	-0.00398
29.61	78.6956	-0.00401
29.63	78.6947	-0.00402
29.64	78.6929	-0.00404
29.65	78.6834	-0.00416
29.72	78.6785	-0.00423
29.78	78.6766	-0.00425
29.79	78.6745	-0.00428
29.8	78.6746	-0.00428
29.81	78.6701	-0.00433
29.87	78.66	-0.00446
29.93	78.6604	-0.00445
29.95	78.6602	-0.00446
29.96	78.6557	-0.00451
29.97	78.6498	-0.00459
30.03	41.49	-0.47489
30.09	40.7286	-0.48453
30.11	40.3721	-0.48904
30.12	40.6463	-0.48557
30.18	38.1569	-0.51708
30.24	38.1045	-0.51774
30.26	37.9942	-0.51914
30.27	37.9346	-0.51989
30.28	37.8259	-0.52127
30.34	37.8156	-0.5214
30.4	37.8603	-0.52083
30.42	37.8956	-0.52038
30.43	37.8863	-0.5205
30.44	37.6897	-0.52299
30.51	37.6457	-0.52355
30.57	37.6349	-0.52368
30.59	37.6316	-0.52373
30.6	37.6243	-0.52382
30.66	37.584	-0.52433
30.72	37.5786	-0.5244
30.73	37.5742	-0.52445
30.75	37.5696	-0.52451
30.76	37.5549	-0.5247
30.82	37.5498	-0.52476
30.88	37.5476	-0.52479
30.9	37.5493	-0.52477
30.91	37.5518	-0.52474
30.92	37.5501	-0.52476
30.98	37.5458	-0.52481
31.03	37.5413	-0.52487
31.04	37.5387	-0.5249
31.06	37.5355	-0.52494
31.07	37.5322	-0.52498
31.13	37.5065	-0.52531
31.19	37.5049	-0.52533
31.21	37.5003	-0.52539
31.22	37.4969	-0.52543
31.23	37.478	-0.52567
31.29	37.4676	-0.5258
31.35	37.4639	-0.52585
31.36	37.4595	-0.5259
31.37	37.4568	-0.52594
31.39	37.4561	-0.52595
31.45	37.4461	-0.52607
31.5	37.4459	-0.52608
31.51	37.444	-0.5261
31.53	37.4431	-0.52611
31.54	37.4411	-0.52614
31.59	37.421	-0.52639
31.65	37.4177	-0.52643
31.66	37.4151	-0.52647
31.68	37.4143	-0.52648
31.69	37.412	-0.5265
31.75	37.399	-0.52667
31.8	37.3959	-0.52671
31.82	37.3933	-0.52674
31.83	37.3936	-0.52674
31.84	37.3839	-0.52686
31.91	37.3791	-0.52692
31.96	37.3761	-0.52696
31.97	37.3764	-0.52696
31.99	37.3728	-0.527
32	37.3723	-0.52701
32.06	38.8135	-0.50877
32.12	78.5987	-0.00524
32.13	78.5818	-0.00545
32.14	78.5681	-0.00562
32.16	78.5308	-0.0061
32.22	78.5124	-0.00633
32.28	78.5106	-0.00635
32.29	78.5045	-0.00643
32.3	78.5013	-0.00647
32.32	78.4922	-0.00658
32.37	78.4844	-0.00668
32.43	78.4845	-0.00668
32.45	78.4841	-0.00669
32.46	78.4809	-0.00673
32.47	78.4723	-0.00684
32.53	78.4725	-0.00683
32.58	78.4706	-0.00686
32.6	78.4705	-0.00686
32.61	78.4682	-0.00689
32.62	78.4659	-0.00692
32.69	78.4562	-0.00704
32.74	78.4525	-0.00709
32.76	78.4552	-0.00705
32.77	78.4506	-0.00711
32.78	78.4467	-0.00716
32.85	78.4367	-0.00729
32.9	78.4368	-0.00728
32.92	78.4317	-0.00735
32.93	78.4319	-0.00735
32.94	78.4269	-0.00741
33	78.4151	-0.00756
33.06	78.4149	-0.00756
33.08	78.4122	-0.0076
33.09	78.4107	-0.00762
33.1	78.4025	-0.00772
33.15	78.3944	-0.00782
33.21	78.3914	-0.00786
33.23	78.3915	-0.00786
33.24	78.3915	-0.00786
33.26	78.3823	-0.00797
33.31	78.3774	-0.00804
33.37	78.3761	-0.00805
33.38	78.3753	-0.00806
33.39	78.375	-0.00807
33.41	78.3737	-0.00808
33.47	78.3673	-0.00816
33.53	78.3705	-0.00812
33.54	78.3705	-0.00812
33.55	78.3665	-0.00817
33.57	78.3637	-0.00821
33.63	40.2666	-0.49038
33.69	40.4945	-0.48749
33.7	39.7797	-0.49654
33.72	39.7852	-0.49647
33.73	39.9259	-0.49469
33.79	38.0144	-0.51888
33.85	37.9625	-0.51954
33.87	37.9292	-0.51996
33.88	37.9228	-0.52004
33.89	37.7989	-0.52161
33.95	37.6718	-0.52322
34.01	37.6548	-0.52343
34.03	37.6303	-0.52374
34.04	37.6182	-0.52389
34.05	37.5562	-0.52468
34.12	37.5133	-0.52522
34.18	37.5075	-0.5253
34.19	37.5061	-0.52531
34.2	37.5041	-0.52534
34.26	37.4679	-0.5258
34.32	37.4614	-0.52588
34.33	37.4556	-0.52595
34.35	37.4466	-0.52607
34.36	37.4164	-0.52645
34.42	37.4002	-0.52665
34.48	37.3983	-0.52668
34.49	37.3966	-0.5267
34.51	37.3931	-0.52674
34.52	37.3834	-0.52687
34.58	37.3767	-0.52695
34.64	37.3756	-0.52697
34.65	37.3743	-0.52698
34.67	37.3708	-0.52703
34.68	37.3576	-0.52719
34.74	37.3471	-0.52733
34.8	37.3466	-0.52733
34.81	37.3437	-0.52737
34.83	37.342	-0.52739
34.84	37.3343	-0.52749
34.9	37.3422	-0.52739
34.96	37.3407	-0.52741
34.97	37.3388	-0.52743
34.98	37.3368	-0.52746
35	37.3297	-0.52755
35.06	37.3212	-0.52765
35.12	37.3211	-0.52766
35.14	37.3194	-0.52768
35.15	37.3177	-0.5277
35.16	37.3114	-0.52778
35.22	37.308	-0.52782
35.28	37.3074	-0.52783
35.29	37.3079	-0.52782
35.3	37.3064	-0.52784
35.31	37.308	-0.52782
35.37	37.3029	-0.52789
35.43	37.3051	-0.52786
35.45	37.3061	-0.52784
35.46	37.3099	-0.5278
35.47	37.3372	-0.52745
35.53	37.5901	-0.52425
35.59	37.6631	-0.52333
35.61	37.6479	-0.52352
35.62	37.6264	-0.52379
35.63	78.3656	-0.00819
35.7	78.3254	-0.00869
35.76	78.319	-0.00878
35.78	78.3147	-0.00883
35.79	78.3137	-0.00884
35.8	78.2898	-0.00915
35.86	78.2762	-0.00932
35.92	78.2726	-0.00936
35.93	78.2707	-0.00939
35.94	78.2677	-0.00943
35.95	78.2549	-0.00959
36.01	78.2441	-0.00972
36.07	78.2418	-0.00975
36.09	78.2377	-0.0098
36.1	78.237	-0.00981
36.11	78.2276	-0.00993
36.17	78.217	-0.01007
36.23	78.2154	-0.01009
36.24	78.209	-0.01017
36.26	78.2095	-0.01016
36.27	78.1973	-0.01032
36.33	78.1868	-0.01045
36.39	78.1876	-0.01044
36.4	78.183	-0.0105
36.41	78.18	-0.01054
36.42	78.1777	-0.01056
36.49	78.1599	-0.01079
36.53	78.165	-0.01072
36.55	78.1584	-0.01081
36.56	78.1582	-0.01081
36.57	78.1563	-0.01084
36.58	78.1508	-0.0109
36.64	78.1396	-0.01105
36.7	78.1388	-0.01106
36.71	78.1339	-0.01112
36.72	78.1342	-0.01111
36.74	78.1235	-0.01125
36.8	78.1162	-0.01134
36.86	78.1177	-0.01132
36.87	78.114	-0.01137
36.88	78.1111	-0.01141
36.9	78.103	-0.01151
36.95	78.0974	-0.01158
37.01	78.0944	-0.01162
37.03	78.093	-0.01164
37.04	78.0915	-0.01166
37.05	78.0807	-0.01179
37.11	78.0732	-0.01189
37.17	78.0738	-0.01188
37.18	78.071	-0.01191
37.2	78.0683	-0.01195
37.21	78.0608	-0.01204
37.27	78.0553	-0.01211
37.33	78.0532	-0.01214
37.35	78.052	-0.01216
37.36	78.0489	-0.01219
37.37	78.0415	-0.01229
37.43	9.95472	-0.87401
37.5	9.97183	-0.87379
37.51	9.9443	-0.87414
37.52	9.94607	-0.87412
37.59	9.80308	-0.87593
37.65	9.79991	-0.87597
37.66	9.79921	-0.87598
37.68	9.79638	-0.87601
37.74	9.78256	-0.87619
37.8	9.78192	-0.8762
37.82	9.78128	-0.87621
37.83	9.78064	-0.87621
37.89	9.77373	-0.8763
37.96	9.77352	-0.8763
37.97	9.77291	-0.87631
37.99	9.7725	-0.87632
38.05	9.77087	-0.87634
38.11	9.77006	-0.87635
38.12	9.76937	-0.87636
38.13	9.76938	-0.87636
38.14	9.76811	-0.87637
38.21	9.76726	-0.87638
38.27	9.76696	-0.87639
38.28	9.76679	-0.87639
38.3	9.76648	-0.87639
38.31	9.76562	-0.8764
38.37	9.76499	-0.87641
38.44	9.76445	-0.87642
38.45	9.76458	-0.87642
38.47	9.76418	-0.87642
38.54	9.76334	-0.87643
38.6	9.76302	-0.87644
38.61	9.76314	-0.87644
38.63	9.76297	-0.87644
38.69	9.76222	-0.87645
38.75	9.76235	-0.87645
38.77	9.76189	-0.87645
38.78	9.76198	-0.87645
38.79	9.76182	-0.87645
38.86	9.76288	-0.87644
38.92	9.7631	-0.87644
38.93	9.7638	-0.87643
38.95	9.76378	-0.87643
38.96	9.76544	-0.87641
39.02	9.77027	-0.87635
39.08	9.77211	-0.87632
39.1	9.77444	-0.87629
39.11	9.77645	-0.87627
39.12	9.78604	-0.87615
39.18	9.85836	-0.87523
39.24	9.88371	-0.87491
39.25	9.92791	-0.87435
39.27	77.8479	-0.01474
39.33	77.8537	-0.01466
39.39	77.8529	-0.01467
39.41	77.8561	-0.01463
39.42	77.855	-0.01465
39.43	77.8576	-0.01462
39.49	77.8571	-0.01462
39.55	77.8597	-0.01459
39.56	77.8571	-0.01462
39.57	77.8567	-0.01463
39.59	77.8562	-0.01463
39.64	77.8559	-0.01464
39.71	77.8559	-0.01464
39.72	77.8572	-0.01462
39.73	77.8561	-0.01463
39.75	77.8556	-0.01464
39.8	77.8535	-0.01467
39.86	77.8545	-0.01465
39.87	77.8526	-0.01468
39.89	77.8509	-0.0147
39.9	77.852	-0.01469
39.96	77.8501	-0.01471
40.01	77.8512	-0.0147
40.03	77.8502	-0.01471
40.04	77.8504	-0.01471
40.06	77.846	-0.01476
40.12	77.8423	-0.01481
40.18	77.8437	-0.01479
40.19	77.8428	-0.0148
40.2	77.8431	-0.0148
40.22	77.8412	-0.01482
40.27	77.8382	-0.01486
40.32	77.8367	-0.01488
40.34	77.8348	-0.0149
40.35	77.8363	-0.01489
40.36	77.8367	-0.01488
40.37	77.8323	-0.01494
40.43	77.8313	-0.01495
40.49	77.8292	-0.01497
40.5	77.8323	-0.01494
40.52	77.8258	-0.01502
40.53	77.8255	-0.01502
40.59	77.8224	-0.01506
40.65	77.8221	-0.01506
40.66	77.8195	-0.0151
40.68	77.8201	-0.01509
40.69	77.8159	-0.01514
40.75	77.8144	-0.01516
40.81	77.8136	-0.01517
40.82	77.8114	-0.0152
40.83	77.8107	-0.01521
40.84	77.8129	-0.01518
40.9	9.76241	-0.87644
40.96	9.64407	-0.87794
40.97	9.65483	-0.87781
40.99	9.59715	-0.87854
41	9.51269	-0.87961
41.07	9.50021	-0.87976
41.13	9.49454	-0.87983
41.14	9.49281	-0.87986
41.16	9.47854	-0.88004
41.22	9.45769	-0.8803
41.28	9.45945	-0.88028
41.3	9.4539	-0.88035
41.31	9.45456	-0.88034
41.32	9.48319	-0.87998
41.38	9.49013	-0.87989
41.44	9.54155	-0.87924
41.46	9.5597	-0.87901
41.47	9.55512	-0.87907
41.48	9.52215	-0.87949
41.54	9.50742	-0.87967
41.61	9.50481	-0.8797
41.62	9.50195	-0.87974
41.63	9.49948	-0.87977
41.64	9.49004	-0.87989
41.71	9.48419	-0.87997
41.77	9.48318	-0.87998
41.78	9.48087	-0.88001
41.8	9.47698	-0.88006
41.81	9.4701	-0.88014
41.87	9.47151	-0.88013
41.93	9.47844	-0.88004
41.94	9.48949	-0.8799
41.95	9.50239	-0.87974
41.97	9.51827	-0.87953
42.03	9.50931	-0.87965
42.1	9.50859	-0.87966
42.11	9.50753	-0.87967
42.12	9.50624	-0.87969
42.18	9.50172	-0.87974
42.24	9.5002	-0.87976
42.25	9.49933	-0.87977
42.27	9.50041	-0.87976
42.28	9.51534	-0.87957
42.34	9.51086	-0.87963
42.4	9.51192	-0.87961
42.41	9.51596	-0.87956
42.43	9.51563	-0.87957
42.44	9.5155	-0.87957
42.5	9.55834	-0.87903
42.56	9.55541	-0.87906
42.57	9.55081	-0.87912
42.58	9.54736	-0.87917
42.6	9.5734	-0.87884
42.66	9.87093	-0.87507
42.72	77.8166	-0.01513
42.74	77.816	-0.01514
42.75	77.8128	-0.01518
42.81	77.8139	-0.01517
42.87	77.814	-0.01517
42.89	77.8119	-0.01519
42.9	77.814	-0.01517
42.91	77.8138	-0.01517
42.97	77.8135	-0.01517
43.02	77.812	-0.01519
43.04	77.8079	-0.01524
43.05	77.8093	-0.01523
43.07	77.8084	-0.01524
43.12	77.8032	-0.0153
43.18	77.806	-0.01527
43.19	77.8035	-0.0153
43.2	77.8076	-0.01525
43.21	77.8018	-0.01532
43.27	77.7967	-0.01539
43.33	77.7965	-0.01539
43.35	77.7966	-0.01539
43.36	77.7979	-0.01537
43.37	77.7963	-0.01539
43.42	77.7926	-0.01544
43.48	77.789	-0.01548
43.49	77.7888	-0.01549
43.51	77.7884	-0.01549
43.52	77.7855	-0.01553
43.58	77.7809	-0.01559
43.63	77.7836	-0.01555
43.65	77.7796	-0.0156
43.66	77.7779	-0.01562
43.67	77.7798	-0.0156
43.74	77.7742	-0.01567
43.79	77.7727	-0.01569
43.81	77.7739	-0.01567
43.82	77.7706	-0.01572
43.83	77.7659	-0.01578
43.89	77.7657	-0.01578
43.95	77.7636	-0.01581
43.96	77.7605	-0.01584
43.98	77.764	-0.0158
43.99	77.76	-0.01585
44.05	77.7543	-0.01592
44.11	77.7565	-0.01589
44.12	77.7558	-0.0159
44.14	77.7535	-0.01593
44.15	77.7488	-0.01599
44.21	77.7545	-0.01592
44.27	9.91813	-0.87447
44.29	9.9506	-0.87406
44.3	10.0204	-0.87318
44.37	9.8385	-0.87548
44.42	9.83058	-0.87558
44.44	9.82471	-0.87566
44.45	9.81954	-0.87572
44.46	9.79924	-0.87598
44.53	9.78827	-0.87612
44.59	9.78789	-0.87612
44.6	9.78526	-0.87616
44.61	9.78415	-0.87617
44.63	9.78219	-0.87619
44.68	9.78531	-0.87615
44.74	9.78258	-0.87619
44.76	9.77933	-0.87623
44.77	9.77659	-0.87627
44.78	9.77154	-0.87633
44.84	9.77092	-0.87634
44.9	9.77004	-0.87635
44.91	9.76789	-0.87638
44.93	9.76713	-0.87638
44.94	9.76322	-0.87643
45	9.76054	-0.87647
45.06	9.76031	-0.87647
45.08	9.76021	-0.87647
45.09	9.75965	-0.87648
45.15	9.75577	-0.87653
45.22	9.75487	-0.87654
45.23	9.75462	-0.87654
45.24	9.75373	-0.87655
45.31	9.75095	-0.87659
45.37	9.75052	-0.8766
45.38	9.74999	-0.8766
45.4	9.74999	-0.8766
45.41	9.74785	-0.87663
45.47	9.74864	-0.87662
45.54	9.74964	-0.87661
45.55	9.74958	-0.87661
45.57	9.74927	-0.87661
45.64	9.74439	-0.87667
45.7	9.74395	-0.87668
45.71	9.74369	-0.87668
45.72	9.7432	-0.87669
45.79	9.74092	-0.87672
45.85	9.7408	-0.87672
45.86	9.74022	-0.87673
45.88	9.73973	-0.87673
45.89	9.73905	-0.87674
45.95	9.73879	-0.87674
46.01	9.73846	-0.87675
46.03	9.7385	-0.87675
46.04	9.73886	-0.87674
46.05	9.73989	-0.87673
46.12	9.74129	-0.87671
46.18	9.7414	-0.87671
46.2	9.74165	-0.87671
46.21	9.74249	-0.8767
46.27	77.6164	-0.01767
46.35	77.6202	-0.01762
46.36	77.6209	-0.01761
46.37	77.6281	-0.01752
46.43	77.6344	-0.01744
46.49	77.6351	-0.01743
46.51	77.6356	-0.01743
46.52	77.6358	-0.01742
46.53	77.6383	-0.01739
46.59	77.646	-0.01729
46.64	77.646	-0.01729
46.66	77.6444	-0.01731
46.67	77.6478	-0.01727
46.68	77.6514	-0.01723
46.74	77.6621	-0.01709
46.8	77.6596	-0.01712
46.82	77.6615	-0.0171
46.83	77.662	-0.01709
46.84	77.6671	-0.01703
46.9	77.6693	-0.017
46.96	77.6695	-0.017
46.97	77.6707	-0.01698
46.99	77.669	-0.017
47	77.6697	-0.01699
47.06	77.6702	-0.01699
47.12	77.6685	-0.01701
47.13	77.669	-0.017
47.14	77.6704	-0.01698
47.16	77.6702	-0.01699
47.22	77.6674	-0.01702
47.28	77.6663	-0.01704
47.29	77.6663	-0.01704
47.3	77.6647	-0.01706
47.32	77.6643	-0.01706
47.38	77.6613	-0.0171
47.44	77.6622	-0.01709
47.45	77.6622	-0.01709
47.46	77.6632	-0.01708
47.48	77.6581	-0.01714
47.54	77.6588	-0.01713
47.6	77.66	-0.01712
47.61	77.6589	-0.01713
47.62	77.6579	-0.01714
47.63	77.6589	-0.01713
47.7	77.6546	-0.01718
47.76	77.6542	-0.01719
47.77	77.6551	-0.01718
47.78	77.6535	-0.0172
47.84	9.97286	-0.87378
47.9	9.96248	-0.87391
47.92	9.93639	-0.87424
47.93	9.92761	-0.87435
47.95	9.90101	-0.87469
48.01	9.88875	-0.87485
48.07	9.88584	-0.87488
48.08	9.88398	-0.87491
48.1	9.88164	-0.87494
48.17	9.86821	-0.87511
48.23	9.8674	-0.87512
48.24	9.86929	-0.87509
48.26	9.86963	-0.87509
48.27	9.86277	-0.87517
48.34	9.86402	-0.87516
48.4	9.86241	-0.87518
48.41	9.85979	-0.87521
48.42	9.85832	-0.87523
48.43	9.85353	-0.87529
48.5	9.85085	-0.87533
48.57	9.85084	-0.87533
48.58	9.84986	-0.87534
48.59	9.84961	-0.87534
48.66	9.84487	-0.8754
48.72	9.84459	-0.8754
48.74	9.84432	-0.87541
48.75	9.84384	-0.87541
48.76	9.8423	-0.87543
48.82	9.84136	-0.87545
48.88	9.84121	-0.87545
48.9	9.84099	-0.87545
48.91	9.84085	-0.87545
48.92	9.84032	-0.87546
48.99	9.84226	-0.87543
49.06	9.84294	-0.87543
49.07	9.84449	-0.87541
49.09	9.84594	-0.87539
49.15	9.85673	-0.87525
49.21	9.85591	-0.87526
49.23	9.8548	-0.87528
49.24	9.85416	-0.87528
49.25	9.8517	-0.87531
49.32	9.85215	-0.87531
49.38	9.85294	-0.8753
49.39	9.85514	-0.87527
49.4	9.85681	-0.87525
49.41	9.86053	-0.8752
49.48	9.88147	-0.87494
49.55	9.88748	-0.87486
49.56	9.90812	-0.8746
49.58	77.5973	-0.01791
49.65	77.6154	-0.01768
49.71	77.616	-0.01767
49.72	77.6198	-0.01763
49.74	77.6236	-0.01758
49.75	77.6318	-0.01747
49.81	77.6375	-0.0174
49.86	77.6407	-0.01736
49.87	77.639	-0.01738
49.89	77.6409	-0.01736
49.9	77.6426	-0.01734
49.96	77.6419	-0.01735
50.02	77.64	-0.01737
50.03	77.6428	-0.01733
50.05	77.6398	-0.01737
50.06	77.6402	-0.01737
50.12	77.6381	-0.01739
50.17	77.6388	-0.01738
50.19	77.6345	-0.01744
50.2	77.6336	-0.01745
50.22	77.6322	-0.01747
50.28	77.6301	-0.01749
50.33	77.6322	-0.01747
50.34	77.6278	-0.01752
50.35	77.6316	-0.01748
50.37	77.6303	-0.01749
50.38	77.624	-0.01757
50.43	77.6245	-0.01757
50.49	77.6203	-0.01762
50.5	77.6214	-0.0176
50.52	77.6184	-0.01764
50.53	77.618	-0.01765
50.59	77.6134	-0.01771
50.65	77.6112	-0.01773
50.66	77.6102	-0.01775
50.67	77.6103	-0.01775
50.69	77.6079	-0.01778
50.74	77.6034	-0.01783
50.81	77.6042	-0.01782
50.82	77.6028	-0.01784
50.84	77.5991	-0.01789
50.9	77.5957	-0.01793
50.96	77.5957	-0.01793
50.98	77.5921	-0.01798
50.99	77.5926	-0.01797
51	77.5889	-0.01802
51.06	77.5862	-0.01805
51.12	77.584	-0.01808
51.14	77.5853	-0.01806
51.15	77.5818	-0.01811
51.16	77.5791	-0.01814
51.22	9.98595	-0.87362
51.28	9.88279	-0.87492
51.29	9.85448	-0.87528
51.31	9.83419	-0.87554
51.32	9.80932	-0.87585
51.38	9.79409	-0.87604
51.45	9.79204	-0.87607
51.46	9.79005	-0.87609
51.47	9.78795	-0.87612
51.54	9.78056	-0.87621
51.6	9.77932	-0.87623
51.62	9.77799	-0.87625
51.63	9.77681	-0.87626
51.64	9.77282	-0.87631
51.7	9.77181	-0.87633
51.76	9.77272	-0.87631
51.77	9.77392	-0.8763
51.79	9.77265	-0.87631
51.8	9.76572	-0.8764
51.86	9.76414	-0.87642
51.92	9.76368	-0.87643
51.93	9.76319	-0.87643
51.95	9.76272	-0.87644
51.96	9.76098	-0.87646
52.02	9.76005	-0.87647
52.08	9.75971	-0.87648
52.1	9.75931	-0.87648
52.11	9.75923	-0.87648
52.18	9.75757	-0.87651
52.24	9.75717	-0.87651
52.25	9.7572	-0.87651
52.26	9.75706	-0.87651
52.28	9.75701	-0.87651
52.34	9.75774	-0.8765
52.4	9.75817	-0.8765
52.41	9.75861	-0.87649
52.43	9.75932	-0.87648
52.44	9.75935	-0.87648
52.5	9.76187	-0.87645
52.57	9.76712	-0.87638
52.58	9.77149	-0.87633
52.59	9.77655	-0.87627
52.65	77.4684	-0.01954
52.72	77.4706	-0.01951
52.74	77.4724	-0.01949
52.75	77.4814	-0.01938
52.81	77.4863	-0.01931
52.86	77.4846	-0.01934
52.88	77.4845	-0.01934
52.89	77.4881	-0.01929
52.9	77.4881	-0.01929
52.97	77.491	-0.01926
53.02	77.4932	-0.01923
53.03	77.4915	-0.01925
53.04	77.4921	-0.01924
53.06	77.494	-0.01922
53.11	77.4937	-0.01922
53.17	77.4942	-0.01921
53.18	77.495	-0.0192
53.2	77.4936	-0.01922
53.21	77.4965	-0.01919
53.27	77.497	-0.01918
53.33	77.4946	-0.01921
53.35	77.4947	-0.01921
53.36	77.497	-0.01918
53.37	77.4952	-0.0192
53.43	77.4956	-0.0192
53.49	77.496	-0.01919
53.51	77.4962	-0.01919
53.52	77.4963	-0.01919
53.54	77.4973	-0.01918
53.59	77.4928	-0.01923
53.64	77.4939	-0.01922
53.66	77.4932	-0.01923
53.67	77.4937	-0.01922
53.68	77.4929	-0.01923
53.7	77.4952	-0.0192
53.74	77.4919	-0.01924
53.81	77.491	-0.01926
53.82	77.4909	-0.01926
53.83	77.4912	-0.01925
53.84	77.4897	-0.01927
53.9	77.4891	-0.01928
53.96	77.4892	-0.01928
53.97	77.4867	-0.01931
53.98	77.4865	-0.01931
53.99	77.4825	-0.01936
54.06	77.4834	-0.01935
54.12	77.4816	-0.01937
54.13	77.4849	-0.01933
54.14	77.4836	-0.01935
54.16	77.481	-0.01938
54.22	77.4795	-0.0194
54.28	77.4818	-0.01937
54.29	77.4801	-0.01939
54.3	77.4777	-0.01942
54.32	77.477	-0.01943
54.37	77.4751	-0.01946
54.43	77.4775	-0.01943
54.44	77.4739	-0.01947
54.46	77.4745	-0.01946
54.47	77.4716	-0.0195
54.53	77.4716	-0.0195
54.58	77.4726	-0.01949
54.59	77.4701	-0.01952
54.6	77.4705	-0.01951
54.61	77.4703	-0.01952
54.62	77.4677	-0.01955
54.68	77.4663	-0.01957
54.74	77.465	-0.01958
54.75	77.4648	-0.01959
54.76	77.4643	-0.01959
54.78	77.461	-0.01963
54.83	77.461	-0.01963
54.89	77.4605	-0.01964
54.9	77.4601	-0.01965
54.91	77.4597	-0.01965
54.93	77.457	-0.01969
54.99	77.4548	-0.01971
55.04	77.4501	-0.01977
55.06	77.4537	-0.01973
55.07	77.4504	-0.01977
55.09	77.4457	-0.01983
55.14	77.4436	-0.01986
55.2	77.4442	-0.01985
55.21	77.445	-0.01984
55.22	77.4419	-0.01988
55.24	77.4392	-0.01991
55.3	77.4374	-0.01993
55.35	77.4364	-0.01995
55.37	77.4327	-0.01999
55.38	77.4337	-0.01998
55.39	77.4297	-0.02003
55.45	77.4268	-0.02007
55.51	77.4294	-0.02003
55.52	77.428	-0.02005
55.53	77.428	-0.02005
55.55	77.4248	-0.02009
55.61	77.4233	-0.02011
55.67	77.4216	-0.02013
55.68	77.4224	-0.02012
55.69	77.4196	-0.02016
55.7	77.4192	-0.02016
55.77	77.4169	-0.02019
55.82	77.4162	-0.0202
55.83	77.415	-0.02022
55.84	77.4152	-0.02021
55.86	77.4156	-0.02021
55.91	77.4118	-0.02026
55.97	77.4111	-0.02027
55.99	77.4095	-0.02029
56	77.4118	-0.02026
56.01	77.4067	-0.02032
56.07	77.4065	-0.02032
56.13	77.4061	-0.02033
56.14	77.4042	-0.02035
56.15	77.4046	-0.02035
56.17	77.4009	-0.0204
56.23	77.4004	-0.0204
56.29	77.3986	-0.02042
56.3	77.3977	-0.02044
56.32	77.3981	-0.02043
56.38	77.3944	-0.02048
56.44	77.3932	-0.02049
56.45	77.3923	-0.0205
56.47	77.3915	-0.02051
56.48	77.3904	-0.02053
56.53	77.3915	-0.02051
56.58	77.39	-0.02053
56.6	77.3883	-0.02056
56.61	77.3874	-0.02057
56.62	77.3879	-0.02056
56.68	77.3832	-0.02062
56.74	77.3834	-0.02062
56.75	77.383	-0.02062
56.76	77.3841	-0.02061
56.77	77.3838	-0.02061
56.84	77.3789	-0.02067
56.9	77.3766	-0.0207
56.91	77.3761	-0.02071
56.92	77.3776	-0.02069

## Sheet: Fig. 3e
Strain (%)	Resistance (Ω)	ΔR/R0
0	18.82	1
0.0914077	20.5954	1.09434
0.274223	21.0626	1.11916
0.335161	22.9204	1.21787
0.548446	24.7275	1.31389
0.731261	25.3563	1.34731
0.7922	25.9354	1.37808
1.00548	28.7883	1.52967
1.1883	29.3673	1.56043
1.24924	29.9084	1.58918
1.46252	32.6746	1.73616
1.64534	33.1879	1.76344
1.70628	33.6935	1.7903
1.88909	36.3386	1.93085
2.07191	36.7888	1.95477
2.13285	37.2373	1.9786
2.34613	39.6235	2.10539
2.55941	40.0395	2.1275
2.62035	40.4672	2.15022
2.80317	42.7999	2.27417
3.01645	43.1999	2.29543
3.07739	43.5694	2.31506
3.26021	45.5519	2.4204
3.44302	45.9203	2.43997
3.50396	46.2719	2.45866
3.71725	48.2793	2.56532
3.90006	48.6626	2.58569
3.961	49.0478	2.60615
4.17428	51.0752	2.71388
4.3571	51.483	2.73555
4.41804	52.7079	2.80063
4.63132	53.8257	2.86003
4.84461	54.1571	2.87764
4.90555	54.5105	2.89641
5.05789	56.2985	2.99142
5.30165	56.6165	3.00832
5.36258	56.9552	3.02631
5.57587	58.8209	3.12545
5.78915	59.1733	3.14417
5.85009	59.5034	3.16171
6.03291	61.3475	3.2597
6.24619	61.6679	3.27672
6.30713	61.9872	3.29369
6.52041	63.7416	3.38691
6.70323	64.0537	3.40349
6.76417	64.3484	3.41915
6.97745	66.0755	3.51092
7.19074	66.3854	3.52739
7.25168	66.6692	3.54247
7.43449	68.3134	3.62983
7.64778	68.6138	3.64579
7.70871	69.6972	3.70336
7.89153	70.7534	3.75948
8.10481	71.0043	3.77281
8.19622	71.2477	3.78574
8.37904	72.7867	3.86752
8.56185	73.0491	3.88146
8.65326	73.3691	3.89846
8.83608	75.1607	3.99366
9.04936	75.4685	4.01002
9.1103	75.7598	4.02549
9.29311	77.4347	4.11449
9.47593	77.7714	4.13238
9.53687	78.0914	4.14938
9.75015	79.5405	4.22638
9.93297	79.8559	4.24314
10.0244	80.1962	4.26122
10.2072	81.9968	4.3569
10.4509	82.3623	4.37632
10.5119	83.6236	4.44334
10.7252	84.6425	4.49748
10.9385	84.9563	4.51415
10.9994	85.2862	4.53168
11.1822	86.8939	4.6171
11.3955	87.1896	4.63282
11.4564	87.497	4.64915
11.6392	89.0989	4.73427
11.8525	89.4468	4.75275
11.9135	89.7795	4.77043
12.1268	91.4648	4.85998
12.34	91.8193	4.87882
12.401	92.1635	4.8971
12.6143	94.1069	5.00037
12.7971	94.4578	5.01901
12.858	94.7915	5.03674
13.1018	96.607	5.13321
13.2846	96.9864	5.15337
13.3455	97.3219	5.1712
13.5588	98.9904	5.25985
13.7416	99.2701	5.27471
13.8026	99.5008	5.28697
14.0158	101.149	5.37455
14.1987	101.526	5.39458
14.2901	102.843	5.46456
14.4729	104.21	5.53719
14.7166	104.581	5.55691
14.7776	105.766	5.61987
14.9909	107.15	5.69341
15.2041	107.503	5.71217
15.2651	107.875	5.73193
15.4479	109.835	5.83608
15.6612	110.159	5.85329
15.7221	110.492	5.87099
15.9354	112.517	5.97859
16.1487	112.89	5.99841
16.2096	113.295	6.01993
16.3924	115.298	6.12635
16.6057	115.696	6.1475
16.6667	116.065	6.16711
16.88	118.308	6.28629
17.0932	118.723	6.30834
17.1237	119.092	6.32795
17.337	121.346	6.44772
17.5807	121.724	6.4678
17.6417	122.14	6.4899
17.855	124.375	6.60866
18.0683	124.747	6.62843
18.1292	125.151	6.64989
18.3729	127.216	6.75962
18.5862	127.601	6.78007
18.6472	128.113	6.80728
18.83	130.353	6.9263
19.0128	130.743	6.94702
19.1042	131.195	6.97104
19.3175	133.326	7.08427
19.5003	133.779	7.10834
19.5917	134.269	7.13438
19.7745	136.571	7.2567
19.9878	137.009	7.27997
20.0488	137.458	7.30383
20.2316	139.589	7.41706
20.4144	140.04	7.44102
20.4753	140.532	7.46716
20.6886	143.121	7.60473
20.9019	143.645	7.63257
20.9933	144.177	7.66084
21.2066	146.514	7.78502
21.4199	147.048	7.81339
21.4808	147.567	7.84097
21.6941	149.881	7.96392
21.9074	150.394	7.99118
21.9683	150.936	8.01998
22.1816	153.792	8.17173
22.3644	154.281	8.19772
22.4254	155.977	8.28783
22.6386	157.641	8.37625
22.8215	158.161	8.40388
22.8824	158.674	8.43114
23.1261	161.474	8.57991
23.3394	162.022	8.60903
23.4004	162.543	8.63672
23.5832	165.134	8.77439
23.7965	165.577	8.79793
23.8574	165.932	8.81679
24.0707	168.758	8.96695
24.284	169.324	8.99702
24.3449	169.893	9.02726
24.5582	173.02	9.19341
24.7715	173.56	9.2221
24.8324	175.432	9.32157
25.0762	177.096	9.40999
25.2895	177.677	9.44086
25.3504	178.235	9.47051
25.5941	181.093	9.62237
25.8074	181.669	9.65298
25.8684	182.254	9.68406
26.0512	185.582	9.86089
26.2645	186.171	9.89219
26.3254	186.755	9.92322
26.5082	188.455	10.0136
26.7215	188.91	10.0377
26.7824	189.451	10.0665
26.9957	192.733	10.2409
27.1785	193.347	10.2735
27.2395	193.947	10.3054
27.4832	197.602	10.4996
27.6661	198.302	10.5368
27.727	200.887	10.6741
27.9403	203.264	10.8004
28.1536	203.883	10.8333
28.2145	206.535	10.9742
28.4278	208.771	11.093
28.6106	209.417	11.1274
28.6715	210.111	11.1642
28.8544	213.573	11.3482
29.0676	214.281	11.3858
29.1286	214.992	11.4236
29.3419	218.802	11.626
29.5551	219.526	11.6645
29.6161	220.283	11.7047
29.7989	224.519	11.9298
30.0122	225.272	11.9698
30.0731	227.764	12.1022
30.2864	230.162	12.2296
30.4692	231.021	12.2753
30.5302	231.834	12.3185
30.7434	235.946	12.537
30.9263	236.677	12.5758
30.9872	237.58	12.6238
31.2005	241.741	12.8449
31.4138	242.494	12.8849
31.4747	243.369	12.9314
31.6575	247.743	13.1638
31.8708	248.744	13.217
31.9317	249.55	13.2598
32.1146	253.731	13.482
32.3278	254.573	13.5267
32.3888	255.462	13.574
32.5716	259.656	13.7968
32.8154	260.527	13.8431
32.8763	261.416	13.8903
33.0896	265.903	14.1288
33.3029	266.77	14.1748
33.3638	270.092	14.3513
33.5771	272.976	14.5046
33.7904	273.793	14.548
33.8513	274.663	14.5942
34.0341	279.123	14.8312
34.2474	280.023	14.879
34.3083	280.91	14.9261
34.5216	285.788	15.1853
34.7349	286.722	15.235
34.7959	287.726	15.2883
35.0091	293.202	15.5793
35.2224	294.155	15.6299
35.2834	294.997	15.6746
35.4966	299.782	15.9289
35.7099	300.708	15.9781
35.7709	301.667	16.0291
35.9537	307.705	16.3499
36.167	308.668	16.4011
36.2279	309.634	16.4524
36.4412	316	16.7906
36.6545	317.139	16.8512
36.7154	320.921	17.0521
36.8982	324.266	17.2299
37.1115	325.305	17.2851
37.1725	326.443	17.3455
37.3857	332.81	17.6838
37.599	333.897	17.7416
37.66	335.178	17.8097
37.8428	341.438	18.1423
38.0561	342.606	18.2044
38.117	344.134	18.2856
38.3608	350.213	18.6086
38.574	351.568	18.6806
38.6654	352.89	18.7508
38.8787	359.506	19.1023
39.1225	360.735	19.1676
39.1834	365.275	19.4089
39.3662	369.318	19.6237
39.5795	370.498	19.6864
39.6405	371.831	19.7572
39.8233	378.006	20.0853
40.0366	379.28	20.153
40.0975	380.689	20.2279
40.2803	387.452	20.5873
40.5241	388.716	20.6544
40.585	390.348	20.7411
40.7983	397.44	21.118
41.0116	398.654	21.1825
41.0725	399.998	21.2539
41.2858	407.621	21.6589
41.4686	409.062	21.7355
41.56	413.257	21.9584
41.7428	417.378	22.1774
41.9561	418.875	22.2569
42.0475	420.575	22.3472
42.2303	428.424	22.7643
42.4436	430.058	22.8511
42.5046	431.707	22.9387
42.6874	439.421	23.3486
42.9007	440.7	23.4166
42.9616	445.922	23.6941
43.1444	451.189	23.9739
43.3577	452.869	24.0632
43.4186	454.705	24.1607
43.6015	463.946	24.6517
43.8147	465.59	24.7391
43.9366	467.132	24.821
44.1194	475.22	25.2508
44.3327	476.816	25.3356
44.3937	483.061	25.6674
44.5765	488.61	25.9623
44.7898	490.214	26.0475
44.8507	491.892	26.1367
45.0335	500.083	26.5719
45.2468	501.822	26.6643
45.3382	503.687	26.7634
45.521	514.227	27.3234
45.7343	515.781	27.406
45.7952	521.891	27.7307
45.9781	527.222	28.0139
46.1913	528.761	28.0957
46.2828	535.864	28.4731
46.496	542.117	28.8054
46.7093	544.207	28.9164
46.7703	546.451	29.0357
46.9835	556.045	29.5454
47.2273	558.157	29.6577
47.2882	564.188	29.9781
47.5015	570.669	30.3225
47.7148	572.58	30.424
47.7757	574.893	30.5469
47.989	585.315	31.1007
48.2023	587.753	31.2302
48.2937	589.958	31.3474
48.507	601.186	31.944
48.6898	603.554	32.0698
48.7812	605.672	32.1824
48.964	617.669	32.8198
49.1773	620.165	32.9524
49.2383	622.476	33.0752
49.4516	634.23	33.6998
49.6648	637.177	33.8564
49.7562	639.2	33.9639
50	640.795	34.0486

## Sheet: Fig. 3f
Ag NP/Ag NW		Ag NP/CNT		Ag NP
Time (s)	ΔR/R0	Time (s)	ΔR/R0	Time (s)	ΔR/R0
0	0.01166	0	-0.01076	0	0.000429948
0.02	0.01181	0.02	-0.01078	0.03	0.000552261
0.08	0.01322	0.1	-0.01068	0.1	-0.000285397
0.1	0.01398	0.12	-0.01109	0.12	0.000852483
0.11	0.01402	0.19	-0.01102	0.2	-0.000392884
0.18	0.01399	0.26	-0.01114	0.27	-0.000930319
0.26	0.01424	0.28	-0.01123	0.29	-0.00116
0.27	0.01483	0.36	-0.01112	0.37	3.70645e-05
0.28	0.01481	0.44	-0.01127	0.45	-0.000867309
0.36	0.01486	0.45	-0.01151	0.47	-6.30096e-05
0.42	0.01528	0.54	-0.01153	0.55	-4.81838e-05
0.44	0.01534	0.62	-0.01152	0.63	0.000444774
0.45	0.01542	0.63	-0.01174	0.64	-0.000303929
0.52	0.01606	0.71	-0.01169	0.73	-0.000919199
0.59	0.01603	0.78	-0.01168	0.8	-0.00174
0.61	0.01602	0.8	-0.01176	0.82	-0.0017
0.62	0.01611	0.88	-0.0119	0.9	-8.52483e-05
0.69	0.01629	0.95	-0.01179	0.98	-0.000300222
0.77	0.01637	0.97	-0.01232	1	-0.000259451
0.78	0.01632	1.03	-0.01227	1.08	-0.00144
0.79	0.0164	1.1	-0.01223	1.16	-0.00138
0.86	0.0163	1.12	-0.01264	1.17	-0.00183
0.94	0.01627	1.18	-0.01259	1.25	-0.00258
0.95	0.01622	1.25	-0.01269	1.33	-0.00184
1.04	0.01654	1.27	-0.01277	1.35	-0.00267
1.1	0.01532	1.35	-0.01285	1.42	-0.00167
1.12	0.01485	1.42	-0.01294	1.5	-0.0011
1.13	0.01385	1.44	-0.01309	1.58	-0.00207
1.21	0.01244	1.51	-0.01303	1.66	-0.00187
1.28	0.0128	1.58	-0.01305	1.67	-0.00244
1.3	0.01285	1.6	-0.01335	1.75	-0.00168
1.37	0.01297	1.67	-0.01332	1.82	-0.00115
1.44	0.01308	1.74	-0.01325	1.84	-0.000140845
1.45	0.01436	1.76	-0.0136	1.92	1.37347
1.47	0.01463	1.83	-0.0137	2.01	1.80909
1.53	0.01483	1.9	-0.01359	2.09	2.72242
1.61	0.01635	1.92	-0.01215	2.17	2.07375
1.62	0.01844	1.99	-0.01136	2.25	1.12754
1.63	0.01894	2.07	-0.01033	2.34	1.07031
1.7	0.01954	2.09	0.00258	2.35	0.82331
1.78	0.05567	2.15	0.00493	2.44	0.86999
1.79	0.17079	2.23	0.00677	2.52	0.83964
1.8	0.22761	2.25	0.03183	2.6	0.82466
1.87	0.32619	2.32	0.03787	2.67	0.82036
1.93	0.9186	2.52	0.043	2.69	0.84251
1.95	1.93608	2.55	0.08672	2.75	0.91341
1.96	2.10669	2.61	0.09261	2.84	0.96628
2.03	2.32178	2.62	0.11979	2.92	1.15251
2.08	4.2303	2.69	0.14503	2.99	1.10278
2.1	4.50167	2.76	0.17998	3.01	1.06644
2.11	4.73688	2.78	0.31062	3.09	0.32646
2.12	5.81478	2.85	0.61608	3.16	0.21988
2.19	6.83075	2.92	0.69805	3.18	0.12675
2.26	7.01898	2.96	1.00397	3.25	-0.25333
2.27	7.15059	3.03	1.22731	3.34	-0.2818
2.28	7.33167	3.09	1.27511	3.41	-0.35428
2.35	8.63887	3.14	1.34952	3.48	-0.35907
2.42	8.73548	3.2	1.52963	3.5	-0.36219
2.43	8.92672	3.27	1.58976	3.57	-0.33234
2.44	9.93688	3.3	1.61597	3.65	-0.3245
2.51	9.88952	3.38	1.79661	3.66	-0.31642
2.58	10.0695	3.45	1.82381	3.74	-0.17501
2.59	10.6068	3.47	1.96709	3.82	-0.14948
2.61	11.1272	3.53	2.138	3.84	0.04811
2.68	11.03	3.6	2.19283	3.92	0.38492
2.75	10.9716	3.62	2.23688	3.99	0.50601
2.76	10.5662	3.7	2.67771	4.01	0.62819
2.77	9.67484	3.77	2.75361	4.08	1.70513
2.84	9.36941	3.79	2.97817	4.17	1.74245
2.91	9.09473	3.87	2.96568	4.24	1.71107
2.92	8.80731	3.95	2.93869	4.32	1.50853
2.93	7.23242	3.96	2.16113	4.33	1.28856
3	7.05312	4.04	1.8833	4.41	1.10847
3.08	7.06855	4.11	1.64933	4.48	1.03102
3.09	6.84806	4.13	1.60939	4.49	0.92355
3.1	6.14554	4.21	1.57755	4.51	0.54481
3.17	6.12876	4.28	1.37284	4.6	0.32922
3.23	6.00962	4.3	1.34751	4.67	0.28861
3.24	6.00134	4.38	1.29583	4.68	0.25778
3.26	5.68032	4.45	1.25281	4.76	0.1199
3.32	5.63946	4.46	1.23792	4.85	0.11307
3.38	5.51102	4.54	1.22588	4.93	0.15739
3.4	5.46806	4.61	1.14275	5	0.16953
3.41	4.82392	4.63	1.14075	5.02	0.1855
3.42	4.75188	4.7	0.95659	5.1	0.4168
3.49	4.64828	4.78	0.91037	5.17	0.44989
3.55	3.92551	4.79	0.85675	5.19	0.49073
3.56	3.19073	4.87	0.5759	5.26	0.70844
3.57	3.04702	4.95	0.67034	5.34	0.69156
3.59	2.92557	4.96	0.64862	5.36	0.3124
3.65	2.81065	5.04	0.54279	5.45	-0.06309
3.71	1.76195	5.11	0.53025	5.52	-0.11677
3.72	1.69355	5.12	0.51899	5.54	-0.16285
3.73	1.67506	5.21	0.47269	5.62	-0.33743
3.75	1.52697	5.28	0.469	5.7	-0.34265
3.81	1.39909	5.29	0.46529	5.77	-0.33727
3.88	1.38201	5.36	0.5035	5.84	-0.33318
3.9	1.36941	5.44	0.52914	5.86	-0.32463
3.91	1.35126	5.45	0.55529	5.94	-0.22579
3.98	1.29292	5.53	0.72573	6.01	-0.20401
4.04	1.29655	5.6	0.77331	6.03	-0.18746
4.06	1.23746	5.62	1.31447	6.1	0.01446
4.07	1.23645	5.7	1.34003	6.17	0.05531
4.15	1.22749	5.78	1.48561	6.19	0.10177
4.21	1.15175	5.8	1.52207	6.27	0.79752
4.23	1.14189	5.87	1.57226	6.34	1.13429
4.24	1.13831	5.95	1.54197	6.37	1.54796
4.32	1.13137	5.96	1.64506	6.44	1.67321
4.39	1.14548	6.03	1.65217	6.51	1.69117
4.4	1.15168	6.11	1.66915	6.53	1.71404
4.41	1.15188	6.12	1.86431	6.6	1.33861
4.49	1.22717	6.19	1.89171	6.67	1.27542
4.56	1.74168	6.26	1.91523	6.68	1.29303
4.57	1.93574	6.28	2.29818	6.7	1.3943
4.58	2.01133	6.36	2.34994	6.78	1.00157
4.66	2.23826	6.43	2.44262	6.86	0.93328
4.74	4.1757	6.45	2.79611	6.87	0.79775
4.75	4.28242	6.53	2.78485	6.95	0.39867
4.76	4.55575	6.6	2.77145	7.02	0.35496
4.83	5.46435	6.62	2.26317	7.04	0.31192
4.91	5.99946	6.69	2.17103	7.12	0.15025
4.92	6.10108	6.76	1.88105	7.19	0.13734
5	6.14796	6.78	1.66813	7.21	0.13345
5.07	6.31204	6.84	1.62399	7.29	0.18605
5.09	7.20909	6.92	1.58574	7.37	0.19782
5.1	7.34484	6.93	1.39366	7.39	0.29835
5.17	7.43704	7.01	1.37271	7.47	0.47872
5.25	7.4214	7.08	1.29794	7.54	0.54806
5.27	8.0493	7.1	1.27013	7.56	0.61451
5.35	8.20301	7.16	1.26007	7.63	0.61105
5.42	8.13726	7.24	1.26532	7.71	0.53198
5.43	8.60199	7.26	1.22505	7.72	0.09072
5.45	9.20032	7.33	1.23238	7.8	-0.16141
5.52	9.08134	7.4	1.27305	7.87	-0.19207
5.59	9.22602	7.42	1.06703	7.89	-0.22002
5.6	9.23952	7.49	1.02074	7.97	-0.30434
5.61	9.26323	7.56	0.95163	8.05	-0.30548
5.68	9.09419	7.58	0.87849	8.07	-0.28345
5.76	8.95742	7.66	0.86315	8.14	-0.23179
5.77	8.8129	7.73	0.84647	8.22	-0.21697
5.78	6.71172	7.74	0.74235	8.31	-0.05537
5.85	6.58898	7.81	0.73791	8.37	-0.03283
5.92	6.47952	7.88	0.73341	8.39	-0.00899
5.93	6.43457	7.9	0.69794	8.41	0.14273
5.94	5.72774	7.97	0.68742	8.48	0.43181
6.02	5.67419	8.05	0.67882	8.56	0.49911
6.09	5.5172	8.07	0.63929	8.65	1.6217
6.1	5.32118	8.15	0.64245	8.73	1.68276
6.11	5.22	8.23	0.64867	8.75	1.82597
6.18	5.21113	8.25	0.74773	8.82	1.93836
6.25	5.22952	8.32	0.77375	8.89	1.96998
6.27	4.62833	8.41	1.11593	8.91	2.00229
6.29	4.55387	8.42	1.43522	8.92	1.58011
6.36	4.48462	8.5	1.47069	8.99	1.79
6.43	4.03803	8.57	1.49965	9.06	1.77319
6.45	3.41997	8.59	1.70227	9.08	1.82818
6.47	3.32148	8.66	1.69039	9.15	1.06362
6.53	3.2078	8.74	1.7181	9.23	0.96236
6.61	2.56935	8.75	1.77863	9.25	0.90406
6.63	1.99977	8.83	1.77925	9.32	0.47734
6.69	1.93731	8.91	1.78748	9.39	0.43355
6.76	1.8518	8.92	1.95161	9.41	0.39841
6.78	1.52735	9	1.97305	9.49	0.25691
6.79	1.5173	9.07	1.99174	9.56	0.25405
6.86	1.50407	9.09	2.23877	9.58	0.25923
6.93	1.41516	9.16	2.27803	9.65	0.30172
6.94	1.37418	9.25	2.32271	9.72	0.31448
6.95	1.3723	9.33	2.60989	9.74	0.34001
7.02	1.36385	9.4	2.77822	9.81	0.67127
7.1	1.36133	9.42	2.76802	9.89	0.76093
7.11	1.28685	9.49	2.75728	9.91	0.84814
7.19	1.27624	9.59	2.23034	9.98	0.53172
7.25	1.27663	9.66	2.13185	10.05	0.4245
7.27	1.26852	9.73	1.72399	10.07	-0.01811
7.28	1.20499	9.75	1.68272	10.16	-0.16854
7.37	1.21135	9.82	1.64847	10.23	-0.18623
7.44	1.20538	9.91	1.53157	10.25	-0.20261
7.46	1.19797	9.92	1.45121	10.33	-0.22194
7.47	1.38592	9.99	1.43431	10.4	-0.21695
7.53	1.45885	10.06	1.42616	10.41	-0.20575
7.59	1.56535	10.08	1.35856	10.49	-0.0873
7.61	2.43613	10.16	1.35523	10.57	-0.06318
7.62	3.35092	10.25	1.3443	10.59	0.06701
7.69	3.54737	10.32	1.35183	10.67	0.21716
7.76	3.68915	10.39	1.35935	10.74	0.25536
7.77	3.93009	10.41	1.37337	10.76	0.30072
7.78	4.87559	10.5	1.15323	10.84	1.04388
7.86	5.59704	10.57	1.10831	10.93	1.19456
7.93	5.67091	10.59	1.04309	11	2.22877
7.94	5.78995	10.65	0.94876	11.08	2.26236
7.95	5.88258	10.72	0.92937	11.1	2.39316
8.02	6.76608	10.74	0.8578	11.18	2.55558
8.09	6.91349	10.82	0.85143	11.25	2.57073
8.1	6.93758	10.89	0.85834	11.27	2.42868
8.11	7.27597	10.91	0.85493	11.28	2.25555
8.18	7.53677	10.99	0.78693	11.36	2.16426
8.25	7.68527	11.06	0.7813	11.44	2.07589
8.26	7.64043	11.08	0.76103	11.45	1.96532
8.27	7.90398	11.14	0.75563	11.53	1.1344
8.35	8.33301	11.23	0.76517	11.61	1.05671
8.41	8.29323	11.32	0.77305	11.62	0.98645
8.42	8.34312	11.4	0.89893	11.7	0.55919
8.44	8.43828	11.41	0.96102	11.79	0.53085
8.5	8.94661	11.48	1.03497	11.87	0.42677
8.57	8.91156	11.56	1.62946	11.95	0.42975
8.59	8.86704	11.57	1.669	11.96	0.43573
8.6	8.81828	11.66	1.85302	12.03	0.5486
8.67	7.13151	11.73	1.91816	12.11	0.58149
8.73	6.99253	11.75	1.89841	12.18	0.97115
8.74	6.85946	11.82	1.87521	12.28	0.95754
8.75	6.37065	11.9	1.9388	12.35	0.22927
8.77	5.90457	11.91	1.94207	12.43	0.15253
8.83	5.86581	11.99	1.97195	12.45	-0.04598
8.9	5.815	12.07	2.13578	12.52	-0.1207
8.91	5.7279	12.09	2.15065	12.6	-0.12888
8.92	5.48011	12.15	2.1633	12.62	-0.12868
8.99	5.44887	12.23	2.45571	12.69	-0.07861
9.06	5.33091	12.25	2.49148	12.76	-0.0628
9.07	5.34763	12.32	2.74703	12.78	-0.04507
9.08	4.88672	12.4	2.86819	12.86	0.14802
9.16	4.84548	12.41	2.85949	12.93	0.18163
9.23	4.76952	12.49	2.64234	12.95	0.22233
9.24	4.41828	12.56	2.23447	13.02	0.60627
9.25	3.8642	12.57	2.1387	13.1	0.66594
9.32	3.82008	12.66	2.06707	13.12	1.14692
9.39	3.68165	12.73	1.71293	13.21	2.12079
9.41	2.9833	12.75	1.69641	13.28	2.32284
9.42	2.36289	12.83	1.67111	13.3	2.43597
9.5	2.26131	12.9	1.54222	13.38	3.33028
9.57	2.17185	12.92	1.53523	13.46	3.39099
9.58	2.09298	12.99	1.49909	13.48	3.60904
9.6	1.64022	13.07	1.48887	13.55	3.25864
9.67	1.61827	13.09	1.48776	13.62	2.87265
9.73	1.60823	13.17	1.47818	13.64	2.88732
9.75	1.59233	13.25	1.50768	13.71	2.8656
9.76	1.46617	13.27	1.52266	13.78	2.61447
9.83	1.44475	13.34	1.54404	13.8	1.94981
9.9	1.43597	13.41	1.44612	13.88	1.46081
9.91	1.43808	13.43	1.20029	13.96	1.37433
9.92	1.35654	13.5	1.15599	13.98	1.30327
10	1.3454	13.58	1.11131	14.05	0.87326
10.07	1.3463	13.59	1.02472	14.12	0.80698
10.09	1.33482	13.67	1.00785	14.14	0.78218
10.1	1.33453	13.74	0.96487	14.22	0.67514
10.17	1.32706	13.76	0.98667	14.29	0.69194
10.24	1.31697	13.83	0.9826	14.31	0.7316
10.25	1.31715	13.9	0.95839	14.39	0.85911
10.26	1.34693	13.92	0.89187	14.46	0.92314
10.34	1.38638	13.99	0.88639	14.49	1.26056
10.4	2.11541	14.07	0.87556	14.57	1.10674
10.42	3.11076	14.09	0.89458	14.65	1.00404
10.43	3.30881	14.17	0.90352	14.67	0.36855
10.51	3.47872	14.25	0.96045	14.75	0.09702
10.58	3.63399	14.27	1.25465	14.83	0.07011
10.59	5.37527	14.34	1.36309	14.85	0.00618
10.6	5.50215	14.42	1.76645	14.93	0.01156
10.67	5.61758	14.43	1.99321	15	0.01675
10.75	5.78118	14.51	2.05835	15.01	0.03205
10.76	6.76022	14.58	2.07764	15.08	0.19157
10.83	6.85	14.6	2.08141	15.16	0.2224
10.9	6.86801	14.68	2.12225	15.17	0.25256
10.91	6.97457	14.74	2.09664	15.25	0.60332
10.92	7.40151	14.76	2.19187	15.32	0.65209
10.99	7.45457	14.83	2.22707	15.33	0.71589
11.06	7.65602	14.9	2.23245	15.4	1.37885
11.07	7.58478	14.91	2.41847	15.49	1.49562
11.09	8.12409	14.93	2.44531	15.5	2.32741
11.15	8.0936	15.01	2.70855	15.58	3.74251
11.23	8.14763	15.09	2.75328	15.66	3.88836
11.24	8.45898	15.11	2.80981	15.68	4.3139
11.25	8.9886	15.18	2.96656	15.75	4.78936
11.32	8.89608	15.27	2.95146	15.83	4.83024
11.4	8.9421	15.34	2.91344	15.85	4.91193
11.41	8.81258	15.41	2.53905	15.91	4.08651
11.49	7.49032	15.42	2.10189	15.98	4.39893
11.56	7.36145	15.44	2.05513	16	4.4924
11.57	7.14333	15.51	1.79802	16.07	3.35693
11.59	7.00258	15.59	1.77785	16.14	3.13788
11.65	6.00344	15.61	1.75342	16.16	2.91357
11.73	5.97167	15.68	1.66633	16.23	1.82404
11.74	5.90247	15.75	1.66425	16.31	1.77775
11.75	5.68925	15.77	1.66245	16.33	1.38175
11.82	5.52898	15.86	1.62649	16.41	1.15483
11.9	5.50806	15.93	1.61862	16.49	1.14331
11.91	5.46199	15.95	1.75931	16.5	1.03535
11.92	5.43392	16.04	1.74161	16.58	1.01446
11.99	5.25962	16.12	1.5391	16.65	1.02745
12.06	5.0322	16.14	1.30562	16.67	1.03173
12.07	4.93989	16.21	1.25462	16.74	1.27207
12.09	4.93995	16.3	1.202	16.82	1.40789
12.15	4.6071	16.32	1.13728	16.84	1.56738
12.22	4.2002	16.4	1.12802	16.92	1.14595
12.23	4.11418	16.47	1.06764	17	0.99107
12.25	4.03805	16.49	1.10869	17.01	0.42231
12.31	3.92224	16.56	1.09635	17.09	0.22657
12.38	2.80498	16.63	1.11453	17.17	0.19916
12.39	2.69159	16.65	1.01832	17.19	0.18304
12.4	2.57134	16.73	1.01229	17.26	0.19724
12.41	2.39469	16.8	1.00679	17.33	0.21649
12.49	1.87477	16.82	1.01533	17.35	0.22935
12.55	1.84418	16.89	1.02755	17.43	0.5231
12.56	1.81309	16.97	1.08406	17.51	0.57362
12.58	1.78477	16.98	1.36901	17.53	0.6298
12.65	1.63721	17.05	1.45641	17.6	1.19448
12.72	1.58647	17.13	1.60014	17.68	1.27912
12.73	1.56532	17.15	2.19379	17.7	1.74487
12.75	1.56865	17.23	2.26531	17.77	2.56034
12.82	1.55663	17.3	2.27715	17.84	2.98566
12.89	1.50867	17.32	2.37052	17.87	5.23729
12.9	1.46085	17.39	2.34312	17.94	6.08469
12.92	1.4515	17.47	2.39529	18.03	6.06323
12.98	1.44321	17.49	2.4442	18.04	7.1318
13.05	1.41122	17.55	2.45564	18.13	7.86664
13.06	1.381	17.63	2.55318	18.21	7.74162
13.07	1.38069	17.64	2.63722	18.23	6.5262
13.14	1.37367	17.72	2.66151	18.31	6.22383
13.21	1.37315	17.8	2.70251	18.39	5.77087
13.22	1.33512	17.82	2.97368	18.41	5.54904
13.23	1.31781	17.89	3.02221	18.49	3.34703
13.31	1.32851	17.97	3.09803	18.57	3.06193
13.38	1.34325	17.99	3.00461	18.59	2.41684
13.39	1.36701	18.07	2.9192	18.66	1.92298
13.41	2.34516	18.14	2.81829	18.74	1.85841
13.47	2.5437	18.16	2.13695	18.76	1.64635
13.54	2.74784	18.24	2.09651	18.83	1.46295
13.55	3.89366	18.31	1.96854	18.91	1.43424
13.56	4.90328	18.33	1.89617	18.93	1.47072
13.64	5.0536	18.4	1.87592	19.01	1.58049
13.7	5.19387	18.47	1.86233	19.1	1.63807
13.71	5.37231	18.49	1.80508	19.18	2.02638
13.73	6.38161	18.58	1.80649	19.24	1.99287
13.79	6.475	18.66	1.80137	19.26	1.92672
13.87	6.53075	18.67	1.79853	19.28	1.07428
13.88	6.7093	18.75	1.80585	19.35	0.56953
13.89	7.41301	18.81	1.82937	19.43	0.50826
13.96	7.45828	18.83	1.89145	19.45	0.46611
14.04	7.4814	18.85	1.8545	19.52	0.36637
14.05	7.56285	18.93	1.82365	19.59	0.38235
14.06	8.08742	19.02	1.47199	19.61	0.40138
14.14	8.10484	19.03	1.43575	19.69	0.66215
14.2	8.21586	19.12	1.40611	19.77	0.70004
14.21	8.20108	19.2	1.23747	19.78	1.04192
14.23	8.47575	19.22	1.22054	19.87	1.44259
14.31	8.50672	19.29	1.23109	19.94	1.5574
14.38	8.67898	19.36	1.20737	19.96	1.64279
14.39	8.66823	19.38	1.1581	20.04	3.12087
14.41	8.82785	19.45	1.12941	20.13	3.37758
14.48	8.36032	19.53	1.12419	20.2	7.63862
14.54	8.23285	19.55	1.11905	20.27	8.06635
14.56	8.05441	19.63	1.14674	20.29	8.46764
14.57	7.85339	19.71	1.15736	20.36	9.99581
14.64	6.4886	19.73	1.17249	20.43	10.3599
14.72	6.44226	19.81	1.56714	20.45	11.2908
14.73	6.35247	19.89	1.67783	20.52	8.0172
14.8	6.25285	19.91	1.82149	20.6	8.39214
14.87	5.82769	19.98	2.48167	20.61	8.80608
14.88	5.7872	20.05	2.54821	20.69	7.23032
14.89	5.76167	20.07	2.56575	20.77	6.90196
14.98	5.56978	20.14	2.55195	20.79	4.83136
15.05	5.42903	20.21	2.59576	20.87	3.74185
15.06	5.37688	20.23	2.61871	20.94	3.57928
15.08	5.31032	20.31	2.70073	20.96	3.37105
15.15	5.07505	20.38	2.71458	21.04	2.38221
15.22	4.77634	20.4	2.81613	21.11	2.31598
15.23	4.70392	20.47	2.91412	21.13	2.30466
15.24	4.63048	20.56	2.93208	21.21	1.99383
15.32	4.55903	20.63	2.95707	21.29	1.98017
15.39	3.45766	20.7	3.23479	21.31	2.08715
15.4	3.33776	20.72	3.30843	21.39	2.37433
15.41	2.49594	20.8	3.26644	21.46	2.53195
15.49	2.08421	20.86	2.9691	21.48	2.72913
15.55	2.0655	20.88	2.85333	21.55	2.12453
15.56	2.02635	20.9	2.21789	21.62	1.87498
15.58	1.98173	20.97	2.18669	21.64	1.62885
15.65	1.7269	21.06	2.01313	21.71	0.69064
15.71	1.70888	21.14	1.99923	21.8	0.65731
15.73	1.69165	21.21	1.99926	21.87	0.67137
15.74	1.61991	21.22	1.95001	21.94	0.69289
15.81	1.56743	21.3	1.95395	21.96	0.72625
15.88	1.55754	21.37	1.96161	21.97	0.91218
15.89	1.54906	21.39	2.01288	22.05	1.17645
15.9	1.50297	21.47	2.01593	22.12	1.25839
15.97	1.47365	21.56	2.05699	22.13	1.33944
16.04	1.46696	21.64	2.15619	22.15	1.82345
16.05	1.43594	21.72	2.02082	22.23	2.4189
16.06	1.43213	21.74	1.92939	22.3	2.56307
16.14	1.39491	21.81	1.85745	22.32	2.747
16.21	1.39075	21.89	1.54977	22.39	4.93662
16.22	1.38565	21.91	1.52119	22.47	5.70704
16.23	1.38384	22	1.43118	22.49	12.4851
16.3	1.67668	22.08	1.36107	22.58	13.9901
16.38	1.82211	22.1	1.34912	22.66	14.9222
16.39	1.99709	22.17	1.34545	22.68	20.2571
16.4	4.02994	22.24	1.32855	22.76	22.1121
16.47	4.24339	22.26	1.31508	22.83	22.1009
16.53	4.42231	22.34	1.30561	22.85	22.152
16.54	4.61489	22.41	1.2487	22.93	15.3135
16.55	6.13398	22.43	1.24427	23.01	14.6029
16.57	6.275	22.5	1.25635	23.09	8.16442
16.64	6.32167	22.58	1.31617	23.16	7.44952
16.7	7.06919	22.6	1.33105	23.18	6.87987
16.72	7.39425	22.68	1.3374	23.26	4.17309
16.73	7.4072	22.75	2.13868	23.34	3.99648
16.8	7.4914	22.77	2.29056	23.42	3.11642
16.87	7.53242	22.84	2.63571	23.49	3.02921
16.88	8.13054	22.92	2.81475	23.51	2.97468
16.89	8.14446	22.93	2.88914	23.59	2.83158
16.96	8.17263	23.01	2.89246	23.66	2.83099
17.02	8.24618	23.09	2.8465	23.67	2.81327
17.03	8.6128	23.11	2.89698	23.75	3.69262
17.05	8.57306	23.18	3.02761	23.83	3.67932
17.12	8.60909	23.26	3.06553	23.84	3.63592
17.18	8.70726	23.28	3.1615	23.92	1.79632
17.2	8.80371	23.35	3.24951	24	1.58389
17.21	8.84941	23.42	3.2772	24.02	1.11318
17.22	8.80532	23.44	3.43334	24.09	0.95759
17.29	7.9793	23.52	3.51183	24.16	0.953
17.36	7.20339	23.6	3.49315	24.18	0.96435
17.37	7.11742	23.62	3.47588	24.26	1.27341
17.38	6.98129	23.7	2.81796	24.34	1.35476
17.39	6.86048	23.77	2.72688	24.36	1.79773
17.46	6.26817	23.79	2.42571	24.44	2.41015
17.53	6.22425	23.87	2.27412	24.51	2.61108
17.54	6.13441	23.95	2.25631	24.53	2.84722
17.55	6.02952	23.97	2.19404	24.6	4.68284
17.63	5.92204	24.03	2.16505	24.68	5.11067
17.69	5.87371	24.1	2.15194	24.7	8.86879
17.7	5.75344	24.12	2.16466	24.79	19.5361
17.72	5.83473	24.2	2.14407	24.87	19.8826
17.73	5.80462	24.28	2.16557	24.95	38.381
17.79	5.23871	24.29	2.16496	25.04	39.5367
17.85	5.17333	24.37	2.25912	25.11	45.5511
17.87	5.1007	24.45	2.26049	25.18	49.2665
17.88	4.80419	24.46	2.29454	25.2	55.3254
17.95	4.25108	24.54	2.30917	25.27	62.8321
18.03	4.17361	24.61	2.02869	25.34	62.5534
18.04	4.01167	24.63	1.95983	25.36	56.9937
18.05	3.87254	24.7	1.88383	25.43	59.4299
18.13	2.53214	24.78	1.65115	25.49	56.8643
18.19	2.43157	24.79	1.62885	25.51	62.0982
18.21	2.33225	24.87	1.60505	25.59	59.2139
18.22	1.88703	24.95	1.51486	25.66	62.0319
18.28	1.8665	25.04	1.50857	25.68	60.5571
18.35	1.84677	25.12	1.47732	25.75	57.7706
18.36	1.8157	25.14	1.44593	25.83	61.6572
18.38	1.72692	25.21	1.43846	25.84	63.5656
18.45	1.70348	25.28	1.40115	25.92	64.3551
18.52	1.68439	25.3	1.36764	25.99	70.8191
18.53	1.67239	25.38	1.35894	26.01	63.3462
18.54	1.56918	25.45	1.34893	26.09	59.5337
18.6	1.56408	25.47	1.2722	26.16	57.715
18.67	1.55566	25.55	1.29915	26.18	58.2013
18.68	1.51489	25.62	1.36373	26.25	64.5245
18.7	1.49004	25.64	2.69839	26.33	58.2984
18.76	1.4833	25.72	2.78263	26.34	61.1838
18.82	1.47873	25.8	3.19197	26.42	57.4118
18.83	1.44292	25.82	3.10284	26.49	57.8295
18.85	1.46639	25.89	3.1347	26.5	56.5386
18.86	1.47896	25.97	3.10898	26.58	59.5363
18.93	1.49997	25.99	3.129	26.65	57.6553
19	1.94838	26.07	3.17297	26.67	57.3984
19.01	3.03804	26.15	3.39746	26.74	54.9963
19.03	3.29763	26.17	3.41648	26.82	58.507
19.1	3.52634	26.24	3.42301	26.84	55.4429
19.17	4.81651	26.32	3.54543	26.91	51.2543
19.18	5.70231	26.33	3.56717	26.98	49.3314
19.19	5.85742	26.41	3.72668	27	49.5563
19.26	5.99694	26.49	3.67909	27.07	47.2402
19.34	6.10156	26.51	3.66039	27.14	45.3573
19.35	7.17054	26.58	3.64371	27.16	46.3399
19.36	7.30538	26.67	2.85684	27.23	44.6653
19.43	7.45382	26.75	2.77936	27.3	44.2969
19.5	7.80495	26.84	2.53902	27.32	43.7832
19.51	8.24871	26.92	2.42711	27.39	44.5771
19.52	8.21952	26.99	2.40678	27.47	43.6119
19.59	8.21554	27.01	2.36789	27.48	42.4096
19.65	8.27828	27.09	2.35056	27.57	41.126
19.67	8.61753	27.16	2.34527	27.63	41.5923
19.68	8.65527	27.18	2.35788	27.65	40.9133
19.75	8.70054	27.26	2.3735	27.66	41.2876
19.83	8.82097	27.33	2.38281	27.74	41.2268
19.84	9.01989	27.35	2.46473	27.81	39.0663
19.93	9.2664	27.37	2.54235	27.83	38.6898
19.99	9.33462	27.44	2.58937	27.91	39.1627
20.01	9.27968	27.51	2.65247	27.98	37.7246
20.02	8.98532	27.53	2.14761	28	38.2717
20.1	8.20054	27.6	2.0795	28.01	40.1531
20.17	7.95005	27.68	2.12095	28.08	38.0982
20.18	7.81059	27.7	1.78002	28.15	40.4867
20.19	7.66301	27.77	1.76264	28.17	38.5082
20.26	6.62737	27.85	1.68326	28.24	38.063
20.33	6.54	27.86	1.64301	28.31	37.9448
20.34	6.4879	27.95	1.65761	28.33	37.2165
20.35	6.47253	28.02	1.70604	28.4	37.2313
20.42	6.09575	28.04	1.67651	28.47	37.7632
20.49	6.06258	28.11	1.66307	28.49	37.0237
20.5	6.05091	28.19	1.65229	28.51	38.4763
20.52	5.68726	28.21	1.59525	28.58	38.9941
20.59	5.64124	28.29	1.59794	28.65	37.7657
20.66	5.63538	28.37	1.6048	28.67	37.2131
20.67	5.6336	28.39	1.80169	28.74	39.4685
20.68	5.2478	28.46	1.89937	28.81	37.775
20.75	4.81258	28.54	1.97571	28.83	37.2457
20.83	4.69763	28.56	3.10715	28.9	37.1634
20.85	4.57188	28.65	3.13475	28.97	37.139
20.92	4.50656	28.72	3.44129	28.99	36.6401
20.98	3.93282	28.74	3.48357	29.07	37.3113
21	3.21915	28.81	3.59905	29.16	35.359
21.01	3.09306	28.9	3.50643	29.24	36.3276
21.08	2.92725	28.97	3.54666	29.32	36.4726
21.15	2.36491	29.05	3.55523	29.39	36.6512
21.16	2.11905	29.07	3.58598	29.47	36.828
21.18	2.0654	29.16	3.77527	29.55	37.2376
21.25	2.06487	29.23	3.78181	29.64	34.5905
21.32	1.88952	29.25	3.80287	29.71	35.705
21.33	1.80646	29.34	3.88663	29.79	37.1134
21.34	1.79473	29.41	3.91107	29.81	36.4266
21.41	1.78148	29.43	3.92829	29.89	36.0697
21.47	1.77475	29.5	3.92534	29.97	37.4603
21.49	1.73674	29.58	3.80225	29.98	34.8818
21.5	1.68157	29.6	3.72034	30.06	35.9924
21.56	1.66118	29.68	3.61257	30.14	36.2076
21.63	1.64971	29.76	2.83777	30.23	37.0775
21.64	1.58444	29.78	2.78705	30.32	35.9438
21.66	1.57897	29.86	2.65181	30.39	36.3999
21.73	1.5734	29.92	2.5808	30.48	37.4566
21.8	1.51874	29.94	2.56213	30.5	38.0586
21.81	1.49747	30.01	2.55195	30.57	37.4066
21.83	1.50567	30.09	2.57533	30.65	37.3695
21.9	1.52113	30.1	2.57029	30.67	37.1386
21.96	1.77235	30.18	2.58484	30.74	36.1375
21.97	2.74015	30.23	2.64915	30.82	36.4155
21.99	2.99092	30.25	2.67572	30.83	36.6572
22.06	3.24592	30.27	2.70823	30.91	36.3021
22.12	4.55522	30.35	2.83943	30.98	36.934
22.13	5.55543	30.42	2.76693	31.01	34.4817
22.14	5.75876	30.44	2.69424	31.1	34.3259
22.15	5.90559	30.51	2.18647	31.17	36.5204
22.22	6.11747	30.58	2.15099	31.19	37.4455
22.29	7.3378	30.6	1.93283	31.26	36.4125
22.3	7.43677	30.67	1.90575	31.34	36.116
22.32	7.44796	30.75	1.8472	31.36	35.2807
22.39	7.61	30.77	1.89623	31.43	37.1642
22.46	8.40683	30.85	1.90428	31.52	37.2854
22.47	8.40672	30.93	1.83017	31.6	39.1924
22.48	8.48382	30.95	1.79298	31.68	36.8929
22.55	8.52059	31.03	1.78889	31.7	37.8065
22.61	9.02274	31.11	1.78015	31.78	36.3992
22.62	8.94145	31.12	1.72318	31.85	37.0663
22.64	9.01769	31.19	1.71669	31.86	36.8629
22.71	9.08435	31.26	1.71022	31.93	36.3858
22.79	9.40151	31.28	1.68543	32	36.1668
22.8	9.52753	31.36	1.6569	32.03	33.8415
22.88	9.62694	31.45	1.65054	32.11	36.0219
22.95	9.23145	31.53	1.64347	32.2	33.4733
22.96	8.50704	31.61	1.59943	32.28	33.1716
22.97	8.30715	31.63	1.5944	32.36	33.8387
23.04	8.11247	31.7	1.58945	32.38	32.3666
23.11	7.31995	31.78	1.55757	32.46	35.0981
23.12	6.91505	31.79	1.55326	32.53	34.5235
23.14	6.78704	31.87	1.53632	32.55	32.7773
23.21	6.78914	31.95	1.52129	32.63	33.5389
23.28	6.69495	31.97	1.51816	32.7	32.9793
23.29	6.40371	32.04	1.50479	32.72	35.011
23.31	6.43543	32.12	1.49132	32.8	33.3507
23.37	6.29124	32.14	1.48904	32.87	32.5111
23.44	6.33984	32.22	1.48531	32.89	35.261
23.46	5.9693	32.3	1.46193	32.96	34.9879
23.47	5.92511	32.31	1.45855	33.04	34.1625
23.53	5.8871	32.39	1.45529	33.06	34.6645
23.61	5.89075	32.47	1.43181	33.14	32.6323
23.62	5.0771	32.49	1.42823	33.22	33.6468
23.63	5.01237	32.57	1.42579	33.24	32.5947
23.71	4.89796	32.65	1.40508	33.32	32.2135
23.78	4.26355	32.66	1.40277	33.4	31.5309
23.79	3.50755	32.73	1.39408	33.42	32.1773
23.81	3.34308	32.8	1.38475	33.49	32.7793
23.88	3.19861	32.82	1.38213	33.57	32.8521
23.95	2.60966	32.89	1.37992	33.59	32.9195
23.96	2.31311	32.98	1.36137	33.66	32.8709
23.98	2.26523	32.99	1.35971	33.74	32.7701
24.05	2.21672	33.07	1.34376	33.75	33.86
24.12	2.04017	33.14	1.34245	33.82	33.6427
24.14	2.02734	33.16	1.34026	33.89	34.2859
24.15	1.94073	33.23	1.32523	33.91	32.8717
24.21	1.94138	33.31	1.32252	33.98	34.193
24.27	1.9056	33.33	1.31331	34.05	34.2589
24.29	1.81084	33.4	1.30473	34.07	32.6893
24.3	1.81642	33.48	1.30373	34.14	32.9638
24.37	1.81135	33.5	1.30137	34.22	32.8403
24.43	1.79916	33.58	1.28766	34.24	32.0378
24.44	1.76706	33.66	1.28671	34.32	31.2221
24.46	1.69678	33.68	1.28506	34.4	32.9058
24.47	1.68891	33.76	1.27365	34.41	32.1834
24.53	1.70317	33.84	1.27183	34.49	31.8933
24.61	1.69447	33.85	1.27031	34.58	33.5671
24.62	1.62285	33.93	1.25901	34.59	32.5284
24.63	1.61245	34	1.25777	34.67	33.6435
24.69	1.61555	34.02	1.25681	34.75	31.2734
24.76	1.61906	34.1	1.24423	34.77	31.9143
24.77	1.71112	34.18	1.24303	34.84	33.3109
24.78	2.19073	34.19	1.24179	34.93	31.6999
24.85	2.38588	34.26	1.23027	34.95	32.0239
24.92	2.62067	34.35	1.22873	35.03	33.1426
24.93	3.93001	34.36	1.22205	35.11	32.4539
24.95	5.26005	34.44	1.21553	35.12	32.1619
25.03	5.54253	34.52	1.21438	35.21	32.617
25.1	5.72167	34.54	1.20877	35.29	34.3663
25.12	6.57462	34.62	1.20283	35.3	34.8686
25.19	7.34108	34.7	1.20161	35.37	33.2199
25.25	7.57581	34.72	1.2004	35.45	33.0694
25.27	7.55952	34.8	1.19069	35.47	31.8451
25.28	7.66038	34.88	1.1891	35.54	33.3062
25.29	8.70065	34.89	1.17946	35.62	33.924
25.36	8.74522	34.96	1.17821	35.64	32.3085
25.43	8.78919	35.03	1.17613	35.71	32.107
25.44	9.12629	35.05	1.17068	35.8	34.1726
25.45	9.37129	35.07	1.1694	35.81	33.1771
25.46	9.2993	35.14	1.16524	35.9	34.0783
25.52	9.41285	35.22	1.16062	35.97	35.3441
25.59	9.5878	35.23	1.15975	35.99	34.6769
25.6	9.80065	35.31	1.15853	36.07	34.0659
25.62	9.82495	35.39	1.15031	36.16	34.4346
25.69	9.83694	35.41	1.14941	36.17	33.2362
25.76	9.34323	35.49	1.14534	36.25	36.0154
25.78	9.10543	35.55	1.14122	36.33	35.1433
25.79	8.94247	35.57	1.14005	36.35	34.705
25.86	8.74075	35.65	1.13921	36.42	33.4478
25.92	7.27597	35.73	1.13133	36.5	35.5944
25.93	7.21344	35.74	1.1302
25.95	7.21473	35.83	1.12571
25.96	6.92527	35.9	1.12189
26.02	6.74957	35.91	1.12069
26.1	6.78194	35.99	1.11997
26.12	6.71177	36.07	1.11345
26.19	6.58339	36.09	1.11193
26.26	6.44296	36.16	1.11149
26.27	6.31699	36.25	1.10452
26.29	6.27011	36.32	1.10392
26.36	6.19667	36.4	1.103
26.44	5.94565	36.41	1.09609
26.45	5.40462	36.5	1.09499
26.46	5.35478	36.58	1.09513
26.54	5.23613	36.59	1.08819
26.61	4.64312	36.67	1.08741
26.63	3.80578	36.74	1.08685
26.64	3.68336	36.76	1.08302
26.71	3.52245	36.84	1.07982
26.78	2.76922	36.91	1.07892
26.79	2.44836	36.92	1.07788
26.81	2.40192	36.94	1.07196
26.88	2.36771	37.01	1.07096
26.95	2.3315	37.09	1.07012
26.96	2.1554	37.11	1.06416
26.97	2.03021	37.18	1.06339
27.04	2.01666	37.25	1.05945
27.1	2.00499	37.27	1.05639
27.12	1.91852	37.35	1.05508
27.13	1.86587	37.43	1.05169
27.2	1.85776	37.45	1.04861
27.27	1.84785	37.54	1.04803
27.29	1.83901	37.61	1.04708
27.3	1.79787	37.63	1.04179
27.37	1.76111	37.7	1.04103
27.44	1.75427	37.77	1.04028
27.46	1.74577	37.79	1.03487
27.47	1.71712	37.87	1.03416
27.54	1.68234	37.95	1.03135
27.61	1.68735	37.96	1.02841
27.62	1.70977	38.05	1.02769
27.64	1.81699	38.12	1.02707
27.71	2.51688	38.14	1.02215
27.77	2.73862	38.22	1.02149
27.78	2.9858	38.3	1.02061
27.8	3.22385	38.32	1.01592
27.87	5.6572	38.39	1.01534
27.94	5.9078	38.46	1.01201
27.95	6.1128	38.47	1.00891
27.96	7.02328	38.56	1.00822
28.03	7.83871	38.64	1.00545
28.1	7.88747	38.72	1.00279
28.11	8.02097	38.79	1.00211
28.12	8.11016	38.81	0.99917
28.2	9.13328	38.88	0.99652
28.27	9.2464	38.96	0.99597
28.29	9.3121	38.98	0.99235
28.3	9.53108	39.06	0.99008
28.37	9.80677	39.13	0.9898
28.44	9.72613	39.15	0.98504
28.45	9.74704	39.22	0.98463
28.46	10.0031	39.3	0.98369
28.53	10.3296	39.32	0.97954
28.6	10.1526	39.39	0.97925
28.61	10.1851	39.46	0.97617
28.62	10.1979	39.47	0.97341
28.7	9.27167	39.55	0.97299
28.77	9.04403	39.62	0.97039
28.78	8.84532	39.63	0.96795
28.8	7.97984	39.72	0.96724
28.87	7.50806	39.79	0.96688
28.93	7.42478	39.81	0.96189
28.94	7.34317	39.88	0.96147
28.95	7.27414	39.97	0.95907
28.96	7.03694	39.98	0.95695
29.04	6.91919	40.07	0.95621
29.1	6.88027	40.15	0.95411
29.12	6.85704	40.16	0.95176
29.13	6.83059	40.24	0.95122
29.2	6.61667	40.31	0.95083
29.26	6.40371	40.33	0.94649
29.28	6.45349	40.41	0.94653
29.29	6.09581	40.49	0.94431
29.3	5.6771	40.57	0.94255
29.37	5.56355	40.65	0.94197
29.44	5.47425	40.67	0.94186
29.45	5.32876	40.74	0.93767
29.46	4.13548	40.82	0.93765
29.53	4.01898	40.84	0.93714
29.61	3.85101	40.91	0.93329
29.62	3.67566	40.98	0.93276
29.63	3.58149	41	0.93247
29.7	2.48752	41.08	0.93022
29.77	2.44106	41.16	0.92794
29.79	2.39252	41.17	0.92762
29.8	2.35598	41.24	0.92535
29.87	2.13916	41.31	0.92373
29.94	2.12014	41.33	0.92335
29.95	2.09549	41.41	0.92109
29.96	2.08156	41.49	0.9192
30.04	1.97576	41.51	0.91896
30.11	1.96531	41.58	0.91697
30.13	1.95652	41.65	0.91483
30.14	1.94656	41.67	0.91429
30.21	1.94617	41.74	0.91409
30.29	1.88032	41.81	0.91111
30.3	1.88014	41.83	0.91028
30.37	1.87312	41.91	0.91001
30.43	1.84347	41.98	0.90651
30.45	1.82645	42	0.90621
30.46	1.80792	42.07	0.90431
30.54	1.77281	42.14	0.90255
30.6	1.7482	42.16	0.90192
30.62	1.75125	42.24	0.89984
30.63	1.75188	42.3	0.89821
30.71	1.74306	42.32	0.89781
30.77	1.73689	42.34	0.89733
30.78	1.73163	42.41	0.89437
30.79	1.72737	42.49	0.89403
30.8	1.72476	42.51	0.89392
30.87	1.68636	42.58	0.89052
30.94	1.68398	42.65	0.88994
30.96	1.68201	42.67	0.88872
30.97	1.63756	42.74	0.88678
31.05	1.67427	42.82	0.88681
31.12	1.64531	42.84	0.88339
31.13	1.63868	42.92	0.88279
31.14	1.62934	43	0.88138
31.21	1.59859	43.02	0.87961
31.28	1.60346	43.1	0.87907
31.29	1.5986	43.17	0.87747
31.31	1.559	43.19	0.87619
31.38	1.55775	43.26	0.87543
31.44	1.5563	43.33	0.87526
31.45	1.54559	43.35	0.87279
31.47	1.54003	43.42	0.87229
31.48	1.54058	43.5	0.871
31.56	1.53412	43.52	0.86885
31.63	1.53002	43.6	0.86906
31.64	1.5541	43.67	0.86704
31.66	1.55091	43.68	0.86565
31.74	1.5461	43.75	0.86565
31.8	1.54237	43.83	0.86349
31.81	1.52625	43.84	0.86183
31.83	1.52908	43.92	0.86165
31.84	1.5285	43.99	0.85974
31.91	1.52395	44.01	0.85841
31.98	1.51069	44.09	0.85781
31.99	1.50842	44.18	0.85747
32.01	1.50664	44.19	0.85505
32.07	1.48391	44.27	0.85467
32.15	1.46255	44.35	0.85324
32.16	1.4607	44.36	0.85184
32.17	1.45952	44.44	0.85123
32.24	1.45166	44.52	0.8496
32.31	1.44677	44.54	0.84861
32.32	1.4432	44.62	0.84815
32.34	1.44191	44.71	0.84741
32.4	1.44409	44.79	0.84631
32.47	1.43894	44.87	0.84477
32.49	1.43608	44.88	0.84449
32.5	1.43383	44.95	0.84292
32.57	1.43318	45.03	0.8417
32.64	1.41104	45.05	0.84137
32.65	1.40733	45.14	0.83993
32.67	1.40344	45.22	0.83829
32.74	1.39132	45.24	0.83806
32.81	1.38983	45.32	0.83677
32.82	1.3888	45.4	0.83577
32.84	1.38938	45.41	0.83512
32.9	1.38902	45.5	0.83491
32.98	1.38258	45.58	0.83253
32.99	1.37738	45.6	0.8321
33	1.37519	45.67	0.8323
33.08	1.37004	45.75	0.82961
33.15	1.3607	45.77	0.82945
33.16	1.3609	45.84	0.82955
33.17	1.36127	45.92	0.82697
33.24	1.35311	45.94	0.82706
33.32	1.347	46.02	0.82647
33.33	1.34576	46.1	0.82413
33.34	1.34347	46.12	0.82387
33.41	1.34135	46.2	0.82368
33.47	1.32952	46.27	0.82135
33.49	1.32874	46.28	0.82116
33.5	1.32787	46.36	0.82079
33.51	1.31424	46.43	0.81849
33.59	1.31604	46.45	0.81847
33.66	1.31531	46.53	0.81843
33.67	1.31344	46.59	0.81564
33.68	1.30789	46.61	0.81576
33.75	1.30411	46.63	0.81557
33.82	1.30038	46.7	0.81361
33.84	1.30234	46.79	0.81315
33.85	1.29403	46.8	0.81215
33.92	1.28873	46.88	0.81135
33.98	1.28744	46.96	0.81081
34	1.28449	46.98	0.81039
34.01	1.27139	47.06	0.80875
34.07	1.27433	47.14	0.80859
34.13	1.27403	47.16	0.80855
34.14	1.27367	47.24	0.80601
34.15	1.27425	47.31	0.80585
34.16	1.26273	47.33	0.80551
34.25	1.26067	47.4	0.80429
34.31	1.25951	47.47	0.80291
34.33	1.26144	47.49	0.80319
34.34	1.25274	47.57	0.80293
34.42	1.2516	47.65	0.80051
34.48	1.24911	47.67	0.80025
34.5	1.24812	47.75	0.79905
34.51	1.23586	47.83	0.79726
34.57	1.23535
34.64	1.23538
34.65	1.23506
34.66	1.22654
34.68	1.22516
34.75	1.22488
34.82	1.22435
34.83	1.22313
34.85	1.21596
34.92	1.21466
35	1.21366
35.01	1.20755
35.09	1.2022
35.15	1.20146
35.16	1.20034
35.18	1.19581
35.25	1.1917
35.31	1.19137
35.32	1.1903
35.33	1.1854
35.41	1.18137
35.48	1.18051
35.49	1.18013
35.51	1.17611
35.58	1.1722
35.66	1.17123
35.67	1.17023
35.68	1.16591
35.75	1.16341
35.83	1.16312
35.85	1.16229
35.92	1.15834
35.99	1.15449
36	1.15392
36.02	1.15346
36.08	1.15249
36.14	1.14792
36.16	1.1444
36.17	1.14367
36.24	1.14263
36.3	1.13964
36.32	1.12413
36.33	1.12363
36.4	1.12295
36.47	1.11848
36.48	1.11624
36.49	1.11558
36.57	1.11519
36.64	1.11599
36.65	1.1201
36.66	1.11956
36.75	1.11889
36.82	1.11492
36.83	1.11091
36.84	1.10996
36.91	1.10938
36.98	1.10227
36.99	1.10202
37	1.10082
37.07	1.09525
37.14	1.09478
37.15	1.09037
37.16	1.08562
37.24	1.08496
37.31	1.08419
37.32	1.07792
37.33	1.07745
37.41	1.07654
37.48	1.07313
37.49	1.07055
37.5	1.0703
37.56	1.06998
37.63	1.06557
37.65	1.06518
37.66	1.06465
37.73	1.06204
37.8	1.05908
37.82	1.05809
37.83	1.05702
37.91	1.05337
37.97	1.05295
37.99	1.05241
38	1.04934
38.08	1.04619
38.14	1.04569
38.16	1.04501
38.17	1.04413
38.25	1.03816
38.32	1.03759
38.33	1.03639
38.35	1.03133
38.42	1.0309
38.49	1.03024
38.5	1.02834
38.51	1.02821
38.59	1.02801
38.67	1.02727
38.68	1.02667
38.69	1.02375
38.77	1.02124
38.83	1.0207
38.84	1.02038
38.86	1.0177
38.93	1.01548
39	1.01511
39.01	1.01495
39.03	1.01224
39.1	1.01025
39.17	1.00972
39.18	1.0092
39.19	1.00869
39.27	1.00483
39.33	1.00434
39.35	1.00362
39.36	1.00345
39.43	0.99617
39.49	0.99256
39.5	0.99154
39.51	0.99355
39.52	0.99217
39.6	0.99144
39.67	0.99111
39.68	0.99067
39.69	0.98703
39.76	0.98694
39.83	0.98677
39.84	0.98494
39.85	0.9832
39.93	0.9831
40	0.98272
40.01	0.98011
40.03	0.97805
40.1	0.97782
40.17	0.97735
40.18	0.97345
40.19	0.97311
40.26	0.97256
40.33	0.97058
40.35	0.9687
40.36	0.96841
40.43	0.96807
40.51	0.96533
40.52	0.96491
40.53	0.96449
40.61	0.96202
40.67	0.95984
40.68	0.95948
40.7	0.95909
40.71	0.9554
40.79	0.95504
40.86	0.95461
40.87	0.95281
40.88	0.95138
40.96	0.95098
41.03	0.95066
41.04	0.95028
41.05	0.93984
41.14	0.93994
41.21	0.94061
41.22	0.94221
41.24	0.94174
41.31	0.94115
41.38	0.94084
41.4	0.94059
41.41	0.9371
41.48	0.93673
41.56	0.93633
41.57	0.93431
41.65	0.93221
41.73	0.9319
41.75	0.93134
41.83	0.92874
41.9	0.92683
41.92	0.92666
42.01	0.92605
42.08	0.91895
42.1	0.91563
42.18	0.91515
42.25	0.91488
42.27	0.91292
42.28	0.91098
42.35	0.91058
42.43	0.91015
42.45	0.90844
42.52	0.9073
42.59	0.90675
42.61	0.90655
42.62	0.90623
42.69	0.90354
42.77	0.90337
42.78	0.90294
42.86	0.90161
42.94	0.89941
42.95	0.89918
42.96	0.89909
43.03	0.89763
43.1	0.8961
43.11	0.89585
43.12	0.89584
43.2	0.89455
43.28	0.8927
43.29	0.89241
43.37	0.89225
43.44	0.89067
43.45	0.88909
43.46	0.88898
43.53	0.88856
43.59	0.88713
43.61	0.88573
43.62	0.88542
43.63	0.88505
43.7	0.88473
43.77	0.88133
43.78	0.8813
43.8	0.88085
43.87	0.87931
43.93	0.87787
43.95	0.87772
43.96	0.87728
44.04	0.87702
44.1	0.8745
44.11	0.87421
44.13	0.87417
44.19	0.87412
44.26	0.87091
44.27	0.87072
44.28	0.87022
44.36	0.86776
44.42	0.86759
44.44	0.86737
44.45	0.86703
44.52	0.86516
44.59	0.86493
44.6	0.86482
44.61	0.86467
44.68	0.85975
44.75	0.85943
44.76	0.85904
44.78	0.85768
44.86	0.85678
44.92	0.85683
44.94	0.85659
44.95	0.85633
45.03	0.85461
45.11	0.85432
45.13	0.85409
45.2	0.85387
45.27	0.8518
45.29	0.85139
45.3	0.85121
45.38	0.84984
45.46	0.84904
45.47	0.84878
45.54	0.84852
45.61	0.84815
45.62	0.84745
45.64	0.84599
45.71	0.84561
45.79	0.84533
45.8	0.84412
45.88	0.84315
45.95	0.84303
45.96	0.84262
45.98	0.84181
46.05	0.84073
46.12	0.84057
46.13	0.84058
46.14	0.83941
46.22	0.83854
46.29	0.83827
46.3	0.838
46.31	0.83668
46.39	0.83604
46.46	0.83573
46.47	0.83565
46.48	0.83554
46.56	0.83338
46.63	0.83299
46.65	0.83291
46.66	0.83254
46.73	0.83028
46.8	0.83031
46.81	0.83007
46.82	0.82824
46.9	0.82798
46.97	0.82763
46.99	0.8254
47	0.82516
47.07	0.82495
47.14	0.82423
47.15	0.82274
47.17	0.82252
47.24	0.82242
47.31	0.8203
47.32	0.81995
47.34	0.82005
47.41	0.81885
47.48	0.81789
47.49	0.81775
47.5	0.81751
47.58	0.81535
47.65	0.81519
47.66	0.81492
47.67	0.81409
47.74	0.81399
47.82	0.81367
47.83	0.81235
47.85	0.81115
47.92	0.81097
48	0.81085
48.01	0.80992
48.02	0.80892
48.09	0.80915
48.16	0.80876
48.18	0.8074
48.19	0.80642
48.27	0.80626
48.34	0.80628
48.35	0.80482
48.36	0.80395
48.42	0.80383
48.49	0.80366
48.5	0.80227
48.51	0.80206
48.59	0.80222
48.66	0.80135
48.68	0.80017
48.69	0.8001
48.78	0.79974
48.84	0.79956
48.85	0.7977
48.87	0.79762
48.93	0.79759
49	0.79672
49.01	0.79549
49.03	0.79555
49.11	0.79535
49.19	0.79523
49.2	0.79433
49.27	0.79422
49.34	0.794
49.35	0.79289
49.36	0.79213
49.43	0.792
49.5	0.79178
49.51	0.79163
49.52	0.78974
49.6	0.78971
49.67	0.78925
49.68	0.78899
49.7	0.78762
49.77	0.78776
49.83	0.78794
49.84	0.78664
49.85	0.78577
49.93	0.78584
49.99	0.7853
50.01	0.78559
50.02	0.78234
50.09	0.78228
50.16	0.78158
50.18	0.77913
50.19	0.77828
50.26	0.77813
50.32	0.77775
50.34	0.77648
50.35	0.77554
50.36	0.77544
50.43	0.77529
50.51	0.77496
50.52	0.77294
50.54	0.7729
50.6	0.77279
50.67	0.77243
50.68	0.77034
50.7	0.76996
50.77	0.76997
50.84	0.76802
50.85	0.76792
50.86	0.76769
50.93	0.75682
51	0.75547
51.02	0.75532
51.03	0.75522
51.11	0.75404
51.18	0.75397
51.19	0.75405
51.2	0.75416
51.27	0.76146
51.33	0.76117
51.34	0.76109
51.36	0.76006
51.43	0.75952
51.51	0.75896
51.52	0.75869
51.6	0.75861
51.67	0.75738
51.68	0.75714
51.76	0.75703
51.83	0.75617
51.85	0.75548
51.86	0.75563
51.93	0.75521
52	0.75504
52.02	0.75412
52.1	0.75408
52.17	0.75386
52.18	0.75365
52.2	0.75257
52.28	0.75254
52.35	0.75202
52.36	0.7514
52.44	0.75019
52.52	0.75015
52.53	0.75004

## Sheet: Fig. S10c
Ag NP		Ag NP/CNT		Ag NP/Ag NW
Time (s)	ΔR/R0	Time (s)	ΔR/R0	Time (s)	ΔR/R0
0	1.28955e-05	0	0.0017	0	0.01451
0.02	0.03762	0.02	0.00165	0.01	0.01446
0.09	-0.00826	0.08	0.00169	0.08	0.01436
0.11	0.05529	0.1	0.00171	0.1	0.01437
0.19	-0.01744	0.12	0.00162	0.11	0.01421
0.27	-0.00522	0.19	0.00158	0.19	0.01394
0.28	-0.00629	0.26	0.00157	0.26	0.01391
0.36	0.00128	0.28	0.00162	0.27	0.01381
0.44	0.0188	0.35	0.00153	0.29	0.01375
0.45	0.03372	0.42	0.00162	0.36	0.01358
0.53	0.03146	0.44	0.00155	0.43	0.01359
0.59	-0.00574	0.51	0.00147	0.45	0.01355
0.61	0.01498	0.58	0.00146	0.52	0.01322
0.69	-0.01369	0.6	0.00145	0.59	0.0132
0.77	0.0602	0.67	0.00142	0.61	0.0132
0.79	-0.00234	0.74	0.00139	0.62	0.01307
0.86	0.0098	0.76	0.00133	0.69	0.01294
0.94	0.000108895	0.83	0.00127	0.75	0.01288
0.96	0.03196	0.9	0.00133	0.76	0.01282
1.04	0.0015	0.92	0.00128	0.78	0.01274
1.11	0.01661	0.98	0.0012	0.85	0.01239
1.13	-0.00814	1.05	0.00128	0.92	0.01237
1.2	-0.02909	1.07	0.00123	0.93	0.0123
1.27	-0.01653	1.14	0.00111	0.95	0.01216
1.29	0.03161	1.22	0.00115	1.01	0.01203
1.38	-0.01662	1.24	0.00113	1.08	0.01199
1.45	-0.00998	1.31	0.00105	1.1	0.01198
1.47	-0.0047	1.38	0.00104	1.11	0.01178
1.55	-0.0132	1.39	0.00107	1.18	0.01158
1.63	0.00974	1.47	0.00106	1.25	0.01154
1.65	0.05431	1.54	0.00106	1.26	0.01149
1.72	0.01841	1.56	0.00105	1.27	0.01155
1.8	0.09757	1.62	0.00101	1.35	0.01124
1.82	0.06149	1.7	0.000974277	1.42	0.01116
1.88	16.1309	1.71	0.000951768	1.44	0.01116
1.97	21.3961	1.78	0.000864952	1.45	0.01099
2.04	15.8933	1.85	0.000845659	1.52	0.01093
2.11	16.4723	1.87	0.00085209	1.58	0.0109
2.13	23.5039	1.95	0.000823151	1.6	0.01085
2.2	5.78251	2.02	0.000864952	1.61	0.01089
2.28	5.44865	2.04	0.000745981	1.69	0.01062
2.3	4.76009	2.11	0.000784566	1.76	0.01062
2.36	3.11253	2.18	0.000768489	1.77	0.01058
2.44	3.76407	2.2	0.000713826	1.78	0.01053
2.45	2.9566	2.27	0.000639871	1.86	0.01025
2.53	1.97997	2.34	0.000588424	1.93	0.01021
2.6	1.83213	2.36	0.000630225	1.94	0.01022
2.62	2.13577	2.43	0.000543408	2.02	0.00988
2.7	2.35801	2.5	0.000524116	2.09	0.00986
2.78	2.03344	2.52	0.000559486	2.1	0.0098
2.8	1.49758	2.59	0.000511254	2.12	0.0096
2.87	0.56385	2.66	0.000495177	2.19	0.00938
2.93	0.45926	2.67	0.000514469	2.26	0.00929
2.95	0.18003	2.74	0.0004791	2.27	0.00928
3.03	-0.50755	2.81	0.00044373	2.29	0.00914
3.12	-0.53485	2.83	0.000379421	2.35	0.00903
3.19	-0.64054	2.91	0.000247588	2.42	0.00898
3.28	-0.6528	2.98	0.00029582	2.43	0.00899
3.35	-0.68428	3	0.000273312	2.45	0.0089
3.42	-0.6894	3.06	0.000254019	2.52	0.00856
3.44	-0.68659	3.13	0.000202572	2.59	0.00854
3.51	-0.69176	3.15	0.000170418	2.6	0.00854
3.58	-0.68806	3.22	0.000102894	2.62	0.0084
3.6	-0.67577	3.29	0.000163987	2.69	0.00816
3.67	-0.6495	3.31	9.32476e-05	2.76	0.0081
3.75	-0.64719	3.38	-3.21543e-06	2.77	0.0081
3.77	-0.64663	3.45	8.03859e-05	2.79	0.008
3.85	-0.61579	3.46	3.21543e-06	2.85	0.00789
3.92	-0.59229	3.53	-0.000102894	2.92	0.00788
3.94	-0.57268	3.6	-8.36013e-05	2.93	0.00787
4.01	-0.55327	3.62	-9.6463e-05	2.95	0.00779
4.09	-0.56519	3.7	-0.00040836	3.02	0.00741
4.11	-0.48634	3.77	-0.000379421	3.09	0.00734
4.3	-0.54239	3.79	-0.000366559	3.1	0.00729
4.34	-0.62314	3.86	-0.000514469	3.12	0.00708
4.4	-0.60795	3.94	-0.000527331	3.19	0.00689
4.43	-0.59438	3.96	-0.000414791	3.26	0.00684
4.49	-0.49721	4.04	-0.000344051	3.27	0.00678
4.57	-0.4747	4.11	-0.000276527	3.34	0.00653
4.66	-0.16151	4.12	-0.000356913	3.41	0.00654
4.79	0.16943	4.2	6.10932e-05	3.42	0.00651
4.91	0.14502	4.28	0.000144695	3.43	0.00653
4.99	0.07132	4.3	0.000601286	3.5	0.00628
5.04	0.30379	4.37	0.00178	3.57	0.00624
5.08	0.1561	4.43	0.00223	3.58	0.00625
5.1	0.55743	4.45	0.0029	3.6	0.00623
5.2	1.07681	4.47	0.00684	3.67	0.00587
5.28	0.74169	4.54	0.01207	3.73	0.00586
5.3	1.3813	4.62	0.0133	3.75	0.00584
5.37	2.59494	4.64	0.01857	3.76	0.00585
5.45	2.76178	4.71	0.0274	3.83	0.00547
5.47	7.75893	4.78	0.03456	3.9	0.00542
5.55	9.99385	4.8	0.03918	3.92	0.00539
5.62	10.7505	4.88	0.03211	3.93	0.00538
5.63	7.60223	4.95	0.03014	4	0.00514
5.71	38.8614	4.97	0.02936	4.07	0.00508
5.79	37.6895	5.04	0.21937	4.09	0.0051
5.81	39.7124	5.11	0.2951	4.1	0.00491
5.88	52.6301	5.13	0.3948	4.16	0.00471
5.96	88.186	5.2	2.51048	4.23	0.00471
5.97	105.779	5.28	2.86646	4.25	0.0047
6.05	127.828	5.3	4.68614	4.26	0.00471
6.12	138.35	5.37	6.84318	4.33	0.00472
6.14	133.494	5.45	7.22209	4.4	0.00468
6.22	150.03	5.47	8.7445	4.41	0.00473
6.29	152.204	5.54	9.86569	4.42	0.00471
6.31	151.181	5.62	9.96186	4.5	0.00469
6.38	160.272	5.64	10.4448	4.57	0.00456
6.45	165.278	5.71	13.8073	4.58	0.00464
6.47	153.885	5.79	15.6461	4.59	0.00452
6.54	167.181	5.87	17.494	4.66	0.00431
6.61	156.335	5.95	17.7994	4.73	0.00424
6.63	163.85	5.97	17.6698	4.74	0.00414
6.69	172.152	6.04	19.4031	4.76	0.00406
6.76	177.79	6.12	18.9122	4.83	0.00373
6.78	169.025	6.14	22.7854	4.89	0.0037
6.85	168.319	6.22	22.7512	4.91	0.00371
6.92	172.894	6.3	24.4653	4.92	0.00368
6.94	167.329	6.31	28.4788	4.99	0.00411
7.01	202.389	6.39	30.4157	5.06	0.00433
7.08	181.124	6.47	33.4167	5.07	0.00469
7.1	183.927	6.49	35.2112	5.08	0.00503
7.17	206.564	6.56	35.4839	5.16	0.14971
7.24	207.651	6.63	34.0842	5.22	0.19545
7.26	220.594	6.65	42.0161	5.24	0.30839
7.33	217.395	6.72	33.0212	5.25	1.08564
7.4	232.647	6.79	35.9714	5.33	2.23382
7.42	249.45	6.81	39.2733	5.39	2.43197
7.49	486.06	6.88	37.3675	5.41	2.781
7.56	347.046	6.96	41.4852	5.42	4.27988
7.58	560.845	6.97	44.0926	5.5	5.39326
7.66	1064.8	7.04	49.4505	5.57	5.66574
7.73	1006.41	7.11	50.7775	5.58	5.88885
7.75	2530.77	7.13	54.6325	5.6	6.77753
7.82	696.697	7.2	52.2929	5.66	7.66041
7.88	1493.71	7.27	50.9225	5.73	7.89812
7.9	579.41	7.29	54.7148	5.74	8.04894
7.92	441.731	7.36	48.9167	5.76	8.86503
7.99	1547.96	7.44	45.836	5.83	9.51391
8.06	1052.74	7.45	50.5717	5.89	9.64879
8.08	634.841	7.52	47.3469	5.91	9.78644
8.15	1173.82	7.6	45.4309	5.92	9.958
		7.62	44.0923	6.01	10.9023
		7.69	45.945	6.08	10.7608
		7.76	47.354	6.09	10.9489
		7.78	45.1482	6.11	11.1377
		7.86	48.0884	6.18	11.6472
		7.93	45.3045	6.25	11.4575
		7.95	43.4376	6.26	11.3222
		8.02	56.9103	6.27	11.266
		8.09	59.919	6.35	11.4906
		8.11	63.9267	6.42	11.4579
		8.18	81.4145	6.43	11.5184
		8.26	87.9109	6.44	11.6981
		8.28	96.6939	6.52	12.1671
		8.35	94.7254	6.59	12.1253
		8.42	105.737	6.61	12.2422
		8.44	109.089	6.62	12.4929
		8.52	162.523	6.69	12.843
		8.6	173.256	6.76	12.9254
		8.62	171.999	6.77	12.9464
		8.69	213.019	6.78	12.9689
		8.77	222.156	6.85	13.5517
		8.78	272.713	6.91	13.7683
		8.85	483.106	6.92	13.681
		8.94	461.801	6.93	13.7117
		9.02	653.003	6.95	14.1821
		9.09	685.164	7.02	14.7953
		9.11	791.27	7.08	14.749
		9.18	819.514	7.1	14.6762
		9.25	764.965	7.11	14.8535
		9.27	1034.48	7.19	15.4128
				7.27	15.5677
				7.28	15.6559
				7.29	15.7757
				7.37	15.7433
				7.43	15.6973
				7.45	15.7314
				7.46	15.1049
				7.55	14.925
				7.61	14.9656
				7.63	14.8254
				7.64	14.7428
				7.72	14.6328
				7.8	14.5873
				7.81	14.5908
				7.83	14.7949
				7.9	14.7178
				7.97	14.6969
				7.99	14.7736
				8	14.5392
				8.07	14.8643
				8.14	14.8292
				8.16	14.9923
				8.17	14.9644
				8.24	15.2423
				8.31	15.3014
				8.32	15.2834
				8.33	15.2975
				8.41	15.3526
				8.47	15.4977
				8.48	15.6379
				8.49	15.5895
				8.51	16.1861
				8.57	16.2118
				8.65	16.1749
				8.66	16.2052
				8.67	16.474
				8.74	16.6071
				8.81	16.6562
				8.82	16.6946
				8.84	16.7538
				8.91	17.911
				8.99	17.8284
				9	17.7875
				9.08	18.0733
				9.14	18.3221
				9.16	18.3488
				9.17	18.3979
				9.26	19.1904
				9.33	19.1431
				9.34	19.2607
				9.36	19.8585
				9.44	20.1403
				9.51	20.2473
				9.52	20.3096
				9.53	20.9072
				9.61	21.4377
				9.67	21.389
				9.69	21.4887
				9.7	21.5365
				9.77	22.2264
				9.84	22.4617
				9.86	22.5817
				9.87	23.2086
				9.94	23.6481
				10.03	23.899
				10.04	24.4132
				10.12	24.7588
				10.19	24.8605
				10.2	24.9139
				10.22	25.6922
				10.29	26.2507
				10.36	26.6572
				10.37	26.5072
				10.39	27.0751
				10.46	27.6458
				10.53	27.6345
				10.54	27.849
				10.56	27.854
				10.64	29.3035
				10.72	29.3356
				10.73	29.42
				10.8	31.57
				10.87	31.5147
				10.88	32.0997
				10.89	32.6574
				10.97	33.3779
				11.04	33.8518
				11.05	34.1494
				11.06	34.1579
				11.07	34.2176
				11.13	35.2268
				11.2	35.4094
				11.21	35.6568
				11.23	36.1588
				11.29	36.9147
				11.36	37.6779
				11.37	37.4129
				11.39	38.0712
				11.46	39.015
				11.53	39.1306
				11.54	39.8323
				11.56	39.9924
				11.63	41.2006
				11.7	41.5653
				11.71	41.6615
				11.73	41.6794
				11.79	45.6779
				11.86	45.9153
				11.87	45.8606
				11.88	46.1476
				11.89	48.5177
				11.96	48.7662
				12.04	49.2529
				12.05	49.7623
				12.07	50.8071
				12.13	52.2265
				12.19	53.5441
				12.2	52.0888
				12.21	52.7429
				12.23	52.5794
				12.29	55.345
				12.36	55.7882
				12.37	56.7809
				12.39	55.9273
				12.46	58.6197
				12.53	59.5985
				12.54	60.3121
				12.56	61.0082
				12.63	65.5509
				12.71	66.32
				12.72	66.0938
				12.8	73.7382
				12.87	76.0391
				12.88	74.2565
				12.9	74.9147
				12.97	75.97
				13.04	76.415
				13.06	77.4418
				13.07	78.9377
				13.14	80.1553
				13.21	80.9891
				13.22	81.1635
				13.23	89.78
				13.31	95.0262
				13.38	94.78
				13.4	98.2118
				13.47	103.635
				13.54	104.328
				13.56	105.529
				13.57	112.645
				13.65	111.222
				13.72	111.89
				13.73	114.252
				13.75	108.188
				13.82	111.03
				13.88	110.703
				13.9	114.982
				13.91	118.493
				13.99	124.648
				14.06	125.184
				14.07	125.456
				14.09	131.616
				14.16	130.349
				14.23	131.613
				14.25	132.125
				14.26	144.342
				14.33	160.179
				14.4	160.575
				14.42	160.992
				14.43	162.733
				14.5	192.499
				14.58	194.469
				14.59	200.726
				14.67	220.418
				14.75	256.328
				14.77	253.439
				14.84	241.766
				14.92	246.378
				14.93	259.369
				15.01	302.479
				15.09	308.374
				15.11	305.006
				15.18	346.124
				15.24	351.029
				15.26	384.415
				15.27	576.606
				15.34	625.429
				15.42	624.488
				15.44	466.026
				15.51	580.012
				15.58	554.259
				15.6	558.515
				15.68	1047.58
				15.75	940.544
				15.78	925.574
				15.85	1107.21
				15.93	1406.22
				15.95	1444.19
				16.02	1919.39
				16.09	1780.38
				16.11	1894.76

[truncated: 17 more sheets: 不透厚度薄膜, Fig.3 h-i, Fig. 4b, Fig.4d, Fig. 4e, Fig. 4f, Fig. 4g, Fig. 5c, Fig. 5d, Fig. 5e, Fig. 5f, Fig. 5h, Fig. 6c, Fig. 6d, Fig. 6e, Fig. 6g, Fig. 6h]
