# Supplementary material for: A hyperconformal dual-modal metaskin for well-defined and high-precision contextual interactions
Source: Nat Commun. 2025 Nov 26;16:10573. doi: 10.1038/s41467-025-65624-z (PMC12658143; doi:10.1038/s41467-025-65624-z)
Supplement: Supplementary file 12 — Source data [file 41467_2025_65624_MOESM12_ESM.zip › Source data-supplementary information.xlsx]

## Sheet: Fi. S5
	1 layer						2 layers						3 layers
Width	1	2	3	4	5	6	1	2	3	4	5	6	1	2	3	4	5	6
sample1	364.4	66.6	45.3	28.6	27.5	22.4	24.5	14.8	11.8	8.1	5.9	4.3	50.4	9.3	5.7	8.6	3.3	2.6
sample2	184	65.9	53.4	34.6	37.9	23.9	19.5	21.3	8.7	11	7.4	4.3	44.1	9.8	4.9	5.7	3.5	2.8
sample3	185.4	71.4	47.7	28.8	35.5	30.8	21.5	19.9	8.9	8.7	6.1	4.9	23.7	10.1	6	5.1	3.9	3.1
sample4	223.4	66.9	45.8	35.5	34.2	28.8	20.9	16.3	8.7	9.1	6.1	4.5	22.8	9.1	5.5	5.7	3.9	3.1
sample5	203.4	72.7	58.8	27.1	32.1	24.1	19.5	14.8	9.5	8.7	5.5	4.3	21.1	9.1	5.3	5.5	4.1	3.3
sample6	206.4	64.6	45.1	35.1	36.1	24.1	--	16.1	8.7	--	6.3	4.3	27.1	9.5	5.7	5.9	4.1	3.3
						26

## Sheet: Fig. S6
3000 r/min		3500 r/min		4000 r/min
Displacement (μm)	Height (μm)	Displacement (μm)	Height (μm)	Displacement (μm)	Height (μm)
0	78105.7	0	58592.2	0	42502.6
0.99933	78216.9	0.99933	58633.8	0.99933	42529.3
1.99867	78295.5	1.99867	58656.8	1.99867	42549.9
2.998	78359.3	2.998	58667.3	2.998	42544.7
3.99734	78416.8	3.99734	58666.5	3.99734	42535.8
4.99667	78464.1	4.99667	58677.1	4.99667	42512.3
5.996	78511.1	5.996	58674.7	5.996	42498.5
6.99534	78564.6	6.99534	58683.5	6.99534	42466.2
7.99467	78634.6	7.99467	58677	7.99467	42416
8.994	78688.8	8.994	58699.8	8.994	42358.8
9.99334	78741	9.99334	58726.5	9.99334	42305.2
10.9927	78809.6	10.9927	58748.8	10.9927	42266.3
11.992	78882.2	11.992	58779.8	11.992	42246.1
12.9913	78940.9	12.9913	58829.6	12.9913	42230.4
13.9907	79005.6	13.9907	58876.9	13.9907	42229.8
14.99	79069.5	14.99	58921.6	14.99	42226.3
15.9893	79148.4	15.9893	58956.5	15.9893	42236.6
16.9887	79222.9	16.9887	58994.2	16.9887	42266.7
17.988	79284.8	17.988	59044.8	17.988	42293.7
18.9873	79355.6	18.9873	59093.5	18.9873	42322.8
19.9867	79422.1	19.9867	59128.8	19.9867	42364.5
20.986	79501.1	20.986	59166.6	20.986	42397.8
21.9853	79576.5	21.9853	59211.5	21.9853	42442.6
22.9847	79629.3	22.9847	59269.3	22.9847	42484.3
23.984	79690.5	23.984	59320.8	23.984	42517.2
24.9833	79756.1	24.9833	59369.4	24.9833	42575
25.9827	79839.6	25.9827	59414	25.9827	42624.7
26.982	79903.6	26.982	59478	26.982	42666.9
27.9813	79951.3	27.9813	59543.4	27.9813	42707.6
28.9807	80006.5	28.9807	59603.1	28.9807	42736.7
29.98	80064.7	29.98	59647.7	29.98	42779.5
30.9794	80123	30.9794	59697.7	30.9794	42810
31.9787	80167.1	31.9787	59752.9	31.9787	42844.4
32.978	80208.1	32.978	59818.9	32.978	42882.9
33.9774	80249.4	33.9774	59875.2	33.9774	42915.1
34.9767	80295.3	34.9767	59932.5	34.9767	42977.2
35.976	80324.4	35.976	59992.1	35.976	43028.1
36.9753	80343	36.9753	60060	36.9753	43097.5
37.9747	80369.6	37.9747	60130.6	37.9747	43172.5
38.974	80384.2	38.974	60179.5	38.974	43255.1
39.9734	80412.6	39.9734	60239.5	39.9734	43367
40.9727	80430	40.9727	60285	40.9727	43489.4
41.972	80448.4	41.972	60336.6	41.972	43608.2
42.9714	80468.4	42.9714	60379.2	42.9714	43738
43.9707	80479.4	43.9707	60431.9	43.9707	43853.6
44.97	80504.8	44.97	60487.4	44.97	43963.1
45.9693	80528.1	45.9693	60541.5	45.9693	44044.4
46.9687	80547.4	46.9687	60599.5	46.9687	44070
47.968	80568.5	47.968	60668.9	47.968	44062.9
48.9674	80574	48.9674	60730.1	48.9674	44011.1
49.9667	80592.8	49.9667	60790.5	49.9667	43949.2
50.966	80618.3	50.966	60844.9	50.966	43870.5
51.9654	80634.5	51.9654	60905.4	51.9654	43777.8
52.9647	80630.8	52.9647	60969.9	52.9647	43699.9
53.964	80640.3	53.964	61031.2	53.964	43635.7
54.9634	80668.6	54.9634	61075.2	54.9634	43585.3
55.9627	80694.7	55.9627	61136.5	55.9627	43553.7
56.962	80692.1	56.962	61209	56.962	43506.3
57.9614	80694.7	57.9614	61291.1	57.9614	43485.7
58.9607	80689	58.9607	61363.7	58.9607	43466.6
59.96	80691	59.96	61417.6	59.96	43455.1
60.9594	80693.6	60.9594	61466.3	60.9594	43453.2
61.9587	80673.9	61.9587	61516.3	61.9587	43444.3
62.958	80668.6	62.958	61545.3	62.958	43435.9
63.9574	80667.1	63.9574	61567.6	63.9574	43435.9
64.9567	80671.1	64.9567	61596.6	64.9567	43429.3
65.956	80668.8	65.956	61645.7	65.956	43429.9
66.9554	80663.9	66.9554	61699.2	66.9554	43425.2
67.9547	80661.6	67.9547	61771.5	67.9547	43416
68.954	80670	68.954	61834.6	68.954	43416.9
69.9534	80676	69.9534	61910.1	69.9534	43410.9
70.9527	80682.7	70.9527	61968.2	70.9527	43412.5
71.952	80681	71.952	62030.7	71.952	43402.3
72.9514	80697	72.9514	62077.6	72.9514	43394.6
73.9507	80698.1	73.9507	62124.3	73.9507	43400.9
74.95	80693.4	74.95	62155.6	74.95	43401.8
75.9494	80691.7	75.9494	62198.3	75.9494	43398.8
76.9487	80672.8	76.9487	62217.1	76.9487	43388.1
77.948	80651	77.948	62260.5	77.948	43375.8
78.9474	80632.9	78.9474	62289.2	78.9474	43381
79.9467	80613.3	79.9467	62340	79.9467	43377.5
80.946	80607.3	80.946	62383	80.946	43378.2
81.9454	80587.3	81.9454	62444.6	81.9454	43374.9
82.9447	80563.7	82.9447	62486.4	82.9447	43368.2
83.944	80541.9	83.944	62511.7	83.944	43375.4
84.9434	80529.8	84.9434	62519.5	84.9434	43373
85.9427	80520.4	85.9427	62534.9	85.9427	43366
86.942	80498.7	86.942	62553.9	86.942	43358.6
87.9414	80465.8	87.9414	62585.9	87.9414	43350.1
88.9407	80463.9	88.9407	62600.9	88.9407	43343.8
89.94	80451.7	89.94	62643.3	89.94	43329.2
90.9394	80436.2	90.9394	62685.9	90.9394	43302.2
91.9387	80415.4	91.9387	62736.9	91.9387	43274.2
92.938	80411.9	92.938	62772	92.938	43253.9
93.9374	80416.6	93.9374	62796.6	93.9374	43242.5
94.9367	80416.6	94.9367	62808.9	94.9367	43236.9
95.936	80405.5	95.936	62813.1	95.936	43212.7
96.9354	80397.7	96.9354	62814.5	96.9354	43201
97.9347	80388.7	97.9347	62813.2	97.9347	43185.4
98.934	80375	98.934	62824.1	98.934	43179.9
99.9334	80354.3	99.9334	62837.5	99.9334	43167.3
100.933	80319.9	100.933	62858.2	100.933	43142.9
101.932	80288	101.932	62873.5	101.932	43123.2
102.931	80264.4	102.931	62883.4	102.931	43104.8
103.931	80244.3	103.931	62872	103.931	43091.2
104.93	80213.4	104.93	62875.7	104.93	43067.1
105.929	80181.9	105.929	62874.5	105.929	43035.5
106.929	80165.7	106.929	62881.7	106.929	43013.3
107.928	80149.7	107.928	62863.5	107.928	42986.1
108.927	80131.2	108.927	62869.5	108.927	42947.5
109.927	80124.8	109.927	62860.5	109.927	42925.6
110.926	80099.7	110.926	62871.2	110.926	42886.8
111.925	80082	111.925	62859.6	111.925	42856.4
112.925	80066.3	112.925	62850.9	112.925	42821.8
113.924	80050.5	113.924	62839.2	113.924	42794.2
114.923	80033.3	114.923	62824.7	114.923	42765.5
115.923	80027.3	115.923	62802.4	115.923	42731.2
116.922	80016.8	116.922	62763.3	116.922	42695.1
117.921	80003.8	117.921	62723.4	117.921	42676.4
118.921	79994.6	118.921	62688	118.921	42657.3
119.92	79984.8	119.92	62650.1	119.92	42634.6
120.919	79972.4	120.919	62628.3	120.919	42607.4
121.919	79965.7	121.919	62608	121.919	42577.3
122.918	79968.3	122.918	62588.1	122.918	42555.8
123.917	79979.9	123.917	62562.6	123.917	42528.5
124.917	79989	124.917	62544.2	124.917	42485.6
125.916	79993.3	125.916	62521.4	125.916	42444.3
126.915	80005.7	126.915	62509.8	126.915	42392.4
127.915	80033.4	127.915	62503.1	127.915	42354.7
128.914	80071.9	128.914	62490.4	128.914	42300
129.913	80097.3	129.913	62498.5	129.913	42254.1
130.913	80123	130.913	62507.7	130.913	42201.1
131.912	80144.8	131.912	62506.4	131.912	42156.1
132.911	80184.4	132.911	62492.9	132.911	42117.5
133.911	80220.7	133.911	62479.2	133.911	42079.5
134.91	80241.7	134.91	62474.8	134.91	42028.3
135.909	80259.9	135.909	62464.5	135.909	41990.3
136.909	80277.3	136.909	62441	136.909	41940
137.908	80316.7	137.908	62410.1	137.908	41909.7
138.907	80342.5	138.907	62387.3	138.907	41863.6
139.907	80371.6	139.907	62366.7	139.907	41808.9
140.906	80405.8	140.906	62340.8	140.906	41755.8
141.905	80433.5	141.905	62321.5	141.905	41702.1
142.905	80479.3	142.905	62309.9	142.905	41647.3
143.904	80521.7	143.904	62298.7	143.904	41589.8
144.903	80549.9	144.903	62301.7	144.903	41530.6
145.903	80595.1	145.903	62288.3	145.903	41461.9
146.902	80640.2	146.902	62259.8	146.902	41395.9
147.901	80678.1	147.901	62239.3	147.901	41329.4
148.901	80707.9	148.901	62204.8	148.901	41267.8
149.9	80736.1	149.9	62170.2	149.9	41188.6
150.899	80764.9	150.899	62135.8	150.899	41125.6
151.899	80808.3	151.899	62098.2	151.899	41061
152.898	80842.5	152.898	62062.3	152.898	41011.8
153.897	80897.5	153.897	62025.5	153.897	40963.3
154.897	80953.7	154.897	61986.4	154.897	40907
155.896	81018.7	155.896	61943.2	155.896	40857.8
156.895	81072.4	156.895	61892.2	156.895	40822.4
157.895	81132	157.895	61841	157.895	40788.2
158.894	81193.3	158.894	61790.8	158.894	40752.7
159.893	81211.5	159.893	61750.1	159.893	40705.4
160.893	81226.2	160.893	61711.9	160.893	40655.9
161.892	81254.4	161.892	61664.9	161.892	40605.5
162.891	81305.1	162.891	61631.8	162.891	40553.6
163.891	81340.8	163.891	61605.8	163.891	40490.8
164.89	81403.1	164.89	61586.1	164.89	40424.1
165.889	81444.6	165.889	61569.2	165.889	40355.3
166.889	81508.9	166.889	61527.3	166.889	40294.9
167.888	81554.9	167.888	61482.4	167.888	40232.9
168.887	81593.3	168.887	61417	168.887	40171
169.887	81623	169.887	61350	169.887	40101.3
170.886	81654.2	170.886	61263.3	170.886	40044
171.885	81705.8	171.885	61186.8	171.885	39991.6
172.885	81761.6	172.885	61121.6	172.885	39945.6
173.884	81826.2	173.884	61076	173.884	39881.3
174.883	81898.6	174.883	61061	174.883	39836.3
175.883	81998.5	175.883	61048.4	175.883	39776.8
176.882	82109.4	176.882	61038	176.882	39734.1
177.881	82198.8	177.881	61033.4	177.881	39687.5
178.881	82263.7	178.881	61046.2	178.881	39632.4
179.88	82309.8	179.88	61052.4	179.88	39577.8
180.879	82356.6	180.879	61053.7	180.879	39526
181.879	82381	181.879	61058.8	181.879	39468
182.878	82393.8	182.878	61059.5	182.878	39419.1
183.877	82445.2	183.877	61071.9	183.877	39350
184.877	82494.6	184.877	61072.1	184.877	39290.7
185.876	82542.4	185.876	61071.2	185.876	39225.1
186.875	82586.5	186.875	61061	186.875	39164.7
187.875	82638.7	187.875	61058.2	187.875	39115.4
188.874	82682.7	188.874	61054.3	188.874	39044.8
189.873	82741	189.873	61043.8	189.873	38997.1
190.873	82797.6	190.873	61028.6	190.873	38946.9
191.872	82859	191.872	61007.8	191.872	38898.9
192.871	82930.5	192.871	60992.8	192.871	38858.1
193.871	82996.4	193.871	60978.8	193.871	38808.3
194.87	83069.4	194.87	60967.5	194.87	38759.9
195.869	83134.8	195.869	60952.4	195.869	38718.8
196.869	83212.9	196.869	60947.3	196.869	38668.9
197.868	83286.4	197.868	60933.1	197.868	38630.2
198.867	83356	198.867	60937.4	198.867	38573.2
199.867	83418.7	199.867	60939.5	199.867	38526.4
200.866	83491.9	200.866	60924.5	200.866	38474.5
201.865	83566.2	201.865	60908.1	201.865	38422.6
202.865	83651.2	202.865	60893	202.865	38375
203.864	83712.4	203.864	60884.1	203.864	38323
204.863	83771.1	204.863	60871.8	204.863	38268.7
205.863	83851.4	205.863	60845.8	205.863	38242.7
206.862	83932	206.862	60824.4	206.862	38213.3
207.861	84008.6	207.861	60815.5	207.861	38177.6
208.861	84071.8	208.861	60804.2	208.861	38147.5
209.86	84137.2	209.86	60783.6	209.86	38109.9
210.859	84218.7	210.859	60757.6	210.859	38097.6
211.859	84288.9	211.859	60726.3	211.859	38074.2
212.858	84357	212.858	60696.4	212.858	38045.4
213.857	84422.4	213.857	60677.7	213.857	38015.4
214.857	84493.2	214.857	60655.3	214.857	37986.5
215.856	84582.3	215.856	60631.2	215.856	37964.4
216.855	84662.9	216.855	60613.5	216.855	37934.3
217.855	84738.4	217.855	60610.5	217.855	37895.6
218.854	84811.9	218.854	60603.2	218.854	37865.5
219.853	84882.5	219.853	60593.8	219.853	37825.5
220.853	84962.1	220.853	60583.5	220.853	37803.9
221.852	85027	221.852	60580.2	221.852	37776.1
222.851	85089.9	222.851	60586.6	222.851	37747.2
223.851	85147.7	223.851	60593.2	223.851	37724.9
224.85	85210.6	224.85	60591.7	224.85	37694.5
225.849	85287.7	225.849	60591.3	225.849	37682.4
226.849	85350	226.849	60596.4	226.849	37673.2
227.848	85414.7	227.848	60602.3	227.848	37657.8
228.847	85477.9	228.847	60602.5	228.847	37660.3
229.847	85537.6	229.847	60593.4	229.847	37659.9
230.846	85596.7	230.846	60571.5	230.846	37675.2
231.845	85654.8	231.845	60547.3	231.845	37699.1
232.845	85695.1	232.845	60513.4	232.845	37709.9
233.844	85744.3	233.844	60473.9	233.844	37722.6
234.843	85783.3	234.843	60414.2	234.843	37742.8
235.843	85835.3	235.843	60351.1	235.843	37761.8
236.842	85882.5	236.842	60297	236.842	37781.4
237.841	85919.6	237.841	60264.3	237.841	37797.5
238.841	85956.3	238.841	60225.9	238.841	37805.1
239.84	85989.2	239.84	60183.7	239.84	37830
240.839	86041.6	240.839	60149.6	240.839	37847.6
241.839	86088	241.839	60129.7	241.839	37873.7
242.838	86119.4	242.838	60110.8	242.838	37886.8
243.837	86137.5	243.837	60088.4	243.837	37910.5
244.837	86167.8	244.837	60068.9	244.837	37943.5
245.836	86206	245.836	60043	245.836	37981.2
246.835	86233.4	246.835	60022.1	246.835	38010.3
247.835	86240.6	247.835	59997.4	247.835	38045.1
248.834	86266.3	248.834	59969.8	248.834	38074.2
249.833	86295.5	249.833	59938.1	249.833	38125
250.833	86313.2	250.833	59912.7	250.833	38163
251.832	86314.1	251.832	59885.6	251.832	38216
252.831	86326.8	252.831	59872.8	252.831	38260.2
253.831	86345.3	253.831	59853.9	253.831	38311.3
254.83	86370.3	254.83	59829	254.83	38370.6
255.829	86391.7	255.829	59802.8	255.829	38436.6
256.829	86404	256.829	59777.8	256.829	38482.8
257.828	86421.3	257.828	59753.2	257.828	38537.3
258.827	86433.6	258.827	59737.7	258.827	38583.4
259.827	86453.7	259.827	59707.1	259.827	38645.3
260.826	86456.7	260.826	59688.1	260.826	38701.5
261.825	86463.7	261.825	59667.7	261.825	38751.6
262.825	86469.5	262.825	59654.1	262.825	38798.5
263.824	86465.1	263.824	59633.3	263.824	38855
264.823	86473.8	264.823	59604.4	264.823	38924.5
265.823	86467	265.823	59574	265.823	38985.6
266.822	86452.9	266.822	59555.1	266.822	39043.6
267.821	86430.8	267.821	59526	267.821	39107.4
268.821	86402.9	268.821	59492.4	268.821	39171
269.82	86379	269.82	59438.4	269.82	39242.6
270.819	86356.9	270.819	59393.7	270.819	39314.7
271.819	86324.2	271.819	59344	271.819	39370.6
272.818	86283.9	272.818	59293.2	272.818	39432.9
273.817	86243.2	273.817	59222.2	273.817	39491.3
274.817	86207.5	274.817	59165.1	274.817	39559.6
275.816	86170.5	275.816	59107.2	275.816	39632.4
276.815	86122	276.815	59078.2	276.815	39690.4
277.815	86064	277.815	59031.9	277.815	39752.9
278.814	86012.3	278.814	58991.5	278.814	39830.6
279.813	85974.9	279.813	58948.6	279.813	39912.7
280.813	85921.9	280.813	58927.4	280.813	39987.3
281.812	85856	281.812	58897.9	281.812	40044.6
282.811	85789	282.811	58886.9	282.811	40109.7
283.811	85729	283.811	58872	283.811	40185.3
284.81	85671.8	284.81	58867.2	284.81	40254.2
285.809	85611.4	285.809	58859.7	285.809	40320
286.809	85535.3	286.809	58861.9	286.809	40369.9
287.808	85470.6	287.808	58852.9	287.808	40431.6
288.807	85418	288.807	58834	288.807	40484.7
289.807	85357.4	289.807	58818.1	289.807	40548
290.806	85285.1	290.806	58803.4	290.806	40600.3
291.805	85208.6	291.805	58795	291.805	40650.5
292.805	85138.4	292.805	58786.1	292.805	40684.5
293.804	85063	293.804	58771.8	293.804	40730.5
294.803	84981.3	294.803	58765.6	294.803	40762.5
295.803	84892.6	295.803	58757.2	295.803	40808.9
296.802	84794	296.802	58749.1	296.802	40851.5
297.801	84702.6	297.801	58743	297.801	40887
298.801	84606.8	298.801	58741	298.801	40939.2
299.8	84510.1	299.8	58737.4	299.8	40986.1
300.799	84407.7	300.799	58740	300.799	41027.6
301.799	84306.8	301.799	58752	301.799	41084.8
302.798	84200.3	302.798	58767.2	302.798	41138.4
303.797	84103	303.797	58769.2	303.797	41198.2
304.797	83997.9	304.797	58776.7	304.797	41249.7
305.796	83888.7	305.796	58790.1	305.796	41291.3
306.795	83774.4	306.795	58806.5	306.795	41333.9
307.795	83666.9	307.795	58818.2	307.795	41363.5
308.794	83569.4	308.794	58813.6	308.794	41403.4
309.793	83472.3	309.793	58820.8	309.793	41437.3
310.793	83371.1	310.793	58841.2	310.793	41461.2
311.792	83265.9	311.792	58857.1	311.792	41472.9
312.791	83148.5	312.791	58863.5	312.791	41473
313.791	83041.1	313.791	58873.4	313.791	41493.6
314.79	82931.2	314.79	58895.6	314.79	41500.1
315.789	82810.3	315.789	58932.3	315.789	41490.7
316.789	82684.8	316.789	58963.1	316.789	41488.7
317.788	82549.6	317.788	58990.8	317.788	41492.9
318.787	82426.7	318.787	59022.4	318.787	41498.3
319.787	82292.4	319.787	59060.2	319.787	41499.7
320.786	82149.1	320.786	59095.2	320.786	41482.7
321.785	82017	321.785	59127.8	321.785	41472.5
322.785	81892.3	322.785	59154.3	322.785	41461.1
323.784	81766.4	323.784	59185.6	323.784	41450.8
324.783	81627.8	324.783	59216.4	324.783	41440.3
325.783	81480.9	325.783	59259.5	325.783	41413.3
326.782	81353	326.782	59293.5	326.782	41397.3
327.781	81221.5	327.781	59331.8	327.781	41381.5
328.781	81089.1	328.781	59377.1	328.781	41356.4
329.78	80948.2	329.78	59418.5	329.78	41330.5
330.779	80804.4	330.779	59464	330.779	41291.9
331.779	80661.9	331.779	59513.3	331.779	41251.9
332.778	80522.7	332.778	59550	332.778	41210.2
333.777	80387.7	333.777	59592.7	333.777	41159
334.777	80250.5	334.777	59622.4	334.777	41111.4
335.776	80115.7	335.776	59670.8	335.776	41048.2
336.775	79986.7	336.775	59709.3	336.775	40989.9
337.775	79867.2	337.775	59754.9	337.775	40932.7
338.774	79751.4	338.774	59790.7	338.774	40875.4
339.773	79640.4	339.773	59832.3	339.773	40813.5
340.773	79525.3	340.773	59884.8	340.773	40754.2
341.772	79407.9	341.772	59934.5	341.772	40680.7
342.771	79295.1	342.771	59960.9	342.771	40628.6
343.771	79180.9	343.771	59995.1	343.771	40561.8
344.77	79076	344.77	60040.3	344.77	40505.7
345.769	78960.9	345.769	60084.1	345.769	40435.9
346.769	78841.2	346.769	60125.9	346.769	40365.7
347.768	78729.3	347.768	60141.7	347.768	40305.3
348.767	78632	348.767	60178.4	348.767	40256.2
349.767	78522.4	349.767	60216.4	349.767	40185.1
350.766	78407.5	350.766	60247.9	350.766	40116.3
351.765	78287.6	351.765	60269.7	351.765	40042.7
352.765	78195.6	352.765	60290.6	352.765	39985
353.764	78092.6	353.764	60314.6	353.764	39923.7
354.763	77999.1	354.763	60350.7	354.763	39842.7
355.763	77891.2	355.763	60382.1	355.763	39763.3
356.762	77799.4	356.762	60397.1	356.762	39690.7
357.761	77716.8	357.761	60418.7	357.761	39610.7
358.761	77634	358.761	60442.9	358.761	39542.9
359.76	77534.3	359.76	60473.8	359.76	39446.6
360.759	77437.4	360.759	60498.1	360.759	39373.4
361.759	77331.9	361.759	60525.1	361.759	39295.1
362.758	77231.4	362.758	60553.9	362.758	39238.1
363.757	77111.3	363.757	60572	363.757	39169.3
364.757	76972.6	364.757	60602.4	364.757	39107.8
365.756	76829.5	365.756	60630.9	365.756	39050
366.755	76691.1	366.755	60653.1	366.755	38995.3
367.755	76564.1	367.755	60681.1	367.755	38933
368.754	76443.4	368.754	60696.5	368.754	38876.7
369.753	76345.6	369.753	60722.1	369.753	38806.2
370.753	76273.9	370.753	60747	370.753	38734.2
371.752	76216.9	371.752	60770.8	371.752	38671.2
372.752	76163.8	372.752	60782.8	372.752	38599.3
373.751	76135.3	373.751	60798.2	373.751	38542.4
374.75	76109.3	374.75	60810.6	374.75	38468.3
375.75	76098	375.75	60831.5	375.75	38411.6
376.749	76096.4	376.749	60828.5	376.749	38354
377.748	76097.7	377.748	60826.1	377.748	38303
378.748	76119.2	378.748	60819.4	378.748	38250.3
379.747	76126.5	379.747	60828.2	379.747	38204.3
380.746	76136	380.746	60820.7	380.746	38141.9
381.745	76142	381.745	60803.3	381.745	38099.5
382.745	76154.8	382.745	60783.3	382.745	38059
383.744	76166.9	383.744	60776	383.744	38015.5
384.743	76180.6	384.743	60767.3	384.743	37968.2
385.743	76187	385.743	60754	385.743	37921.6
386.742	76208.3	386.742	60721.2	386.742	37901.5
387.742	76216.9	387.742	60701.6	387.742	37884.3
388.741	76240.9	388.741	60683.7	388.741	37859.2
389.74	76250.5	389.74	60669.8	389.74	37836.1
390.74	76269.1	390.74	60637.1	390.74	37800.8
391.739	76296.6	391.739	60607.4	391.739	37790.2
392.738	76333.8	392.738	60578	392.738	37761.4
393.738	76355.2	393.738	60546.6	393.738	37726.4
394.737	76389	394.737	60504.6	394.737	37691.1
395.736	76417.6	395.736	60451.9	395.736	37658.6
396.736	76470.7	396.736	60391.5	396.736	37627.7
397.735	76516.7	397.735	60336.8	397.735	37604.3
398.734	76559.4	398.734	60273.5	398.734	37573.3
399.734	76597.9	399.734	60205.1	399.734	37554.4
400.733	76635.5	400.733	60135.8	400.733	37545.3
401.732	76686.6	401.732	60070.8	401.732	37554.1
402.732	76728.8	402.732	59997.1	402.732	37565.1
403.731	76760.9	403.731	59933.9	403.731	37581.3
404.73	76799.7	404.73	59860.7	404.73	37606.9
405.73	76831.9	405.73	59783	405.73	37640
406.729	76872.5	406.729	59698.5	406.729	37678
407.728	76906.3	407.728	59629.5	407.728	37722
408.728	76938.1	408.728	59548.7	408.728	37759.4
409.727	76968.5	409.727	59477.9	409.727	37811.6
410.726	77025.2	410.726	59393.2	410.726	37861.3
411.726	77085	411.726	59317.7	411.726	37912.8
412.725	77157.9	412.725	59237.4	412.725	37966.6
413.724	77224.4	413.724	59175.1	413.724	38012.9
414.724	77297.8	414.724	59098.9	414.724	38058.7
415.723	77367.5	415.723	59020.7	415.723	38120.6
416.722	77441.6	416.722	58931.4	416.722	38170.3
417.722	77511.2	417.722	58846.3	417.722	38241.1
418.721	77563.7	418.721	58767.1	418.721	38297.3
419.72	77618.6	419.72	58678.1	419.72	38357.7
420.72	77669.5	420.72	58585	420.72	38439.4
421.719	77725	421.719	58493.5	421.719	38518
422.718	77774.2	422.718	58408	422.718	38605.7
423.718	77813.3	423.718	58334	423.718	38687.1
424.717	77851.1	424.717	58249.5	424.717	38769.6
425.716	77910.3	425.716	58158.7	425.716	38873.7
426.716	77957	426.716	58065.5	426.716	38975.5
427.715	78004.3	427.715	57990.9	427.715	39082.9
428.714	78037.8	428.714	57912.3	428.714	39179.6
429.714	78071.1	429.714	57830.1	429.714	39283.6
430.713	78108.6	430.713	57731.7	430.713	39397.3
431.712	78137.2	431.712	57652.5	431.712	39509.9
432.712	78153.4	432.712	57571.7	432.712	39612.1
433.711	78169	433.711	57491.8	433.711	39723.2
434.71	78195.9	434.71	57400.9	434.71	39823.1
435.71	78247.8	435.71	57317.7	435.71	39948.3
436.709	78308.8	436.709	57252	436.709	40065.3
437.708	78376	437.708	57179.6	437.708	40180
438.708	78460.8	438.708	57109.9	438.708	40287.1
439.707	78553.1	439.707	57035.4	439.707	40397.1
440.706	78662.7	440.706	56958.5	440.706	40511.5
441.706	78771.6	441.706	56891.6	441.706	40628
442.705	78869.7	442.705	56829.2	442.705	40727
443.704	78980.3	443.704	56762.7	443.704	40840.5
444.704	79081.3	444.704	56695.3	444.704	40950.7
445.703	79201.4	445.703	56629.7	445.703	41072.6
446.702	79310	446.702	56563.6	446.702	41202.3
447.702	79421	447.702	56504.3	447.702	41316.5
448.701	79539.1	448.701	56448.3	448.701	41437.9
449.7	79650.8	449.7	56384.1	449.7	41566.9
450.7	79765.2	450.7	56321	450.7	41703
451.699	79882.2	451.699	56253	451.699	41832
452.698	79991.8	452.698	56195.8	452.698	41945.1
453.698	80105.8	453.698	56137.6	453.698	42057.9
454.697	80212.4	454.697	56072.1	454.697	42180.7
455.696	80328.7	455.696	56007.5	455.696	42307
456.696	80449.3	456.696	55943.2	456.696	42433.1
457.695	80555.7	457.695	55892	457.695	42546.9
458.694	80667.2	458.694	55831.3	458.694	42670.4
459.694	80789	459.694	55773.7	459.694	42795.6
460.693	80906.4	460.693	55706.9	460.693	42924.8
461.692	81031.5	461.692	55667.7	461.692	43056.2
462.692	81130.4	462.692	55630.9	462.692	43174
463.691	81237.1	463.691	55599.1	463.691	43281.5
464.69	81338.2	464.69	55558.4	464.69	43410.8
465.69	81444.3	465.69	55526.8	465.69	43518.4
466.689	81549.1	466.689	55499.5	466.689	43623.8
467.688	81632.5	467.688	55480.8	467.688	43715.1
468.688	81723.5	468.688	55444.6	468.688	43797.5
469.687	81820.4	469.687	55407.5	469.687	43882.4
470.686	81916	470.686	55376.6	470.686	43968.3
471.686	82007.3	471.686	55358.2	471.686	44046.3
472.685	82086.6	472.685	55346.3	472.685	44123.6
473.684	82168.7	473.684	55325.6	473.684	44205.3
474.684	82258.9	474.684	55313.9	474.684	44300
475.683	82344.3	475.683	55317.1	475.683	44400
476.682	82427.1	476.682	55322.1	476.682	44496.3
477.682	82507.5	477.682	55324.7	477.682	44575.8
478.681	82589.2	478.681	55338.8	478.681	44664.6
479.68	82683.6	479.68	55338	479.68	44757.9
480.68	82767.3	480.68	55343.3	480.68	44858.4
481.679	82840.8	481.679	55346.2	481.679	44933
482.678	82923.3	482.678	55351.5	482.678	45011.4
483.678	83002.9	483.678	55353.6	483.678	45075
484.677	83086.3	484.677	55365	484.677	45150.9
485.676	83166.5	485.676	55367	485.676	45221.8
486.676	83232.5	486.676	55385.7	486.676	45270.6
487.675	83303.7	487.675	55408.6	487.675	45324.2
488.674	83362.4	488.674	55423.6	488.674	45374.2
489.674	83418.4	489.674	55446.3	489.674	45417.7
490.673	83475.1	490.673	55458	490.673	45466.7
491.672	83516.5	491.672	55493.2	491.672	45487.4
492.672	83559.2	492.672	55526.1	492.672	45518
493.671	83596.9	493.671	55563.6	493.671	45554.7
494.67	83642.1	494.67	55586	494.67	45596.8
495.67	83687	495.67	55623.5	495.67	45646.7
496.669	83726.5	496.669	55665.6	496.669	45689
497.668	83760.4	497.668	55715.4	497.668	45738.3
498.668	83798.3	498.668	55743.7	498.668	45793.3
499.667	83834	499.667	55777.3	499.667	45847.2
500.666	83880.2	500.666	55802.8	500.666	45894.6
501.666	83897.4	501.666	55847.1	501.666	45937.5
502.665	83922.3	502.665	55879.8	502.665	45969.4
503.664	83943.5	503.664	55906.6	503.664	46008.4
504.664	83968.7	504.664	55926.3	504.664	46024.2
505.663	83997.3	505.663	55966.8	505.663	46049.7
506.662	84012.4	506.662	56002.6	506.662	46056.5
507.662	84033.8	507.662	56047.4	507.662	46061
508.661	84067	508.661	56070.1	508.661	46066.9
509.66	84096.2	509.66	56116.5	509.66	46069.6
510.66	84123.1	510.66	56164	510.66	46066.5
511.659	84135.9	511.659	56226.4	511.659	46055.3
512.658	84154.7	512.658	56280.2	512.658	46040
513.658	84178.4	513.658	56335.4	513.658	46040
514.657	84202.6	514.657	56392.4	514.657	46038
515.656	84210.5	515.656	56454.1	515.656	46024.5
516.656	84216.9	516.656	56498.5	516.656	46013.1
517.655	84214.4	517.655	56549	517.655	46006.1
518.654	84223.8	518.654	56587.4	518.654	46012.4
519.654	84228.4	519.654	56639	519.654	46016
520.653	84226.8	520.653	56681.4	520.653	46010.2
521.652	84221.1	521.652	56728.8	521.652	46001.6
522.652	84216.6	522.652	56768.2	522.652	45983.8
523.651	84214.9	523.651	56820.1	523.651	45975.6
524.65	84216.4	524.65	56851.9	524.65	45939.3
525.65	84206.4	525.65	56909.3	525.65	45888.7
526.649	84204.7	526.649	56945.1	526.649	45847.4
527.648	84196.2	527.648	56993.8	527.648	45797.9
528.648	84197.1	528.648	57019.4	528.648	45755.2
529.647	84203.4	529.647	57057.5	529.647	45706.4
530.646	84198.2	530.646	57098.9	530.646	45652.6
531.646	84200.6	531.646	57155.5	531.646	45593.1
532.645	84207.4	532.645	57207.4	532.645	45540.5
533.644	84220.2	533.644	57254.6	533.644	45494.3
534.644	84222	534.644	57298.3	534.644	45435.1
535.643	84222.3	535.643	57369.5	535.643	45377.2
536.642	84206.7	536.642	57433	536.642	45319.8
537.642	84192	537.642	57495.6	537.642	45271.8
538.641	84183.4	538.641	57538.7	538.641	45215.9
539.64	84181.3	539.64	57593	539.64	45165
540.64	84158.9	540.64	57644.1	540.64	45096
541.639	84146.3	541.639	57696.4	541.639	45039
542.638	84127	542.638	57731.7	542.638	44981.8
543.638	84120.6	543.638	57772	543.638	44929.4
544.637	84111.4	544.637	57823.5	544.637	44871.1
545.636	84083.9	545.636	57883.4	545.636	44820.6
546.636	84062.2	546.636	57932.2	546.636	44757.5
547.635	84045.5	547.635	57976.6	547.635	44713.8
548.634	84032.7	548.634	58027.8	548.634	44662.2
549.634	84012.6	549.634	58081.4	549.634	44620.7
550.633	83984.8	550.633	58137.4	550.633	44567.6
551.632	83950.9	551.632	58187.2	551.632	44518.1
552.632	83937.4	552.632	58235.4	552.632	44478.8
553.631	83918.7	553.631	58292.9	553.631	44432.4
554.63	83905.5	554.63	58345.1	554.63	44391.9
555.63	83886.6	555.63	58397.2	555.63	44340.1
556.629	83864.1	556.629	58452.1	556.629	44290
557.628	83855.7	557.628	58497.7	557.628	44250.9
558.628	83833.1	558.628	58536.3	558.628	44203.8
559.627	83811	559.627	58569.6	559.627	44164.7
560.626	83782.9	560.626	58604.3	560.626	44118.3
561.626	83748.6	561.626	58634.3	561.626	44075.8
562.625	83729.9	562.625	58662.6	562.625	44045.1
563.624	83704	563.624	58675.9	563.624	44021.4
564.624	83667.8	564.624	58699.9	564.624	43981
565.623	83628.5	565.623	58718.7	565.623	43943.7
566.622	83597.7	566.622	58744.9	566.622	43901.2
567.622	83566.3	567.622	58756.2	567.622	43876.1
568.621	83536.6	568.621	58779.6	568.621	43844.7
569.62	83503.7	569.62	58802.7	569.62	43807.1
570.62	83469.3	570.62	58840.2	570.62	43772.6
571.619	83433.3	571.619	58869.5	571.619	43756.7
572.618	83399.9	572.618	58885.3	572.618	43743.1
573.618	83356.7	573.618	58892.2	573.618	43727.4
574.617	83315.4	574.617	58921.3	574.617	43698.7
575.616	83271.2	575.616	58934.2	575.616	43683.1
576.616	83217.9	576.616	58936.2	576.616	43662.3
577.615	83181.6	577.615	58920.3	577.615	43642.6
578.614	83141	578.614	58914.5	578.614	43612.7
579.614	83092.1	579.614	58913.7	579.614	43580.6
580.613	83040	580.613	58902.3	580.613	43555.3
581.612	82996.3	581.612	58884	581.612	43533.5
582.612	82957	582.612	58866.8	582.612	43506.6
583.611	82923.6	583.611	58863.6	583.611	43478
584.61	82882.4	584.61	58855.4	584.61	43445.5
585.61	82832.8	585.61	58843.6	585.61	43414.2
586.609	82798	586.609	58822.2	586.609	43394.4
587.608	82762.9	587.608	58809.8	587.608	43366.5
588.608	82727.1	588.608	58783.3	588.608	43348.3
589.607	82671.1	589.607	58758.3	589.607	43311.2
590.606	82637.9	590.606	58714.3	590.606	43282.6
591.606	82602	591.606	58668.4	591.606	43246.8
592.605	82582.9	592.605	58618.3	592.605	43220.7
593.604	82546.3	593.604	58571.6	593.604	43188.6
594.604	82510.6	594.604	58513.5	594.604	43147.8
595.603	82468.5	595.603	58462.5	595.603	43106.7
596.602	82449.4	596.602	58398	596.602	43083.2
597.602	82414.4	597.602	58334.8	597.602	43050.6
598.601	82385.7	598.601	58270.9	598.601	43015.5
599.6	82332.8	599.6	58212.8	599.6	42971.3
600.6	82305.7	600.6	58154.6	600.6	42933.7
601.599	82270.5	601.599	58086.4	601.599	42899
602.598	82250.4	602.598	58012.8	602.598	42865.7
603.598	82205.7	603.598	57950.1	603.598	42822.2
604.597	82182.5	604.597	57886.8	604.597	42766.7
605.596	82150.5	605.596	57825.1	605.596	42709.4
606.596	82138	606.596	57752.5	606.596	42680
607.595	82109.9	607.595	57679.6	607.595	42635.6
608.594	82096.4	608.594	57620.7	608.594	42595.2
609.594	82074.4	609.594	57552.1	609.594	42549.4
610.593	82056.9	610.593	57482.9	610.593	42516.2
611.592	82041.5	611.592	57390.9	611.592	42482
612.592	82024.2	612.592	57299	612.592	42440.7
613.591	82011	613.591	57210.8	613.591	42387.5
614.59	81988.3	614.59	57117.1	614.59	42344.9
615.59	81964.5	615.59	57013.3	615.59	42281.2
616.589	81954.8	616.589	56896.3	616.589	42239.9
617.588	81948.5	617.588	56783	617.588	42182.6
618.588	81929.3	618.588	56670.1	618.588	42126
619.587	81911.3	619.587	56558.5	619.587	42063.3
620.586	81886.3	620.586	56428.4	620.586	42014.6
621.586	81885.2	621.586	56294.2	621.586	41952.7
622.585	81876.2	622.585	56162.6	622.585	41915.7
623.584	81855.2	623.584	56043.4	623.584	41851.8
624.584	81840.2	624.584	55912.8	624.584	41807.8
625.583	81837.9	625.583	55778.1	625.583	41750.6
626.582	81844.9	626.582	55645.8	626.582	41708.3
627.582	81856.2	627.582	55525	627.582	41669.2
628.581	81865.1	628.581	55405.8	628.581	41616.2
629.58	81873.3	629.58	55274.9	629.58	41567.5
630.58	81908.7	630.58	55134.1	630.58	41524
631.579	81947.7	631.579	54999.5	631.579	41495.9
632.578	81973.5	632.578	54856.6	632.578	41461
633.578	82002.7	633.578	54709.9	633.578	41423.2
634.577	82041.6	634.577	54550.7	634.577	41373.4
635.576	82090.4	635.576	54386.5	635.576	41340.6
636.576	82130.6	636.576	54212.1	636.576	41300.9
637.575	82175.3	637.575	54031.5	637.575	41261.3
638.574	82207.7	638.574	53854	638.574	41216.9
639.574	82257.5	639.574	53683.2	639.574	41175.4
640.573	82318.7	640.573	53507.8	640.573	41144.9
641.572	82373.9	641.572	53326.9	641.572	41110
642.572	82435.5	642.572	53148.3	642.572	41073.4
643.571	82490.4	643.571	52977.9	643.571	41038.3
644.57	82538.5	644.57	52813.4	644.57	41005.6
645.57	82591.1	645.57	52631.3	645.57	40989.8
646.569	82641.6	646.569	52452.8	646.569	40973
647.568	82686.7	647.568	52281.9	647.568	40957.3
648.568	82722.4	648.568	52113.4	648.568	40940.7
649.567	82756.3	649.567	51937.8	649.567	40922.8
650.566	82798	650.566	51747	650.566	40906.8
651.566	82848.7	651.566	51554.1	651.566	40895
652.565	82893.4	652.565	51379.3	652.565	40869.3
653.564	82935	653.564	51205.2	653.564	40854.1
654.564	82979.2	654.564	51014.1	654.564	40832.4
655.563	83044.3	655.563	50822.8	655.563	40834.1
656.562	83110.1	656.562	50637.1	656.562	40834.9
657.562	83168.6	657.562	50464.1	657.562	40824.5
658.561	83220.4	658.561	50283.3	658.561	40823.9
659.56	83280.1	659.56	50100.5	659.56	40820.7
660.56	83354.3	660.56	49914.9	660.56	40828.7
661.559	83419.6	661.559	49740.7	661.559	40848.7
662.558	83474.1	662.558	49572.5	662.558	40857.5
663.558	83527.6	663.558	49399.7	663.558	40869.4
664.557	83601.6	664.557	49225.1	664.557	40883.3
665.556	83674.9	665.556	49054.2	665.556	40909.2
666.556	83751.5	666.556	48891.8	666.556	40937.3
667.555	83805	667.555	48744.7	667.555	40950.8
668.554	83877.3	668.554	48591.1	668.554	40967.5
669.554	83932.3	669.554	48436.1	669.554	40993.4
670.553	84008.6	670.553	48283	670.553	41016.5
671.552	84067.6	671.552	48130.3	671.552	41040.9
672.552	84133.9	672.552	47980.9	672.552	41051.6
673.551	84197.2	673.551	47830.5	673.551	41072.5
674.55	84256.4	674.55	47672.2	674.55	41089.7
675.55	84316	675.55	47514.9	675.55	41112.7
676.549	84389.5	676.549	47353.4	676.549	41134.7
677.548	84455.1	677.548	47189.9	677.548	41142.4
678.548	84530.9	678.548	47031.7	678.548	41162.3
679.547	84619.1	679.547	46865.6	679.547	41192.5
680.546	84703	680.546	46697.6	680.546	41221.8
681.546	84806.3	681.546	46527.1	681.546	41259.1
682.545	84889.6	682.545	46373.2	682.545	41292.8
683.544	84972.9	683.544	46213.9	683.544	41337
684.544	85054.7	684.544	46050.3	684.544	41384.1
685.543	85153	685.543	45887.1	685.543	41423.2
686.542	85234.3	686.542	45735.4	686.542	41463.7
687.542	85317	687.542	45596.8	687.542	41497.3
688.541	85380.4	688.541	45460.2	688.541	41522.9
689.54	85466.3	689.54	45308.1	689.54	41551.1
690.54	85558	690.54	45175.8	690.54	41580.9
691.539	85637.3	691.539	45064.3	691.539	41606.3
692.538	85711.5	692.538	44963.9	692.538	41623.6
693.538	85790.1	693.538	44853.7	693.538	41643.1
694.537	85896.1	694.537	44741.9	694.537	41672.9
695.536	85994.5	695.536	44646.4	695.536	41711.2
696.536	86080.1	696.536	44568	696.536	41734.4
697.535	86167.9	697.535	44483.7	697.535	41753.8
698.534	86255.6	698.534	44401.5	698.534	41768.4
699.534	86345.5	699.534	44314.6	699.534	41807.8
700.533	86437.8	700.533	44245.7	700.533	41834.5
701.532	86520.3	701.532	44186.8	701.532	41850.8
702.532	86606.6	702.532	44126.6	702.532	41866
703.531	86702.5	703.531	44070.6	703.531	41890.9
704.53	86796.2	704.53	44027.6	704.53	41914.2
705.53	86897.4	705.53	43992.3	705.53	41929.5
706.529	86986.7	706.529	43974.8	706.529	41925.7
707.528	87083.2	707.528	43951.5	707.528	41933.4
708.528	87176.7	708.528	43932.1	708.528	41931.5
709.527	87278.2	709.527	43904.6	709.527	41928.6
710.526	87382	710.526	43881.7	710.526	41914.3
711.526	87481.8	711.526	43859.6	711.526	41890.5
712.525	87582.2	712.525	43847.8	712.525	41861.1
713.524	87683	713.524	43830.2	713.524	41837.2
714.524	87789.2	714.524	43801.6	714.524	41821.4
715.523	87895.5	715.523	43775.6	715.523	41799.2
716.522	87989.3	716.522	43766.9	716.522	41779.8
717.522	88086.1	717.522	43763	717.522	41761.2
718.521	88187.6	718.521	43750.6	718.521	41754.3
719.52	88292.7	719.52	43737.1	719.52	41751.8
720.52	88399.9	720.52	43728.3	720.52	41749.2
721.519	88494.1	721.519	43737.6	721.519	41753.8
722.518	88583.6	722.518	43751.5	722.518	41759.2
723.518	88683.6	723.518	43749.2	723.518	41766.8
724.517	88790.1	724.517	43759.2	724.517	41770.9
725.516	88897.1	725.516	43781.6	725.516	41774.9
726.516	88983.5	726.516	43816.1	726.516	41767
727.515	89089.3	727.515	43848.1	727.515	41755.1
728.514	89192	728.514	43868.9	728.514	41750.4
729.514	89307.7	729.514	43900.6	729.514	41748.7
730.513	89401.2	730.513	43948	730.513	41744
731.512	89495.2	731.512	44003	731.512	41731.6
732.512	89573.2	732.512	44052.8	732.512	41716.7
733.511	89670.3	733.511	44089.4	733.511	41726.9
734.51	89754	734.51	44141.8	734.51	41730.1
735.51	89844.4	735.51	44203.3	735.51	41723.9
736.509	89908.7	736.509	44259.2	736.509	41716.8
737.508	89989.6	737.508	44313.5	737.508	41710.2
738.508	90071.7	738.508	44363.9	738.508	41716.9
739.507	90165	739.507	44420.4	739.507	41716.7
740.506	90236.4	740.506	44487.3	740.506	41711.6
741.506	90319.3	741.506	44546.6	741.506	41720.1
742.505	90394.3	742.505	44611.5	742.505	41718.2
743.504	90485.2	743.504	44678.7	743.504	41727
744.504	90559.6	744.504	44740.8	744.504	41733
745.503	90626	745.503	44811	745.503	41726.8
746.502	90688.7	746.502	44883.4	746.502	41732
747.502	90753.2	747.502	44952.9	747.502	41719.5
748.501	90818.7	748.501	45022.7	748.501	41722.9
749.5	90889.4	749.5	45084.4	749.5	41717.2
750.5	90952.3	750.5	45154	750.5	41709.5
751.499	91014.5	751.499	45233.8	751.499	41695.5
752.498	91080.2	752.498	45310.8	752.498	41700.3
753.498	91150.7	753.498	45380.3	753.498	41699.3
754.497	91223.4	754.497	45452.8	754.497	41701.8
755.496	91281.8	755.496	45541.8	755.496	41698.1
756.496	91344.8	756.496	45641	756.496	41698.8
757.495	91399	757.495	45733.2	757.495	41700.1
758.494	91466.4	758.494	45816.6	758.494	41702.9
759.494	91526.5	759.494	45912	759.494	41701.7
760.493	91584.7	760.493	46021	760.493	41693.4
761.492	91639.4	761.492	46128.5	761.492	41685.5
762.492	91698.7	762.492	46212.4	762.492	41679.6
763.491	91748.7	763.491	46307.3	763.491	41672.9
764.49	91809.5	764.49	46401.5	764.49	41676
765.49	91837.8	765.49	46510.7	765.49	41675
766.489	91885.4	766.489	46605.4	766.489	41671.4
767.488	91921.3	767.488	46696.3	767.488	41684.2
768.488	91979.2	768.488	46779.5	768.488	41695.5
769.487	92006.5	769.487	46878.3	769.487	41707.2
770.486	92044.9	770.486	46969.8	770.486	41714.1
771.486	92057.4	771.486	47060	771.486	41715.7
772.485	92101.7	772.485	47134.8	772.485	41732.8
773.484	92136.2	773.484	47226.8	773.484	41749.6
774.484	92173.2	774.484	47321.4	774.484	41756.9
775.483	92202.7	775.483	47429.8	775.483	41755.5
776.482	92251.3	776.482	47536.1	776.482	41762.5
777.482	92299.2	777.482	47643.6	777.482	41782.7
778.481	92355.9	778.481	47762.8	778.481	41793
779.48	92403.5	779.48	47895.7	779.48	41799.1
780.48	92455.4	780.48	48019	780.48	41807.3
781.479	92489.4	781.479	48155.8	781.479	41822.9
782.478	92545.5	782.478	48279.8	782.478	41843.6
783.478	92577.6	783.478	48413.7	783.478	41860.6
784.477	92607.4	784.477	48534.3	784.477	41862.2
785.476	92624.3	785.476	48664	785.476	41878.8
786.476	92640.6	786.476	48777.6	786.476	41888.1
787.475	92647.6	787.475	48884.4	787.475	41908.1
788.474	92657.5	788.474	48979.5	788.474	41925.9
789.474	92654.5	789.474	49084.1	789.474	41933.9
790.473	92652.2	790.473	49195.8	790.473	41948
791.472	92647.7	791.472	49304.3	791.472	41968.8
792.472	92656.6	792.472	49401.3	792.472	41987
793.471	92649	793.471	49499.7	793.471	42010.9
794.47	92648.5	794.47	49618.9	794.47	42023.4
795.47	92635.7	795.47	49735.4	795.47	42047.6
796.469	92642.4	796.469	49855	796.469	42066.7
797.468	92654.7	797.468	49954	797.468	42093.8
798.468	92680.2	798.468	50065	798.468	42116.8
799.467	92687.2	799.467	50186.8	799.467	42130.3
800.466	92705.3	800.466	50312	800.466	42152.6
801.466	92723.8	801.466	50418.1	801.466	42174.7
802.465	92750.8	802.465	50534.1	802.465	42202.4
803.464	92765.1	803.464	50645.9	803.464	42227.4
804.464	92778.5	804.464	50777.9	804.464	42249.3
805.463	92791.5	805.463	50895	805.463	42260.7
806.462	92816.9	806.462	51010.8	806.462	42292.1
807.462	92843.2	807.462	51119	807.462	42319.7
808.461	92877.8	808.461	51246.7	808.461	42349.9
809.46	92894.9	809.46	51366.2	809.46	42366.3
810.46	92918.7	810.46	51487.9	810.46	42375.9
811.459	92951.3	811.459	51588.8	811.459	42398.9
812.458	92987.1	812.458	51710.7	812.458	42426.8
813.458	93022.4	813.458	51832.2	813.458	42451.8
814.457	93052.2	814.457	51963.2	814.457	42470.4
815.456	93086.1	815.456	52084.6	815.456	42497
816.456	93130.2	816.456	52213.1	816.456	42543.2
817.455	93171.9	817.455	52340	817.455	42587.3
818.454	93210.4	818.454	52476.7	818.454	42617.1
819.454	93236.3	819.454	52600.4	819.454	42648.5
820.453	93261.7	820.453	52730	820.453	42680.4
821.452	93302.4	821.452	52835.5	821.452	42718.6
822.452	93338.8	822.452	52955	822.452	42756.8
823.451	93375.2	823.451	53054.9	823.451	42777.2
824.45	93414.9	824.45	53174.5	824.45	42811.2
825.45	93460.6	825.45	53283.2	825.45	42837.3
826.449	93520.5	826.449	53399.6	826.449	42872.3
827.448	93580.6	827.448	53503.9	827.448	42900.5
828.448	93638.1	828.448	53621.1	828.448	42926.3
829.447	93701.5	829.447	53745.4	829.447	42951.3
830.446	93759.7	830.446	53877.1	830.446	42974.7
831.446	93837.1	831.446	53995.5	831.446	43005.7
832.445	93900.6	832.445	54111.1	832.445	43042.7
833.444	93971.4	833.444	54245.1	833.444	43070.4
834.444	94028.5	834.444	54384.6	834.444	43104.6
835.443	94100.9	835.443	54517.4	835.443	43139.1
836.442	94172.5	836.442	54634.6	836.442	43187.6
837.442	94250.8	837.442	54749.8	837.442	43233.5
838.441	94304.8	838.441	54884.1	838.441	43273.9
839.44	94360.9	839.44	55011.9	839.44	43314.7
840.44	94413	840.44	55111.6	840.44	43365.7
841.439	94464.6	841.439	55203.2	841.439	43416.8
842.438	94511.4	842.438	55289.2	842.438	43468.3
843.438	94550.5	843.438	55374.9	843.438	43506.9
844.437	94601.9	844.437	55434.9	844.437	43544.7
845.436	94660	845.436	55472.6	845.436	43582.8
846.436	94728.3	846.436	55496.4	846.436	43620.8
847.435	94797.6	847.435	55527.2	847.435	43657.3
848.434	94856.7	848.434	55565.9	848.434	43681
849.434	94916.3	849.434	55618.9	849.434	43705.7
850.433	94991.5	850.433	55698.3	850.433	43739.4
851.432	95068.9	851.432	55810.6	851.432	43776
852.432	95148.7	852.432	55940.3	852.432	43809.5
853.431	95206.4	853.431	56083.8	853.431	43838.7
854.43	95268.9	854.43	56231.9	854.43	43871.2
855.43	95333.9	855.43	56378	855.43	43913.5
856.429	95400.1	856.429	56522	856.429	43950.9
857.428	95467.2	857.428	56649.5	857.428	43989.7
858.428	95517.5	858.428	56775.8	858.428	44016
859.427	95572.9	859.427	56902.9	859.427	44048.3
860.426	95640	860.426	57007.5	860.426	44082.5
861.426	95695.9	861.426	57110.3	861.426	44108.9
862.425	95748.7	862.425	57208.3	862.425	44125.8
863.424	95803.5	863.424	57323.8	863.424	44142.7
864.424	95858.1	864.424	57432.4	864.424	44144.3
865.423	95923.3	865.423	57527	865.423	44144.2
866.422	95981.8	866.422	57607.9	866.422	44135.5
867.422	96029	867.422	57699.7	867.422	44113
868.421	96073	868.421	57794.7	868.421	44065.3
869.42	96122.7	869.42	57879.7	869.42	44009.1
870.42	96171.6	870.42	57951	870.42	43941.5
871.419	96227.1	871.419	58034.1	871.419	43870.6
872.418	96282.3	872.418	58126.7	872.418	43778.9
873.418	96319.8	873.418	58230.7	873.418	43691.2
874.417	96371.7	874.417	58312.4	874.417	43615.9
875.416	96430.5	875.416	58402.5	875.416	43572.2
876.416	96486.7	876.416	58479.9	876.416	43529.5
877.415	96542.8	877.415	58574.5	877.415	43490.6
878.414	96592.8	878.414	58656.6	878.414	43467.8
879.414	96648.4	879.414	58734.4	879.414	43449.8
880.413	96721.6	880.413	58799.7	880.413	43447.6
881.412	96789.3	881.412	58870.1	881.412	43448.4
882.412	96847.9	882.412	58937.1	882.412	43435.1
883.411	96920.6	883.411	59005	883.411	43428.2
884.41	97004.5	884.41	59057.6	884.41	43424.2
885.41	97099.4	885.41	59105.5	885.41	43433.7
886.409	97198.3	886.409	59162.9	886.409	43434.4
887.408	97293.7	887.408	59214.7	887.408	43426.3
888.408	97390.8	888.408	59271.1	888.408	43420.2
889.407	97495.5	889.407	59319.2	889.407	43423.7
890.406	97607	890.406	59372.6	890.406	43433.3
891.406	97710.5	891.406	59428.1	891.406	43434.9
892.405	97806.8	892.405	59491.6	892.405	43425
893.404	97895.1	893.404	59543.1	893.404	43418.1
894.404	97991.2	894.404	59590	894.404	43418.4
895.403	98083.7	895.403	59637.6	895.403	43419.2
896.402	98180.8	896.402	59685.8	896.402	43413.4
897.402	98271.6	897.402	59723.9	897.402	43409.7
898.401	98368.8	898.401	59768.3	898.401	43408
899.4	98488.9	899.4	59801.7	899.4	43418.9
900.4	98608	900.4	59829.4	900.4	43433.1
901.399	98734.8	901.399	59853.5	901.399	43441
902.398	98859.5	902.398	59885.2	902.398	43442.4
903.398	98985.7	903.398	59913.3	903.398	43453.2
904.397	99125.4	904.397	59931.2	904.397	43480.2
905.396	99262.6	905.396	59939.4	905.396	43501.9
906.396	99399	906.396	59956.4	906.396	43515.2
907.395	99525.5	907.395	59974.6	907.395	43523.5
908.394	99662.8	908.394	59989	908.394	43519.7
909.394	99799.2	909.394	59989	909.394	43527.9
910.393	99950.4	910.393	59993.3	910.393	43527.5
911.392	100091	911.392	60019	911.392	43524
912.392	100226	912.392	60040.9	912.392	43515
913.391	100354	913.391	60057.9	913.391	43511.5
914.39	100500	914.39	60059	914.39	43508.6
915.39	100635	915.39	60066.5	915.39	43508.2
916.389	100770	916.389	60080.4	916.389	43489
917.388	100884	917.388	60085.3	917.388	43464.5
918.388	101000	918.388	60076.2	918.388	43444.9
919.387	101123	919.387	60069.9	919.387	43431.7
920.386	101244	920.386	60059.4	920.386	43416.2
921.386	101344	921.386	60059.4	921.386	43386.4
922.385	101449	922.385	60045.2	922.385	43351.1
923.384	101554	923.384	60033.9	923.384	43320
924.384	101670	924.384	60009.9	924.384	43290.5
925.383	101789	925.383	60013.3	925.383	43260.8
926.382	101900	926.382	60019	926.382	43203.1
927.382	102028	927.382	60024.2	927.382	43153.5
928.381	102151	928.381	60024.6	928.381	43106.8
929.38	102280	929.38	60026.5	929.38	43060
930.38	102403	930.38	60018.4	930.38	43013.3
931.379	102514	931.379	60021.3	931.379	42953.5
932.378	102629	932.378	60022.5	932.378	42901.8
933.378	102754	933.378	60006.1	933.378	42858.2
934.377	102900	934.377	59999.4	934.377	42808.6
935.376	103066	935.376	59964.6	935.376	42767.8
936.376	103239	936.376	59961.5	936.376	42717.5
937.375	103449	937.375	59938	937.375	42673.4
938.374	103718	938.374	59926.4	938.374	42632.7
939.374	104021	939.374	59905.4	939.374	42590.9
940.373	104356	940.373	59883.5	940.373	42541.9
941.372	104652	941.372	59879.1	941.372	42489.1
942.372	104898	942.372	59860.8	942.372	42418.9
943.371	104947	943.371	59838.5	943.371	42365.7
944.37	104805	944.37	59810.1	944.37	42294.1
945.37	104509	945.37	59791.9	945.37	42225.7
946.369	104347	946.369	59784.9	946.369	42137.3
947.368	104256	947.368	59767.5	947.368	42048.2
948.368	104261	948.368	59743.1	948.368	41970.2
949.367	104272	949.367	59722.1	949.367	41890.7
950.366	104296	950.366	59722.7	950.366	41801
951.366	104318	951.366	59720.7	951.366	41710.8
952.365	104351	952.365	59716.6	952.365	41616.9
953.364	104401	953.364	59695.9	953.364	41539.2
954.364	104433	954.364	59687.2	954.364	41453.5
955.363	104455	955.363	59676.5	955.363	41353.1
956.362	104476	956.362	59674	956.362	41264.9
957.362	104503	957.362	59652.5	957.362	41164.2
958.361	104531	958.361	59637.7	958.361	41085.6
959.36	104567	959.36	59618.7	959.36	41000.7
960.36	104588	960.36	59610.8	960.36	40906.9
961.359	104611	961.359	59581.9	961.359	40816.8
962.358	104626	962.358	59556.9	962.358	40736.1
963.358	104653	963.358	59522.9	963.358	40663
964.357	104668	964.357	59496.3	964.357	40588.9
965.356	104687	965.356	59476	965.356	40505.9
966.356	104708	966.356	59449.3	966.356	40424.7
967.355	104721	967.355	59433.7	967.355	40345.6
968.354	104728	968.354	59415.6	968.354	40278.7
969.354	104746	969.354	59389.3	969.354	40207.3
970.353	104736	970.353	59382.3	970.353	40123.5
971.352	104732	971.352	59378.6	971.352	40052
972.352	104723	972.352	59377.9	972.352	39984.2
973.351	104713	973.351	59366.4	973.351	39920.4
974.35	104691	974.35	59357	974.35	39858.3
975.35	104640	975.35	59359.2	975.35	39788.5
976.349	104573	976.349	59364.4	976.349	39725.7
977.348	104502	977.348	59358.1	977.348	39670.9
978.348	104436	978.348	59343.9	978.348	39620.8
979.347	104383	979.347	59325.4	979.347	39572
980.346	104330	980.346	59328.8	980.346	39518.4
981.346	104296	981.346	59317	981.346	39462.8
982.345	104290	982.345	59304.1	982.345	39427
983.344	104283	983.344	59290.6	983.344	39385.5
984.344	104272	984.344	59295.1	984.344	39359.4
985.343	104254	985.343	59285.1	985.343	39326.2
986.342	104243	986.342	59291.3	986.342	39298.1
987.342	104242	987.342	59258.7	987.342	39279.4
988.341	104219	988.341	59262.3	988.341	39273.9
989.34	104189	989.34	59247.2	989.34	39256.7
990.34	104140	990.34	59254	990.34	39241.7
991.339	104109	991.339	59230.6	991.339	39216.6
992.338	104066	992.338	59225.9	992.338	39212.6
993.338	104019	993.338	59207.2	993.338	39211.2
994.337	103971	994.337	59205.1	994.337	39206.8
995.336	103920	995.336	59188	995.336	39197.2
996.336	103866	996.336	59191.7	996.336	39201.9
997.335	103834	997.335	59190.8	997.335	39218.8
998.334	103788	998.334	59195	998.334	39244.7
999.334	103756	999.334	59198.6	999.334	39257.8
1000.33	103721	1000.33	59214.6	1000.33	39279.6
1001.33	103690	1001.33	59221.9	1001.33	39304.2
1002.33	103658	1002.33	59226.2	1002.33	39348.5
1003.33	103624	1003.33	59231.3	1003.33	39382.9
1004.33	103580	1004.33	59235	1004.33	39402.2
1005.33	103522	1005.33	59233.6	1005.33	39429.3
1006.33	103461	1006.33	59223.8	1006.33	39455.5
1007.33	103412	1007.33	59203.9	1007.33	39497.9
1008.33	103360	1008.33	59185.5	1008.33	39539.6
1009.33	103282	1009.33	59169.9	1009.33	39576.6
1010.33	103201	1010.33	59170.4	1010.33	39623.6
1011.33	103116	1011.33	59159.9	1011.33	39690
1012.33	103037	1012.33	59147	1012.33	39756.1
1013.32	102956	1013.32	59140.7	1013.32	39836.6
1014.32	102863	1014.32	59142.9	1014.32	39911.8
1015.32	102776	1015.32	59143.9	1015.32	39995.2
1016.32	102699	1016.32	59142	1016.32	40069.2
1017.32	102630	1017.32	59137.8	1017.32	40153.5
1018.32	102552	1018.32	59130.1	1018.32	40236.7
1019.32	102472	1019.32	59133.6	1019.32	40315.5
1020.32	102399	1020.32	59135.3	1020.32	40382
1021.32	102330	1021.32	59132.6	1021.32	40465.3
1022.32	102265	1022.32	59120.5	1022.32	40542.7
1023.32	102197	1023.32	59125.1	1023.32	40632.8
1024.32	102102	1024.32	59136.1	1024.32	40697
1025.32	102023	1025.32	59146.8	1025.32	40765.5
1026.32	101934	1026.32	59136.6	1026.32	40839.1
1027.32	101837	1027.32	59135.4	1027.32	40911
1028.31	101733	1028.31	59134	1028.31	40965.5
1029.31	101631	1029.31	59140.1	1029.31	41014
1030.31	101529	1030.31	59135.8	1030.31	41053.3
1031.31	101425	1031.31	59127.8	1031.31	41116.2
1032.31	101330	1032.31	59139.8	1032.31	41171.4
1033.31	101225	1033.31	59149.3	1033.31	41225.2
1034.31	101133	1034.31	59170.8	1034.31	41274.6
1035.31	101025	1035.31	59192	1035.31	41327.8
1036.31	100939	1036.31	59224.5	1036.31	41395.6
1037.31	100848	1037.31	59258.3	1037.31	41468.7
1038.31	100758	1038.31	59299.9	1038.31	41530.4
1039.31	100660	1039.31	59337.5	1039.31	41593
1040.31	100559	1040.31	59368.1	1040.31	41647.4
1041.31	100457	1041.31	59401.6	1041.31	41718.4
1042.31	100361	1042.31	59399.4	1042.31	41775
1043.3	100258	1043.3	59397.1	1043.3	41826.8
1044.3	100151	1044.3	59371.5	1044.3	41869.5
1045.3	100027	1045.3	59347.5	1045.3	41912.8
1046.3	99921.6	1046.3	59311.3	1046.3	41967.9
1047.3	99805.5	1047.3	59267.7	1047.3	42015.3
1048.3	99687.3	1048.3	59228.5	1048.3	42043.3
1049.3	99570.5	1049.3	59209.8	1049.3	42088.2
1050.3	99462.5	1050.3	59185.6	1050.3	42123.6
1051.3	99363.5	1051.3	59149.3	1051.3	42163.5
1052.3	99269.2	1052.3	59123.1	1052.3	42200.4
1053.3	99159.5	1053.3	59119.7	1053.3	42222.7
1054.3	99061.4	1054.3	59124.3	1054.3	42245.9
1055.3	98976.6	1055.3	59117.8	1055.3	42270.9
1056.3	98895.8	1056.3	59099.3	1056.3	42303
1057.3	98816.6	1057.3	59086.1	1057.3	42329.5
1058.29	98732.4	1058.29	59100.8	1058.29	42354.4
1059.29	98654.9	1059.29	59104.7	1059.29	42374.7
1060.29	98578.8	1060.29	59102.2	1060.29	42407.3
1061.29	98510.6	1061.29	59096.2	1061.29	42447.1
1062.29	98429.7	1062.29	59100.7	1062.29	42492.9
1063.29	98340.6	1063.29	59100.9	1063.29	42526.8
1064.29	98252.8	1064.29	59093.3	1064.29	42558.7
1065.29	98165.4	1065.29	59072.6	1065.29	42594.4
1066.29	98078.8	1066.29	59072.1	1066.29	42632.3
1067.29	97998.5	1067.29	59061.4	1067.29	42665.8
1068.29	97907.1	1068.29	59063.8	1068.29	42684.4
1069.29	97818.6	1069.29	59044.1	1069.29	42704.7
1070.29	97745.7	1070.29	59048.1	1070.29	42748
1071.29	97675.1	1071.29	59047.8	1071.29	42775
1072.29	97613.4	1072.29	59069.5	1072.29	42798.7
1073.28	97543.5	1073.28	59080.2	1073.28	42803.7
1074.28	97477.5	1074.28	59112.2	1074.28	42814.1
1075.28	97422.9	1075.28	59127.9	1075.28	42839.3
1076.28	97366.3	1076.28	59161.5	1076.28	42848.9
1077.28	97315.6	1077.28	59172.5	1077.28	42857.1
1078.28	97243.3	1078.28	59206.4	1078.28	42861.6
1079.28	97189.1	1079.28	59225.8	1079.28	42868
1080.28	97129	1080.28	59256.6	1080.28	42886.5
1081.28	97086.7	1081.28	59266.2	1081.28	42897.8
1082.28	97020.1	1082.28	59295.6	1082.28	42901.5
1083.28	96960.5	1083.28	59333.4	1083.28	42911.2
1084.28	96879.7	1084.28	59357.1	1084.28	42914.9
1085.28	96825.2	1085.28	59374.3	1085.28	42926.2
1086.28	96760.1	1086.28	59398.5	1086.28	42943.8
1087.28	96692.8	1087.28	59415.8	1087.28	42950
1088.27	96608.4	1088.27	59453.5	1088.27	42960.8
1089.27	96547.4	1089.27	59477	1089.27	42949.7
1090.27	96496.8	1090.27	59504.5	1090.27	42955.2
1091.27	96452.2	1091.27	59523.8	1091.27	42959.3
1092.27	96404.8	1092.27	59569.8	1092.27	42951.7
1093.27	96366.5	1093.27	59612.5	1093.27	42935.5
1094.27	96335.9	1094.27	59663.8	1094.27	42919.7
1095.27	96328.2	1095.27	59692.2	1095.27	42919.6
1096.27	96303.9	1096.27	59746.7	1096.27	42923.3
1097.27	96283.3	1097.27	59806.7	1097.27	42903.9
1098.27	96266.8	1098.27	59870.8	1098.27	42884.6
1099.27	96254.7	1099.27	59918	1099.27	42867.6
1100.27	96229.7	1100.27	59980.8	1100.27	42847.8
1101.27	96204.9	1101.27	60040.7	1101.27	42828
1102.27	96174.1	1102.27	60124.8	1102.27	42791.8
1103.26	96143.1	1103.26	60177.4	1103.26	42755.6
1104.26	96107.6	1104.26	60257.7	1104.26	42724.7
1105.26	96083.1	1105.26	60317.4	1105.26	42689.9
1106.26	96060.8	1106.26	60413.7	1106.26	42652.6
1107.26	96035	1107.26	60491.8	1107.26	42603.8
1108.26	96007.5	1108.26	60583.6	1108.26	42563.9
1109.26	95990.1	1109.26	60669.5	1109.26	42538.3
1110.26	95975.2	1110.26	60756	1110.26	42514.5
1111.26	95970.9	1111.26	60842.9	1111.26	42490.9
1112.26	95953.3	1112.26	60935.9	1112.26	42454.6
1113.26	95946	1113.26	61020.9	1113.26	42426.6
1114.26	95945.3	1114.26	61107.1	1114.26	42409.3
1115.26	95958.4	1115.26	61186.9	1115.26	42373.4
1116.26	95973.4	1116.26	61273.5	1116.26	42329.6
1117.26	95980.2	1117.26	61354.9	1117.26	42288.4
1118.25	95990.7	1118.25	61444.3	1118.25	42246.4
1119.25	96013.6	1119.25	61524.5	1119.25	42208.2
1120.25	96044.7	1120.25	61593	1120.25	42155.3
1121.25	96063.1	1121.25	61684.4	1121.25	42111.8
1122.25	96072.8	1122.25	61759.4	1122.25	42058.4
1123.25	96085.2	1123.25	61855.7	1123.25	42002.4
1124.25	96095.1	1124.25	61932.1	1124.25	41953.6
1125.25	96102.6	1125.25	62019.5	1125.25	41906.2
1126.25	96103.4	1126.25	62100.1	1126.25	41853.7
1127.25	96108.9	1127.25	62185.6	1127.25	41792.4
1128.25	96116.5	1128.25	62282.2	1128.25	41727.3
1129.25	96146.6	1129.25	62350.6	1129.25	41672.9
1130.25	96184.2	1130.25	62426.9	1130.25	41625.7
1131.25	96221.1	1131.25	62516.1	1131.25	41579.1
1132.25	96263.1	1132.25	62608.2	1132.25	41522.5
1133.24	96304.1	1133.24	62691.3	1133.24	41474.5
1134.24	96360.3	1134.24	62771.7	1134.24	41441.9
1135.24	96406.8	1135.24	62868.3	1135.24	41410.3
1136.24	96449.5	1136.24	62971.7	1136.24	41367.4
1137.24	96491.3	1137.24	63081	1137.24	41318.2
1138.24	96532.1	1138.24	63162.9	1138.24	41271.9
1139.24	96576	1139.24	63247.3	1139.24	41241.9
1140.24	96630.8	1140.24	63327.1	1140.24	41198
1141.24	96668.9	1141.24	63426.7	1141.24	41133.9
1142.24	96715.3	1142.24	63499	1142.24	41075.6
1143.24	96765.3	1143.24	63587.2	1143.24	41033.5
1144.24	96835.9	1144.24	63661	1144.24	40976.9
1145.24	96901.3	1145.24	63752.4	1145.24	40914.6
1146.24	96964.9	1146.24	63841.9	1146.24	40836.8
1147.24	97030.6	1147.24	63934.3	1147.24	40774.4
1148.23	97101.3	1148.23	64017.6	1148.23	40721.4
1149.23	97187.1	1149.23	64117.3	1149.23	40658.4
1150.23	97275.5	1150.23	64201.8	1150.23	40592.1
1151.23	97349.8	1151.23	64299.7	1151.23	40522.7
1152.23	97421	1152.23	64393.6	1152.23	40458.2
1153.23	97496.7	1153.23	64482.3	1153.23	40398
1154.23	97586	1154.23	64573.2	1154.23	40336.6
1155.23	97669.5	1155.23	64643.9	1155.23	40279.5
1156.23	97749.2	1156.23	64721.6	1156.23	40217.8
1157.23	97824	1157.23	64808.2	1157.23	40162.2
1158.23	97911.3	1158.23	64877.1	1158.23	40111.4
1159.23	98005.5	1159.23	64954.7	1159.23	40078.7
1160.23	98091.7	1160.23	65022.3	1160.23	40044.9
1161.23	98174	1161.23	65108	1161.23	40009.4
1162.23	98256.9	1162.23	65182	1162.23	39963.3
1163.22	98350.2	1163.22	65261	1163.22	39935.8
1164.22	98438.2	1164.22	65319.7	1164.22	39909.5
1165.22	98518.2	1165.22	65401.1	1165.22	39881.7
1166.22	98592.5	1166.22	65487	1166.22	39849.1
1167.22	98678.5	1167.22	65576.1	1167.22	39818.3
1168.22	98781.3	1168.22	65633.5	1168.22	39808.7
1169.22	98889.8	1169.22	65725	1169.22	39800.2
1170.22	99000.7	1170.22	65798.2	1170.22	39789.9
1171.22	99115.8	1171.22	65897.6	1171.22	39771.9
1172.22	99235.2	1172.22	65972.3	1172.22	39761.7
1173.22	99350.2	1173.22	66050.7	1173.22	39759.1
1174.22	99453.2	1174.22	66129.6	1174.22	39747.6
1175.22	99551.8	1175.22	66219.3	1175.22	39730.2
1176.22	99653.4	1176.22	66309	1176.22	39712.1
1177.22	99762.4	1177.22	66392.4	1177.22	39693.3
1178.21	99860.9	1178.21	66477.8	1178.21	39695
1179.21	99977.6	1179.21	66560.6	1179.21	39700.9
1180.21	100082	1180.21	66657.3	1180.21	39696.1
1181.21	100194	1181.21	66738.2	1181.21	39704.9
1182.21	100297	1182.21	66827.7	1182.21	39726.4
1183.21	100425	1183.21	66928.3	1183.21	39766.4
1184.21	100550	1184.21	67036.7	1184.21	39802.5
1185.21	100670	1185.21	67136.8	1185.21	39827.2
1186.21	100787	1186.21	67233.7	1186.21	39857.7
1187.21	100891	1187.21	67338.1	1187.21	39892.8
1188.21	101017	1188.21	67437.5	1188.21	39927.2
1189.21	101140	1189.21	67536.1	1189.21	39968
1190.21	101259	1190.21	67643.4	1190.21	39990.4
1191.21	101369	1191.21	67738.2	1191.21	40024.8
1192.21	101492	1192.21	67830	1192.21	40067.4
1193.2	101620	1193.2	67923.3	1193.2	40108.6
1194.2	101743	1194.2	68012.9	1194.2	40150.7
1195.2	101844	1195.2	68119.9	1195.2	40190.2
1196.2	101962	1196.2	68243	1196.2	40227.6
1197.2	102066	1197.2	68345.9	1197.2	40274.5
1198.2	102191	1198.2	68454.9	1198.2	40323.2
1199.2	102305	1199.2	68565	1199.2	40386.4
1200.2	102417	1200.2	68694.1	1200.2	40438.5
1201.2	102531	1201.2	68814	1201.2	40486.2
1202.2	102667	1202.2	68944.3	1202.2	40551.8
1203.2	102796	1203.2	69064	1203.2	40616.2
1204.2	102930	1204.2	69201.7	1204.2	40675.4
1205.2	103052	1205.2	69362	1205.2	40733.3
1206.2	103184	1206.2	69510.3	1206.2	40787.1
1207.2	103312	1207.2	69643.4	1207.2	40863.5
1208.19	103442	1208.19	69794.4	1208.19	40947
1209.19	103549	1209.19	69928.8	1209.19	41030.4
1210.19	103653	1210.19	70089	1210.19	41106.1
1211.19	103735	1211.19	70213.6	1211.19	41181.8
1212.19	103833	1212.19	70345.6	1212.19	41280.5
1213.19	103918	1213.19	70469.6	1213.19	41380.3
1214.19	104022	1214.19	70611.1	1214.19	41478.8
1215.19	104109	1215.19	70731.6	1215.19	41572.7
1216.19	104209	1216.19	70862.6	1216.19	41680
1217.19	104303	1217.19	70977.3	1217.19	41803.1
1218.19	104414	1218.19	71108.5	1218.19	41931.4
1219.19	104510	1219.19	71245.1	1219.19	42044.4
1220.19	104631	1220.19	71387	1220.19	42169.1
1221.19	104731	1221.19	71527.7	1221.19	42296.4
1222.19	104867	1222.19	71686.9	1222.19	42433.3
1223.18	104995	1223.18	71838.8	1223.18	42546.2
1224.18	105129	1224.18	71985.4	1224.18	42652.5
1225.18	105246	1225.18	72147.2	1225.18	42754.2
1226.18	105358	1226.18	72286.1	1226.18	42862.6
1227.18	105488	1227.18	72432.6	1227.18	42968.6
1228.18	105608	1228.18	72550.6	1228.18	43072.9
1229.18	105722	1229.18	72676.9	1229.18	43172.4
1230.18	105827	1230.18	72810.1	1230.18	43281.4
1231.18	105912	1231.18	72932.7	1231.18	43397.2
1232.18	106003	1232.18	73046.3	1232.18	43511.1
1233.18	106083	1233.18	73179.1	1233.18	43629.6
1234.18	106155	1234.18	73312.1	1234.18	43733.4
1235.18	106212	1235.18	73457.3	1235.18	43836.9
1236.18	106282	1236.18	73582.5	1236.18	43939.9
1237.18	106353	1237.18	73718.6	1237.18	44037.9
1238.17	106424	1238.17	73866.4	1238.17	44140.6
1239.17	106499	1239.17	74033.1	1239.17	44230.6
1240.17	106586	1240.17	74188.6	1240.17	44310
1241.17	106687	1241.17	74352.2	1241.17	44404.8
1242.17	106799	1242.17	74500.9	1242.17	44500.8
1243.17	106904	1243.17	74682.8	1243.17	44600.6
1244.17	107002	1244.17	74856.2	1244.17	44676.8
1245.17	107105	1245.17	75043.7	1245.17	44742.9
1246.17	107213	1246.17	75201.1	1246.17	44816.3
1247.17	107320	1247.17	75391.2	1247.17	44888.7
1248.17	107424	1248.17	75576.2	1248.17	44936.8
1249.17	107519	1249.17	75765	1249.17	44967.9
1250.17	107614	1250.17	75952.3	1250.17	44999.8
1251.17	107697	1251.17	76126.7	1251.17	45052.4
1252.17	107790	1252.17	76314.9	1252.17	45093.4
1253.16	107857	1253.16	76499.4	1253.16	45131.4
1254.16	107929	1254.16	76700.7	1254.16	45161.4
1255.16	107987	1255.16	76883	1255.16	45205.3
1256.16	108048	1256.16	77071.7	1256.16	45264.3
1257.16	108097	1257.16	77254.8	1257.16	45316.3
1258.16	108136	1258.16	77441.6	1258.16	45357.3
1259.16	108159	1259.16	77612.1	1259.16	45403
1260.16	108195	1260.16	77779.6	1260.16	45438.9
1261.16	108251	1261.16	77920.2	1261.16	45481.7
1262.16	108304	1262.16	78053.6	1262.16	45508.5
1263.16	108347	1263.16	78153.3	1263.16	45523.8
1264.16	108395	1264.16	78222.2	1264.16	45534.9
1265.16	108459	1265.16	78259.6	1265.16	45549.5
1266.16	108529	1266.16	78240.8	1266.16	45562.3
1267.16	108600	1267.16	78191.5	1267.16	45577.2
1268.15	108661	1268.15	78055	1268.15	45588.2
1269.15	108709	1269.15	77874.7	1269.15	45601
1270.15	108755	1270.15	77568.8	1270.15	45597.3
1271.15	108797	1271.15	77144.4	1271.15	45609.4
1272.15	108831	1272.15	76524.7	1272.15	45615.9
1273.15	108850	1273.15	75693	1273.15	45610.4
1274.15	108875	1274.15	74583.5	1274.15	45600.3
1275.15	108894	1275.15	73084.1	1275.15	45602.8
1276.15	108922	1276.15	71188.6	1276.15	45609.3
1277.15	108946	1277.15	68768.9	1277.15	45620.7
1278.15	108960	1278.15	65855.6	1278.15	45626.3
1279.15	108976	1279.15	62337.3	1279.15	45626.3
1280.15	109003	1280.15	58274.3	1280.15	45643.6
1281.15	109027	1281.15	53790.3	1281.15	45669.4
1282.15	109052	1282.15	48893.1	1282.15	45686.5
1283.14	109055	1283.14	43651	1283.14	45701.8
1284.14	109092	1284.14	38176	1284.14	45718.9
1285.14	109109	1285.14	32612	1285.14	45752.9
1286.14	109135	1286.14	27254.3	1286.14	45778.1
1287.14	109140	1287.14	22749.1	1287.14	45806.9
1288.14	109149	1288.14	18817.4	1288.14	45820.7
1289.14	109159	1289.14	14813.5	1289.14	45842.3
1290.14	109180	1290.14	12279.7	1290.14	45871.2
1291.14	109192	1291.14	9977.64	1291.14	45903.5
1292.14	109222	1292.14	8202.77	1292.14	45924.2
1293.14	109231	1293.14	6705.92	1293.14	45941.2
1294.14	109240	1294.14	5457.08	1294.14	45964.3
1295.14	109234	1295.14	4461.35	1295.14	45994.9
1296.14	109235	1296.14	3680.03	1296.14	46018.3
1297.14	109216	1297.14	3024.26	1297.14	46037.6
1298.13	109207	1298.13	2498.93	1298.13	46048.4
1299.13	109179	1299.13	2081.28	1299.13	46072.3
1300.13	109168	1300.13	1737.38	1300.13	46100.1
1301.13	109162	1301.13	1455.05	1301.13	46134.3
1302.13	109134	1302.13	1220.23	1302.13	46164.9
1303.13	109138	1303.13	1031.1	1303.13	46207.6
1304.13	109100	1304.13	878.221	1304.13	46250.1
1305.13	109083	1305.13	748.666	1305.13	46311.4
1306.13	109067	1306.13	639.294	1306.13	46373.6
1307.13	109042	1307.13	545.984	1307.13	46428.6
1308.13	109024	1308.13	475.508	1308.13	46489.3
1309.13	108978	1309.13	417.207	1309.13	46548.1
1310.13	108973	1310.13	362.986	1310.13	46623
1311.13	108924	1311.13	326.058	1311.13	46687.9
1312.13	108888	1312.13	293.467	1312.13	46746.6
1313.12	108850	1313.12	275.11	1313.12	46800.3
1314.12	108819	1314.12	260.39	1314.12	46867.7
1315.12	108806	1315.12	245.593	1315.12	46933.8
1316.12	108764	1316.12	234.522	1316.12	47009.8
1317.12	108731	1317.12	230.097	1317.12	47069.2
1318.12	108665	1318.12	220.575	1318.12	47138.6
1319.12	108626	1319.12	216.015	1319.12	47212.8
1320.12	108550	1320.12	207.417	1320.12	47294.6
1321.12	108486	1321.12	202.71	1321.12	47374
1322.12	108409	1322.12	199.202	1322.12	47445.5
1323.12	108344	1323.12	192.872	1323.12	47517.2
1324.12	108278	1324.12	181.077	1324.12	47601.4
1325.12	108240	1325.12	170.216	1325.12	47674.6
1326.12	108188	1326.12	172.276	1326.12	47758.6
1327.12	108145	1327.12	169.027	1327.12	47823
1328.11	108064	1328.11	168.904	1328.11	47882.4
1329.11	108007	1329.11	172.896	1329.11	47953.2
1330.11	107938	1330.11	192.334	1330.11	48009.6
1331.11	107884	1331.11	226.684	1331.11	48044.2
1332.11	107797	1332.11	266.154	1332.11	48050
1333.11	107717	1333.11	315.678	1333.11	48051
1334.11	107633	1334.11	387.496	1334.11	48053.5
1335.11	107560	1335.11	468.371	1335.11	48036.5
1336.11	107473	1336.11	555.261	1336.11	48010.3
1337.11	107394	1337.11	632.133	1337.11	47982
1338.11	107304	1338.11	646.616	1338.11	47975.9
1339.11	107225	1339.11	614.824	1339.11	47994.4
1340.11	107137	1340.11	575.192	1340.11	48017.8
1341.11	107051	1341.11	535.944	1341.11	48054.2
1342.11	106932	1342.11	482.029	1342.11	48097.1
1343.1	106836	1343.1	442.66	1343.1	48144.3
1344.1	106733	1344.1	428.226	1344.1	48215.7
1345.1	106622	1345.1	401.154	1345.1	48294.9
1346.1	106510	1346.1	380.423	1346.1	48388.7
1347.1	106387	1347.1	367.096	1347.1	48485.8
1348.1	106305	1348.1	356.649	1348.1	48585.7
1349.1	106185	1349.1	337.914	1349.1	48707.6
1350.1	106099	1350.1	316.807	1350.1	48851.6
1351.1	105972	1351.1	303.63	1351.1	48989.5
1352.1	105888	1352.1	300.361	1352.1	49125.2
1353.1	105767	1353.1	296.25	1353.1	49275.2
1354.1	105681	1354.1	290.96	1354.1	49435.4
1355.1	105585	1355.1	281.843	1355.1	49596.1
1356.1	105460	1356.1	282.276	1356.1	49751.3
1357.1	105363	1357.1	285.112	1357.1	49896.9
1358.09	105221	1358.09	281.4	1358.09	50039
1359.09	105124	1359.09	275.594	1359.09	50189.7
1360.09	104950	1360.09	275.121	1360.09	50331.9
1361.09	104844	1361.09	279.011	1361.09	50479.4
1362.09	104673	1362.09	277.383	1362.09	50629.7
1363.09	104574	1363.09	272.301	1363.09	50790.4
1364.09	104426	1364.09	275.923	1364.09	50979.3
1365.09	104321	1365.09	279.73	1365.09	51204.3
1366.09	104190	1366.09	274.544	1366.09	51458.2
1367.09	104051	1367.09	271.967	1367.09	51743
1368.09	103933	1368.09	272.01	1368.09	52062
1369.09	103785	1369.09	261.159	1369.09	52427.3
1370.09	103712	1370.09	255.228	1370.09	52836.3
1371.09	103540	1371.09	246.403	1371.09	53261.6
1372.09	103468	1372.09	243.676	1372.09	53673.5
1373.08	103286	1373.08	243.931	1373.08	54055.1
1374.08	103209	1374.08	242.306	1374.08	54418
1375.08	103039	1375.08	243.41	1375.08	54749.9
1376.08	102938	1376.08	239.664	1376.08	54987.8
1377.08	102791	1377.08	237.942	1377.08	55107.5
1378.08	102658	1378.08	236.875	1378.08	55099.1
1379.08	102521	1379.08	230.108	1379.08	54971.9
1380.08	102357	1380.08	221.094	1380.08	54701.7
1381.08	102246	1381.08	214.935	1381.08	54258.9
1382.08	102026	1382.08	214.427	1382.08	53639.3
1383.08	101959	1383.08	211.168	1383.08	52904.8
1384.08	101727	1384.08	205.002	1384.08	52151.1
1385.08	101672	1385.08	192.379	1385.08	51452.7
1386.08	101450	1386.08	193.223	1386.08	50907
1387.08	101418	1387.08	193.608	1387.08	50597.2
1388.07	101259	1388.07	190.912	1388.07	50294.7
1389.07	101175	1389.07	187.43	1389.07	50029.6
1390.07	101028	1390.07	189.303	1390.07	49830.3
1391.07	100941	1391.07	188.004	1391.07	49630.7
1392.07	100815	1392.07	190.532	1392.07	49480.7
1393.07	100742	1393.07	186.986	1393.07	49346.9
1394.07	100591	1394.07	183.155	1394.07	49241.2
1395.07	100504	1395.07	182.812	1395.07	49134.5
1396.07	100376	1396.07	182.412	1396.07	49041.8
1397.07	100235	1397.07	179.409	1397.07	48951.8
1398.07	100147	1398.07	177.389	1398.07	48889.1
1399.07	99965	1399.07	172.776	1399.07	48829.2
1400.07	99925.6	1400.07	174.153	1400.07	48776.1
1401.07	99683.7	1401.07	174.379	1401.07	48717.5
1402.07	99696.5	1402.07	168.413	1402.07	48686.3
1403.06	99445.4	1403.06	166.054	1403.06	48661.3
1404.06	99390.6	1404.06	166.548	1404.06	48642.7
1405.06	99186	1405.06	165.236	1405.06	48607.3
1406.06	99155.7	1406.06	165.806	1406.06	48596.2
1407.06	99075.9	1407.06	165.876	1407.06	48576
1408.06	98955.3	1408.06	173.849	1408.06	48553
1409.06	98925.9	1409.06	173.612	1409.06	48526.8
1410.06	98824.8	1410.06	170.532	1410.06	48493.7
1411.06	98805.5	1411.06	169.313	1411.06	48454.7
1412.06	98833.3	1412.06	168.746	1412.06	48416.3
1413.06	98740.4	1413.06	166.3	1413.06	48372.5
1414.06	98673.4	1414.06	160.672	1414.06	48318.9
1415.06	98602.4	1415.06	155.618	1415.06	48269.2
1416.06	98521.8	1416.06	153.886	1416.06	48192.1
1417.06	98487.9	1417.06	153.265	1417.06	48108.7
1418.05	98358.1	1418.05	148.865	1418.05	48003.3
1419.05	98349.3	1419.05	145.523	1419.05	47872.8
1420.05	98181.1	1420.05	142.227	1420.05	47717.3
1421.05	98212.9	1421.05	144.025	1421.05	47500.3
1422.05	98017.4	1422.05	142.535	1422.05	47256.6
1423.05	98085.9	1423.05	136.419	1423.05	46922.8
1424.05	97917.6	1424.05	135.583	1424.05	46517.9
1425.05	97977.9	1425.05	140.399	1425.05	45972.4
1426.05	97877.7	1426.05	142.244	1426.05	45263.7
1427.05	97905.8	1427.05	144.32	1427.05	44325
1428.05	97925.5	1428.05	139.028	1428.05	43109.3
1429.05	97932.7	1429.05	139.549	1429.05	41524.3
1430.05	97961.7	1430.05	139.953	1430.05	39555
1431.05	97979	1431.05	138.773	1431.05	37144.5
1432.05	97889.8	1432.05	134.529	1432.05	34306
1433.04	97941.3	1433.04	133.171	1433.04	31063
1434.04	97797.9	1434.04	129.84	1434.04	27490.3
1435.04	97869.9	1435.04	124.402	1435.04	23779.9
1436.04	97705.4	1436.04	116.907	1436.04	20105.2
1437.04	97735	1437.04	114.926	1437.04	16378.2
1438.04	97597.9	1438.04	109.066	1438.04	12887.2
1439.04	97651.8	1439.04	104.278	1439.04	10050.3
1440.04	97605.6	1440.04	102.12	1440.04	7977.46
1441.04	97596.8	1441.04	100.416	1441.04	6556.03
1442.04	97628.7	1442.04	100.504	1442.04	5374.31
1443.04	97548.7	1443.04	98.8328	1443.04	4370.08
1444.04	97634.3	1444.04	97.8877	1444.04	3554.61
1445.04	97442	1445.04	96.6209	1445.04	2879.79
1446.04	97491.8	1446.04	102.481	1446.04	2332.83
1447.04	97270	1447.04	108.225	1447.04	1884.33
1448.03	97183.7	1448.03	107.361	1448.03	1519.59
1449.03	96991.5	1449.03	106.877	1449.03	1224.87
1450.03	96855.6	1450.03	110.501	1450.03	983.386
1451.03	96781.6	1451.03	116.97	1451.03	777.171
1452.03	96460.4	1452.03	117.346	1452.03	610.141
1453.03	96321.8	1453.03	114.731	1453.03	477.496
1454.03	95834.9	1454.03	112.66	1454.03	375.501
1455.03	95629.1	1455.03	116.133	1455.03	285.212
1456.03	95105.9	1456.03	114.327	1456.03	213.805
1457.03	94531.9	1457.03	104.824	1457.03	152.59
1458.03	93781.5	1458.03	102.942	1458.03	109.176
1459.03	92758.4	1459.03	105.149	1459.03	74.7069
1460.03	91763.8	1460.03	114.929	1460.03	43.9087
1461.03	90343.5	1461.03	122.22	1461.03	20.3644
1462.03	88719.3	1462.03	132.479	1462.03	8.08309
1463.02	86940.1	1463.02	147.614	1463.02	-2.36669
1464.02	84848	1464.02	171.49	1464.02	-9.75499
1465.02	82737.7	1465.02	201.048	1465.02	-19.9744
1466.02	80364.5	1466.02	223.585	1466.02	-27.8433
1467.02	77794.4	1467.02	245.246	1467.02	-25.3496
1468.02	75014.2	1468.02	261.563	1468.02	-32.5964
1469.02	71880.2	1469.02	254.926	1469.02	-44.4696
1470.02	68393.3	1470.02	241.573	1470.02	-51.3275
1471.02	64469.8	1471.02	231.096	1471.02	-52.8593
1472.02	60111.3	1472.02	225.071	1472.02	-55.0637
1473.02	55514.1	1473.02	227.14	1473.02	-67.7834
1474.02	50673.8	1474.02	230.519	1474.02	-73.7521
1475.02	45410.8	1475.02	237.387	1475.02	-72.0982
1476.02	39989.6	1476.02	241.28	1476.02	-67.3596
1477.02	34381	1477.02	229.804	1477.02	-67.0898
1478.01	28360.1	1478.01	218.444	1478.01	-68.0688
1479.01	22634.6	1479.01	213.527	1479.01	-64.3587
1480.01	18068.4	1480.01	221.966	1480.01	-60.9701
1481.01	15548	1481.01	249.133	1481.01	-63.2004
1482.01	12719.3	1482.01	281.897	1482.01	-62.7993
1483.01	10629.5	1483.01	325.58	1483.01	-65.7438
1484.01	8849.95	1484.01	378.705	1484.01	-65.8736
1485.01	7202.55	1485.01	430.166	1485.01	-62.8262
1486.01	5868.96	1486.01	461.087	1486.01	-63.6316
1487.01	4835.7	1487.01	461.166	1487.01	-63.1198
1488.01	3977.73	1488.01	402.731	1488.01	-60.5983
1489.01	3269.13	1489.01	329.967	1489.01	-55.3952
1490.01	2732.31	1490.01	277.355	1490.01	-43.3716
1491.01	2281.07	1491.01	242.93	1491.01	-34.226
1492.01	1911.71	1492.01	208.799	1492.01	-21.278
1493	1627.57	1493	180.191	1493	-2.85834
1494	1392.41	1494	173.025	1494	11.2363
1495	1202.26	1495	164.576	1495	9.64751
1496	1054.99	1496	152.445	1496	2.30778
1497	937.487	1497	148.801	1497	-6.93371
1498	835.089	1498	151.163	1498	-5.20103
1499	719.793	1499	161.172	1499	-11.3372
1500	637.618	1500	164.081	1500	-13.2118
1501	570.367	1501	154.494	1501	-12.9741
1502	515.181	1502	147.219	1502	-15.6066
1503	476.82	1503	143.349	1503	-22.5823
1504	438.222	1504	132.932	1504	-32.7017
1505	400.387	1505	125.505	1505	-40.7807
1506	383.342	1506	111.613	1506	-38.9972
1507	356.183	1507	101.291	1507	-41.698
1507.99	337.193	1507.99	94.0486	1507.99	-51.6018
1508.99	327.304	1508.99	85.479	1508.99	-58.816
1509.99	314.926	1509.99	79.4882	1509.99	-55.3915
1510.99	301.598	1510.99	76.336	1510.99	-55.5782
1511.99	286.878	1511.99	74.838	1511.99	-60.8364
1512.99	279.209	1512.99	72.418	1512.99	-61.3263
1513.99	268.999	1513.99	65.2644	1513.99	-56.6651
1514.99	259.838	1514.99	58.3137	1514.99	-56.6092
1515.99	251.979	1515.99	59.3321	1515.99	-51.7079
1516.99	254.273	1516.99	57.7199	1516.99	-51.7858
1517.99	249.886	1517.99	58.2141	1517.99	-47.4189
1518.99	247.101	1518.99	63.2356	1518.99	-44.7439
1519.99	247.376	1519.99	62.8075	1519.99	-47.7307
1520.99	249.604	1520.99	63.8077	1520.99	-46.778
1521.99	252.399	1521.99	62.5325	1521.99	-44.1863
1522.98	259.028	1522.98	58.9145	1522.98	-43.7998
1523.98	261.605	1523.98	62.8531	1523.98	-39.8076
1524.98	261.725	1524.98	62.3727	1524.98	-48.2352
1525.98	256.366	1525.98	64.5446	1525.98	-52.2514
1526.98	259.843	1526.98	64.4854	1526.98	-50.0573
1527.98	252.669	1527.98	63.2477	1527.98	-51.1373
1528.98	236.913	1528.98	64.512	1528.98	-57.9996
1529.98	236.235	1529.98	69.6832	1529.98	-61.8884
1530.98	232.041	1530.98	64.3032	1530.98	-53.696
1531.98	227.962	1531.98	62.0989	1531.98	-50.2493
1532.98	226.666	1532.98	68.0222	1532.98	-55.7
1533.98	221.079	1533.98	77.2597	1533.98	-56.7056
1534.98	215.005	1534.98	87.0308	1534.98	-52.7968
1535.98	213.769	1535.98	100.388	1535.98	-42.6258
1536.98	219.019	1536.98	124.909	1536.98	-41.083
1537.97	225.92	1537.97	153.923	1537.97	-48.7548
1538.97	221.886	1538.97	180.661	1538.97	-46.0874
1539.97	218.742	1539.97	202.537	1539.97	-33.824
1540.97	225.353	1540.97	210.87	1540.97	-31.851
1541.97	234.529	1541.97	195.008	1541.97	-32.557
1542.97	231.032	1542.97	187.063	1542.97	-41.0532
1543.97	228.791	1543.97	174.49	1543.97	-41.4779
1544.97	238.861	1544.97	162.701	1544.97	-38.3073
1545.97	235.46	1545.97	146.53	1545.97	-40.2706
1546.97	227.479	1546.97	136.742	1546.97	-46.5101
1547.97	223.515	1547.97	127.353	1547.97	-53.2929
1548.97	223.896	1548.97	116.964	1548.97	-56.5222
1549.97	218.92	1549.97	110.424	1549.97	-58.1201
1550.97	214.617	1550.97	113.982	1550.97	-62.6343
1551.97	204.091	1551.97	118.981	1551.97	-63.6749
1552.96	198.907	1552.96	125.787	1552.96	-64.4612
1553.96	201.329	1553.96	139.292	1553.96	-57.5078
1554.96	199.78	1554.96	156.47	1554.96	-56.2219
1555.96	205.327	1555.96	178.222	1555.96	-52.5573
1556.96	214.451	1556.96	193.808	1556.96	-49.1176
1557.96	220.523	1557.96	195.758	1557.96	-46.2168
1558.96	217.757	1558.96	179.687	1558.96	-51.4642
1559.96	231.056	1559.96	164.521	1559.96	-46.7334
1560.96	234.503	1560.96	145.044	1560.96	-45.1846
1561.96	220.798	1561.96	129.65	1561.96	-44.7582
1562.96	215.274	1562.96	117.283	1562.96	-46.8355
1563.96	207.78	1563.96	112.629	1563.96	-50.2617
1564.96	209.614	1564.96	104.104	1564.96	-51.2678
1565.96	207.718	1565.96	94.1335	1565.96	-50.8967
1566.96	203.128	1566.96	88.9418	1566.96	-52.78
1567.95	192.326	1567.95	84.9706	1567.95	-54.4611
1568.95	187.932	1568.95	79.5685	1568.95	-59.3621
1569.95	189.494	1569.95	68.8932	1569.95	-61.0594
1570.95	191.173	1570.95	59.1569	1570.95	-56.554
1571.95	190.359	1571.95	54.6465	1571.95	-54.0631
1572.95	191.775	1572.95	54.8644	1572.95	-54.861
1573.95	190.531	1573.95	50.6449	1573.95	-47.8601
1574.95	193.833	1574.95	54.8684	1574.95	-41.3805
1575.95	195.596	1575.95	57.8825	1575.95	-34.5425
1576.95	188.168	1576.95	70.6875	1576.95	-35.0409
1577.95	193.268	1577.95	87.5564	1577.95	-28.6084
1578.95	201.278	1578.95	105.853	1578.95	-18.8282
1579.95	195.559	1579.95	137.047	1579.95	-13.2728
1580.95	193.61	1580.95	184.455	1580.95	-16.9711
1581.95	185.843	1581.95	230.016	1581.95	-20.8517
1582.94	173.569	1582.94	264.75	1582.94	-16.2601
1583.94	169.581	1583.94	279.285	1583.94	-3.2065
1584.94	169.834	1584.94	283.195	1584.94	14.8883
1585.94	173.367	1585.94	269.29	1585.94	31.0278
1586.94	164.264	1586.94	235.255	1586.94	43.4275
1587.94	160.675	1587.94	197.635	1587.94	61.0379
1588.94	165.654	1588.94	167.329	1588.94	74.6307
1589.94	169.584	1589.94	145.77	1589.94	45.6278
1590.94	163.473	1590.94	122.797	1590.94	4.81222
1591.94	167.764	1591.94	102.168	1591.94	-4.05692
1592.94	171.748	1592.94	88.7297	1592.94	1.1196
1593.94	170.148	1593.94	77.1594	1593.94	-7.20872
1594.94	165.103	1594.94	68.8479	1594.94	-23.3888
1595.94	167.705	1595.94	57.695	1595.94	-29.9944
1596.94	170.888	1596.94	48.4694	1596.94	-30.0743
1597.93	165.819	1597.93	41.3637	1597.93	-36.0137
1598.93	166.832	1598.93	36.5691	1598.93	-47.1426
1599.93	166.739	1599.93	31.7846	1599.93	-53.681
1600.93	166.457	1600.93	25.8123	1600.93	-58.7546
1601.93	155.975	1601.93	29.6314	1601.93	-70.4643
1602.93	155.926	1602.93	34.6164	1602.93	-77.2647
1603.93	158.341	1603.93	32.6453	1603.93	-78.1522
1604.93	149.825	1604.93	28.9951	1604.93	-66.4522
1605.93	139.062	1605.93	23.3517	1605.93	-54.3776
1606.93	136.811	1606.93	20.4741	1606.93	-57.4843
1607.93	142.895	1607.93	15.5449	1607.93	-60.7657
1608.93	150.265	1608.93	7.32191	1608.93	-48.2665
1609.93	156.003	1609.93	2.11874	1609.93	-40.8285
1610.93	161.843	1610.93	-2.05672	1610.93	-43.2425
1611.93	170.77	1611.93	-4.94343	1611.93	-48.8922
1612.92	163.771	1612.92	-7.57192	1612.92	-49.2413
1613.92	162.092	1613.92	-12.282	1613.92	-47.7597
1614.92	158.757	1614.92	-12.8705	1614.92	-54.3391
1615.92	157.458	1615.92	-9.11501	1615.92	-65.4415
1616.92	159.544	1616.92	-12.0379	1616.92	-67.1436
1617.92	149.107	1617.92	-15.7282	1617.92	-67.2451
1618.92	150.386	1618.92	-13.7335	1618.92	-71.7362
1619.92	145.615	1619.92	-9.27037	1619.92	-76.9235
1620.92	139.465	1620.92	-5.86678	1620.92	-78.8526
1621.92	139.432	1621.92	-7.14366	1621.92	-73.5948
1622.92	135.941	1622.92	1.7104	1622.92	-72.1626
1623.92	128.799	1623.92	11.2778	1623.92	-76.222
1624.92	130.296	1624.92	17.4724	1624.92	-78.5332
1625.92	123.648	1625.92	22.1791	1625.92	-78.7676
1626.92	123.363	1626.92	33.5341	1626.92	-73.0163
1627.91	117.639	1627.91	40.1738	1627.91	-75.8331
1628.91	111.383	1628.91	40.1867	1628.91	-75.2357
1629.91	117.137	1629.91	35.8664	1629.91	-68.4786
1630.91	120.445	1630.91	37.5064	1630.91	-65.333
1631.91	120.672	1631.91	41.1541	1631.91	-63.783
1632.91	114.929	1632.91	42.5264	1632.91	-61.5936
1633.91	112.837	1633.91	51.8777	1633.91	-62.5571
1634.91	115.911	1634.91	58.7736	1634.91	-54.5964
1635.91	110.807	1635.91	74.306	1635.91	-53.4763
1636.91	102.244	1636.91	94.1119	1636.91	-59.456
1637.91	106.461	1637.91	105.375	1637.91	-62.3039
1638.91	109.211	1638.91	108.34	1638.91	-54.81
1639.91	108.732	1639.91	133.247	1639.91	-47.0215
1640.91	110.661	1640.91	176.534	1640.91	-43.5635
1641.91	101.313	1641.91	233.817	1641.91	-34.5391
1642.9	97.5266	1642.9	307.895	1642.9	-18.6297
1643.9	101.097	1643.9	403.032	1643.9	4.74894
1644.9	90.3217	1644.9	512.706	1644.9	19.592
1645.9	83.4845	1645.9	638.397	1645.9	20.4242
1646.9	86.3533	1646.9	756.216	1646.9	13.528
1647.9	89.6071	1647.9	823.127	1647.9	9.92907
1648.9	97.7971	1648.9	757.152	1648.9	8.92378
1649.9	92.1148	1649.9	659.122	1649.9	9.45647
1650.9	93.7699	1650.9	592.812	1650.9	12.5865
1651.9	94.3307	1651.9	550.362	1651.9	4.50464
1652.9	92.2768	1652.9	514.598	1652.9	-4.28291
1653.9	83.8342	1653.9	471.416	1653.9	-13.4476
1654.9	81.4106	1654.9	441.244	1654.9	-28.6328
1655.9	81.9756	1655.9	428.42	1655.9	-33.3632
1656.9	80.8771	1656.9	421.078	1656.9	-36.4284
1657.89	80.608	1657.89	413.118	1657.89	-44.8545
1658.89	78.876	1658.89	401.596	1658.89	-48.6326
1659.89	84.3201	1659.89	383.608	1659.89	-48.4207
1660.89	83.6349	1660.89	389.492	1660.89	-45.2176
1661.89	83.8269	1661.89	394.877	1661.89	-42.733
1662.89	87.4097	1662.89	382.338	1662.89	-48.5112
1663.89	90.6966	1663.89	371.236	1663.89	-43.1319
1664.89	93.4318	1664.89	365.032	1664.89	-37.2755
1665.89	86.8187	1665.89	368.372	1665.89	-32.6682
1666.89	92.651	1666.89	357.668	1666.89	-31.1212
1667.89	96.5769	1667.89	327.455	1667.89	-31.9499
1668.89	94.3785	1668.89	307.802	1668.89	-33.0709
1669.89	90.5261	1669.89	301.958	1669.89	-29.8185
1670.89	88.6406	1670.89	306.077	1670.89	-33.3926
1671.89	82.5837	1671.89	311.397	1671.89	-45.4163
1672.88	81.8774	1672.88	305.856	1672.88	-52.2938
1673.88	81.5389	1673.88	296.888	1673.88	-48.4033
1674.88	71.3058	1674.88	286.683	1674.88	-55.343
1675.88	54.4097	1675.88	279.09	1675.88	-63.5179
1676.88	53.1567	1676.88	268.498	1676.88	-69.8497
1677.88	41.4211	1677.88	260.339	1677.88	-65.0425
1678.88	27.6155	1678.88	253.005	1678.88	-61.9624
1679.88	19.7448	1679.88	258.122	1679.88	-64.4309
1680.88	15.0047	1680.88	258.949	1680.88	-62.6961
1681.88	10.2444	1681.88	263.397	1681.88	-51.584
1682.88	8.26912	1682.88	264.795	1682.88	-47.0594
1683.88	8.23439	1683.88	265.885	1683.88	-41.2592
1684.88	6.63534	1684.88	261.023	1684.88	-40.5515
1685.88	9.54422	1685.88	260.544	1685.88	-40.4025
1686.88	19.3549	1686.88	244.738	1686.88	-28.6757
1687.87	25.8716	1687.87	232.896	1687.87	-27.5348
1688.87	27.0906	1688.87	229.486	1688.87	-28.1291
1689.87	25.1105	1689.87	220.313	1689.87	-31.888
1690.87	20.1689	1690.87	208.881	1690.87	-34
1691.87	28.7613	1691.87	206.281	1691.87	-36.7818
1692.87	32.1211	1692.87	197.901	1692.87	-38.9827
1693.87	36.1811	1693.87	194.121	1693.87	-47.8371
1694.87	48.2521	1694.87	176.327	1694.87	-49.7822
1695.87	55.7555	1695.87	162.325	1695.87	-55.2473
1696.87	66.1465	1696.87	148.837	1696.87	-56.7411
1697.87	66.2924	1697.87	138.408	1697.87	-61.1741
1698.87	64.9507	1698.87	126.197	1698.87	-62.233
1699.87	60.7441	1699.87	107.183	1699.87	-63.1837
1700.87	48.9691	1700.87	92.4283	1700.87	-60.1941
1701.87	42.4389	1701.87	80.0215	1701.87	-55.5786
1702.86	36.175	1702.86	66.5654	1702.86	-56.8093
1703.86	38.1981	1703.86	49.7535	1703.86	-51.8745
1704.86	45.3087	1704.86	37.1323	1704.86	-45.4803
1705.86	45.0332	1705.86	30.3102	1705.86	-43.9297
1706.86	46.5321	1706.86	25.6885	1706.86	-43.7788
1707.86	48.4883	1707.86	8.32534	1707.86	-37.581
1708.86	37.3228	1708.86	-6.17214	1708.86	-31.3099
1709.86	37.4143	1709.86	-9.83371	1709.86	-27.7498
1710.86	39.7313	1710.86	-15.6369	1710.86	-26.0893
1711.86	45.4235	1711.86	-23.7513	1711.86	-21.7277
1712.86	48.1401	1712.86	-37.7866	1712.86	-14.8592
1713.86	42.6093	1713.86	-39.1635	1713.86	-19.2533
1714.86	41.0103	1714.86	-34.6559	1714.86	-25.4608
1715.86	37.8096	1715.86	-39.2446	1715.86	-29.2644
1716.86	46.788	1716.86	-46.2076	1716.86	-22.58
1717.85	49.9644	1717.85	-50.5644	1717.85	-21.856
1718.85	43.1208	1718.85	-48.3374	1718.85	-23.2647
1719.85	47.9393	1719.85	-50.3451	1719.85	-17.4562
1720.85	59.6097	1720.85	-54.3175	1720.85	-9.40076
1721.85	68.7345	1721.85	-56.4367	1721.85	4.18322
1722.85	58.2543	1722.85	-51.5606	1722.85	17.9164
1723.85	38.5197	1723.85	-45.744	1723.85	34.4451
1724.85	34.9176	1724.85	-47.9854	1724.85	58.4078
1725.85	35.611	1725.85	-51.4402	1725.85	87.4955
1726.85	28.8761	1726.85	-48.752	1726.85	118.297
1727.85	33.1788	1727.85	-42.3192	1727.85	141.873
1728.85	40.3853	1728.85	-45.9517	1728.85	132.217
1729.85	43.9077	1729.85	-52.8315	1729.85	103.466
1730.85	36.9008	1730.85	-56.6266	1730.85	94.4457
1731.85	40.881	1731.85	-53.2365	1731.85	87.9184
1732.84	41.3507	1732.84	-55.9092	1732.84	77.5115
1733.84	35.3375	1733.84	-57.5637	1733.84	74.8713
1734.84	31.1818	1734.84	-62.9304	1734.84	74.5394
1735.84	27.9284	1735.84	-63.3663	1735.84	69.1229
1736.84	23.3385	1736.84	-58.5819	1736.84	59.5641
1737.84	26.2155	1737.84	-63.3036	1737.84	49.5937
1738.84	18.6656	1738.84	-65.6418	1738.84	45.6807
1739.84	11.7849	1739.84	-64.0234	1739.84	42.1052
1740.84	8.84021	1740.84	-63.1029	1740.84	35.2279
1741.84	19.0735	1741.84	-65.2925	1741.84	27.5431
1742.84	34.2048	1742.84	-68.0281	1742.84	26.6458
1743.84	31.5845	1743.84	-62.4587	1743.84	26.6704
1744.84	28.6562	1744.84	-52.0235	1744.84	23.7052
1745.84	35.4577	1745.84	-51.7849	1745.84	19.9016
1746.84	45.9889	1746.84	-53.8845	1746.84	20.0875
1747.83	47.3204	1747.83	-52.2383	1747.83	14.516
1748.83	44.524	1748.83	-46.7709	1748.83	10.3655
1749.83	48.1377	1749.83	-42.5731	1749.83	6.69011
1750.83	53.1291	1750.83	-46.161	1750.83	7.37583
1751.83	40.8214	1751.83	-55.3084	1751.83	11.4303
1752.83	24.5996	1752.83	-50.1018	1752.83	6.65376
1753.83	11.8807	1753.83	-48.1987	1753.83	0.30602
1754.83	17.6103	1754.83	-49.8578	1754.83	1.48543
1755.83	26.8553	1755.83	-52.6212	1755.83	14.4032
1756.83	32.9384	1756.83	-52.5409	1756.83	19.4048
1757.83	31.2196	1757.83	-46.8243	1757.83	16.7916
1758.83	31.907	1758.83	-43.8889	1758.83	19.5825
1759.83	31.1244	1759.83	-47.632	1759.83	24.095
1760.83	27.4688	1760.83	-45.8933	1760.83	28.6732
1761.83	17.4415	1761.83	-37.1827	1761.83	26.6889
1762.82	7.72121	1762.82	-29.0452	1762.82	16.5268
1763.82	15.2281	1763.82	-30.7185	1763.82	14.2742
1764.82	24.9394	1764.82	-36.6359	1764.82	14.6507
1765.82	24.2275	1765.82	-34.3858	1765.82	13.1912
1766.82	23.4698	1766.82	-29.6032	1766.82	9.08401
1767.82	32.396	1767.82	-34.5669	1767.82	9.10568
1768.82	37.3898	1768.82	-37.2466	1768.82	15.3372
1769.82	43.7709	1769.82	-33.5884	1769.82	24.6002
1770.82	31.5756	1770.82	-28.3737	1770.82	30.6948
1771.82	31.0704	1771.82	-28.1117	1771.82	44.1386
1772.82	29.8062	1772.82	-35.7596	1772.82	58.3218
1773.82	31.6815	1773.82	-34.3756	1773.82	68.4601
1774.82	35.7372	1774.82	-35.8719	1774.82	66.0575
1775.82	35.8951	1775.82	-36.8587	1775.82	62.5413
1776.82	36.9313	1776.82	-45.9361	1776.82	64.1204
1777.81	40.1723	1777.81	-52.1135	1777.81	67.3303
1778.81	40.6917	1778.81	-51.1844	1778.81	59.8952
1779.81	39.4384	1779.81	-48.9126	1779.81	55.2506
1780.81	50.9009	1780.81	-58.7991	1780.81	49.2764
1781.81	54.1745	1781.81	-63.7476	1781.81	48.6623
1782.81	47.1858	1782.81	-62.9462	1782.81	49.0815
1783.81	35.9274	1783.81	-55.9598	1783.81	51.8214
1784.81	38.172	1784.81	-53.7897	1784.81	53.0675
1785.81	41.3617	1785.81	-56.8517	1785.81	57.3083
1786.81	41.77	1786.81	-54.2635	1786.81	54.4079
1787.81	44.1499	1787.81	-43.4479	1787.81	48.7199
1788.81	38.7613	1788.81	-40.6285	1788.81	46.3108
1789.81	43.876	1789.81	-45.4456	1789.81	47.3025
1790.81	51.3838	1790.81	-47.1921	1790.81	41.8186
1791.81	46.4213	1791.81	-42.0102	1791.81	34.4875
1792.8	39.7567	1792.8	-42.1611	1792.8	29.2076
1793.8	54.0103	1793.8	-48.0773	1793.8	26.3819
1794.8	58.0296	1794.8	-54.8585	1794.8	23.9043
1795.8	62.0726	1795.8	-57.1853	1795.8	18.3993
1796.8	61.2166	1796.8	-53.3702	1796.8	15.1605
1797.8	73.7842	1797.8	-56.7122	1797.8	14.8755
1798.8	74.3837	1798.8	-63.7646	1798.8	18.099
1799.8	77.1185	1799.8	-62.028	1799.8	26.3759
1800.8	84.6752	1800.8	-59.5814	1800.8	34.8365
1801.8	91.0315	1801.8	-56.539	1801.8	39.4326
1802.8	97.2111	1802.8	-61.588	1802.8	43.3674
1803.8	99.4738	1803.8	-65.0705	1803.8	58.5443
1804.8	99.0116	1804.8	-56.82	1804.8	64.9907
1805.8	105.802	1805.8	-48.864	1805.8	65.1935
1806.8	118.9	1806.8	-54.0254	1806.8	64.6905
1807.79	128.258	1807.79	-59.4015	1807.79	63.3271
1808.79	127.127	1808.79	-52.5057	1808.79	65.8879
1809.79	118.879	1809.79	-46.6574	1809.79	60.114
1810.79	127.153	1810.79	-48.7149	1810.79	51.8901
1811.79	144.161	1811.79	-58.0866	1811.79	46.4686
1812.79	147.573	1812.79	-60.1422	1812.79	41.9086
1813.79	141.599	1813.79	-60.5264	1813.79	42.1735
1814.79	142.632	1814.79	-66.5337	1814.79	35.2905
1815.79	153.176	1815.79	-75.6821	1815.79	29.8503
1816.79	159.438	1816.79	-81.3793	1816.79	27.6948
1817.79	169.015	1817.79	-76.8422	1817.79	29.4505
1818.79	188.471	1818.79	-78.81	1818.79	27.0587
1819.79	204.423	1819.79	-80.261	1819.79	28.1528
1820.79	225.958	1820.79	-82.3217	1820.79	38.1385
1821.79	242.819	1821.79	-81.3085	1821.79	47.3591
1822.78	249.386	1822.78	-73.5564	1822.78	57.6377
1823.78	263.784	1823.78	-73.975	1823.78	64.6126
1824.78	281.737	1824.78	-83.2002	1824.78	73.574
1825.78	294.903	1825.78	-84.1692	1825.78	76.5803
1826.78	303.338	1826.78	-75.1823	1826.78	75.4064
1827.78	325.694	1827.78	-72.2445	1827.78	69.8534
1828.78	350.11	1828.78	-88.2679	1828.78	72.2628
1829.78	368.393	1829.78	-90.4059	1829.78	78.1422
1830.78	382.957	1830.78	-84.9387	1830.78	71.5174
1831.78	401.265	1831.78	-84.0258	1831.78	65.6682
1832.78	403.894	1832.78	-88.0854	1832.78	61.3345
1833.78	408.933	1833.78	-94.7424	1833.78	66.5128
1834.78	408.476	1834.78	-93.9521	1834.78	68.1966
1835.78	398.049	1835.78	-85.3269	1835.78	64.8524
1836.78	387	1836.78	-89.773	1836.78	70.9468
1837.77	375.605	1837.77	-99.2883	1837.77	79.1451
1838.77	361.833	1838.77	-93.9525	1838.77	80.2719
1839.77	334.049	1839.77	-90.2351	1839.77	74.9731
1840.77	312.684	1840.77	-87.2351	1840.77	60.9141
1841.77	309.257	1841.77	-93.6445	1841.77	64.421
1842.77	305.317	1842.77	-93.5643	1842.77	70.7433
1843.77	292.079	1843.77	-88.8097	1843.77	76.0731
1844.77	277.81	1844.77	-79.2145	1844.77	78.7929
1845.77	274.892	1845.77	-80.8146	1845.77	76.0972
1846.77	273.568	1846.77	-80.5538	1846.77	78.7808
1847.77	269.387	1847.77	-73.1497	1847.77	83.2689
1848.77	249.392	1848.77	-64.4098	1848.77	83.1445
1849.77	237.805	1849.77	-59.2558	1849.77	79.2033
1850.77	228.382	1850.77	-58.7772	1850.77	79.8652
1851.77	215.781	1851.77	-51.2972	1851.77	77.8501
1852.76	204.471	1852.76	-38.0065	1852.76	74.1069
1853.76	207.721	1853.76	-22.7518	1853.76	72.245
1854.76	217.86	1854.76	-0.99944	1854.76	69.9836
1855.76	221.364	1855.76	18.2442	1855.76	61.4439
1856.76	224.021	1856.76	50.9781	1856.76	54.4504
1857.76	225.091	1857.76	85.8407	1857.76	50.0341
1858.76	241.534	1858.76	110.921	1858.76	53.9855
1859.76	261.758	1859.76	143.832	1859.76	64.4239
1860.76	276.502	1860.76	186.263	1860.76	73.8253
1861.76	304.102	1861.76	200.182	1861.76	78.9979
1862.76	346.738	1862.76	139.103	1862.76	81.665
1863.76	409.381	1863.76	91.5683	1863.76	91.1772
1864.76	482.997	1864.76	75.808	1864.76	91.4226
1865.76	570.431	1865.76	69.9474	1865.76	90.413
1866.76	670.713	1866.76	63.1873	1866.76	87.0955
1867.75	749.666	1867.75	47.4694	1867.75	91.5377
1868.75	790.897	1868.75	40.2275	1868.75	99.2597
1869.75	795.415	1869.75	34.7902	1869.75	102.817
1870.75	762.786	1870.75	33.5555	1870.75	94.5959
1871.75	708.634	1871.75	22.8828	1871.75	92.9604
1872.75	646.225	1872.75	9.71243	1872.75	105.933
1873.75	608.107	1873.75	6.54266	1873.75	115.248
1874.75	589.464	1874.75	11.333	1874.75	107.727
1875.75	588.234	1875.75	7.94685	1875.75	103.474
1876.75	580.749	1876.75	-4.23521	1876.75	111.437
1877.75	579.373	1877.75	-10.4415	1877.75	112.16
1878.75	585.244	1878.75	-8.68744	1878.75	107.449
1879.75	593.797	1879.75	-7.14946	1879.75	99.7354
1880.75	593.818	1880.75	-14.5079	1880.75	96.8195
1881.75	582.761	1881.75	-13.7479	1881.75	96.9676
1882.74	571.266	1882.74	-5.6988	1882.74	98.1291
1883.74	556.245	1883.74	0.83373	1883.74	94.3534
1884.74	558.991	1884.74	-4.66739	1884.74	96.6725
1885.74	571.268	1885.74	-10.5462	1885.74	104.088
1886.74	568.514	1886.74	-4.33562	1886.74	107.76
1887.74	559.473	1887.74	-0.47154	1887.74	108.313
1888.74	551.289	1888.74	-6.79391	1888.74	107.959
1889.74	523.388	1889.74	-13.7393	1889.74	105.598
1890.74	494.418	1890.74	-13.4437	1890.74	106.415
1891.74	464.938	1891.74	-10.2341	1891.74	105.965
1892.74	436.943	1892.74	-8.92037	1892.74	108.062
1893.74	412.616	1893.74	-14.476	1893.74	120.093
1894.74	383.21	1894.74	-14.6127	1894.74	124.642
1895.74	349.672	1895.74	-3.98024	1895.74	125.603
1896.74	324.323	1896.74	-2.11633	1896.74	125.008
1897.73	313.461	1897.73	-2.36364	1897.73	121.61
1898.73	312.78	1898.73	-7.25328	1898.73	116.874
1899.73	299.715	1899.73	0.3543	1899.73	113.793
1900.73	275.514	1900.73	10.9514	1900.73	116.696
1901.73	266.804	1901.73	4.51355	1901.73	122.436
1902.73	258.206	1902.73	0.28018	1902.73	128.687
1903.73	239.552	1903.73	3.20398	1903.73	132.992
1904.73	227.807	1904.73	13.8698	1904.73	131.74
1905.73	214.039	1905.73	19.8731	1905.73	136.194
1906.73	211.499	1906.73	33.8435	1906.73	150.622
1907.73	209.06	1907.73	61.0106	1907.73	162.931
1908.73	206.592	1908.73	116.016	1908.73	172.554
1909.73	223.825	1909.73	181.177	1909.73	180.287
1910.73	264.085	1910.73	258.258	1910.73	185.866
1911.73	343.263	1911.73	345.634	1911.73	202.564
1912.72	462.556	1912.72	438.162	1912.72	209.52
1913.72	636.763	1913.72	523.478	1913.72	214.521
1914.72	878.923	1914.72	520.702	1914.72	218.732
1915.72	1166.25	1915.72	354.197	1915.72	223.477
1916.72	1471.62	1916.72	229.787	1916.72	228.916
1917.72	1720.55	1917.72	176.126	1917.72	238.846
1918.72	1763.97	1918.72	145.718	1918.72	238.708
1919.72	1609.07	1919.72	116.352	1919.72	245.54
1920.72	1377.66	1920.72	91.6414	1920.72	250.241
1921.72	1176.74	1921.72	78.0237	1921.72	260.467
1922.72	1031.86	1922.72	63.8973	1922.72	264.538
1923.72	934.85	1923.72	46.3995	1923.72	274.904
1924.72	874.288	1924.72	31.2055	1924.72	288.456
1925.72	843.258	1925.72	26.7152	1925.72	306.394
1926.72	836.218	1926.72	25.3872	1926.72	322.178
1927.71	836.862	1927.71	14.2722	1927.71	338.598
1928.71	784.699	1928.71	1.24928	1928.71	346.224
1929.71	650.054	1929.71	-0.08983	1929.71	355.054
1930.71	544.069	1930.71	2.02623	1930.71	362.112
1931.71	459.788	1931.71	-3.78023	1931.71	361.829
1932.71	398.662	1932.71	-14.326	1932.71	367.112
1933.71	343.72	1933.71	-14.8284	1933.71	363.33
1934.71	289.864	1934.71	-9.7729	1934.71	354.058
1935.71	236.43	1935.71	-14.09	1935.71	343.749
1936.71	194.935	1936.71	-19.765	1936.71	341.07
1937.71	155.02	1937.71	-24.2189	1937.71	344.995
1938.71	107.123	1938.71	-23.5714	1938.71	347.767
1939.71	68.966	1939.71	-20.1814	1939.71	351.979
1940.71	46.9607	1940.71	-24.0968	1940.71	363.676
1941.71	28.7814	1941.71	-29.6086	1941.71	377.511
1942.7	12.1989	1942.7	-32.9364	1942.7	389.965
1943.7	-1.56536	1943.7	-31.4173	1943.7	392.614
1944.7	-0.51349	1944.7	-28.6366	1944.7	372.553
1945.7	3.72703	1945.7	-40.6602	1945.7	375.304
1946.7	-0.31234	1946.7	-44.4068	1946.7	384.365
1947.7	-10.7183	1947.7	-39.0433	1947.7	387.818
1948.7	-25.9591	1948.7	-37.7771	1948.7	394.174
1949.7	-37.6276	1949.7	-40.9427	1949.7	400.203
1950.7	-51.3667	1950.7	-43.6623	1950.7	412.426
1951.7	-65.4841	1951.7	-38.3113	1951.7	420.4
1952.7	-73.1456	1952.7	-34.4361	1952.7	424.238
1953.7	-77.3028	1953.7	-33.5421	1953.7	436.12
1954.7	-81.4283	1954.7	-34.5545	1954.7	455.287
1955.7	-79.5197	1955.7	-34.9779	1955.7	480.366
1956.7	-83.9328	1956.7	-23.6849	1956.7	488.753
1957.69	-88.9813	1957.69	-20.2245	1957.69	491.133
1958.69	-94.523	1958.69	-24.115	1958.69	458.015
1959.69	-96.5728	1959.69	-20.8605	1959.69	369.963
1960.69	-92.265	1960.69	-22.407	1960.69	279.732
1961.69	-97.3058	1961.69	-17.9906	1961.69	226.188
1962.69	-97.3024	1962.69	-17.3834	1962.69	199.468
1963.69	-85.9556	1963.69	-23.4483	1963.69	177.158
1964.69	-79.4825	1964.69	-19.2249	1964.69	148.168
1965.69	-81.4211	1965.69	-16.6451	1965.69	131.424
1966.69	-85.0866	1966.69	-29.4499	1966.69	115.537
1967.69	-87.9852	1967.69	-35.6722	1967.69	107.853
1968.69	-93.513	1968.69	-34.3296	1968.69	98.7267
1969.69	-96.5066	1969.69	-31.0851	1969.69	88.1155
1970.69	-96.557	1970.69	-28.5161	1970.69	87.5163
1971.69	-92.2937	1971.69	-36.6889	1971.69	93.0155
1972.68	-93.6249	1972.68	-32.5939	1972.68	97.9028
1973.68	-96.0849	1973.68	-26.7573	1973.68	107.506
1974.68	-99.7201	1974.68	-30.4759	1974.68	130.936
1975.68	-102.067	1975.68	-39.1696	1975.68	157.436
1976.68	-101.849	1976.68	-39.0648	1976.68	190.16
1977.68	-107.707	1977.68	-29.6572	1977.68	212.897
1978.68	-110.134	1978.68	-24.6447	1978.68	232.883
1979.68	-107.786	1979.68	-28.5984	1979.68	261.084
1980.68	-112.92	1980.68	-33.4937	1980.68	297.965
1981.68	-124.464	1981.68	-35.5006	1981.68	348.204
1982.68	-127.188	1982.68	-37.9575	1982.68	394.463
1983.68	-129.78	1983.68	-41.828	1983.68	448.067
1984.68	-129.249	1984.68	-47.9443	1984.68	508.528
1985.68	-122.671	1985.68	-48.453	1985.68	573.117
1986.68	-117.253	1986.68	-37.8576	1986.68	607.531
1987.67	-108.556	1987.67	-35.5755	1987.67	567.106
1988.67	-105.71	1988.67	-38.5435	1988.67	545.51
1989.67	-97.4231	1989.67	-35.8287	1989.67	564.509
1990.67	-92.898	1990.67	-24.7961	1990.67	609.31
1991.67	-97.9883	1991.67	-19.1614	1991.67	702.396
1992.67	-101.025	1992.67	-24.6183	1992.67	831.38
1993.67	-110.337	1993.67	-25.6744	1993.67	978.608
1994.67	-122.044	1994.67	-20.8194	1994.67	1145.58
1995.67	-125.716	1995.67	-16.2473	1995.67	1304.78
[truncated: 502 more rows]

## Sheet: Fig. S7
SEBS-112 μm		TPU-120 μm		TPU-35 μm		SEBS-20 μm			TPU-120 μm		SEBS-112 μm		TPU-35 μm		SEBS-20 μm
Time (s)	Force (N)	Time (s)	Force (N)	Time (s)	Force (N)	Time (s)	Force (N)		50% strain	100% strain	50% strain	100% strain	50% strain	100% strain	50% strain	100% strain
0	0	0	0.0027	0	0	0	0		4.24651	5.20341	1.53678	2.05822	0.25732	0.32092	0.09961	0.17746
0.06102	0	0.05418	0.00303	0.04758	0	0.06168	0		4.22965	5.20355	1.53719	2.05812	0.25593	0.32166	0.09766	0.17691
0.08802	0	0.0882	0.00216	0.0876	0	0.09672	0		4.21152	5.20246	1.537	2.05792	0.25571	0.32124	0.09758	0.17734
0.15276	0	0.11742	0.00216	0.1263	0	0.13668	0		4.20107	5.19761	1.53705	2.05858	0.25472	0.32033	0.09735	0.17718
0.19098	0	0.14958	0.00014	0.16686	0	0.17772	0		4.18102	5.18748	1.53613	2.05842	0.25429	0.31846	0.09638	0.17586
0.21798	0	0.17946	0	0.20622	0	0.21774	0		4.16244	5.17988	1.53433	2.05775	0.25561	0.31769	0.09591	0.17412
0.28248	0.00377	0.2079	0	0.246	0	0.25704	0		4.15455	5.16345	1.53326	2.0551	0.25594	0.3182	0.09567	0.17374
0.31956	0.00653	0.23886	0	0.28626	0	0.29724	0		4.13901	5.14641	1.53146	2.05325	0.25546	0.31884	0.09661	0.17514
0.34824	0.009	0.26886	0	0.32232	0	0.3366	0		4.11859	5.13744	1.52997	2.05327	0.2551	0.31918	0.09597	0.17599
0.41352	0.0182	0.33186	0.00438	0.3504	0	0.3777	0		4.1098	5.11827	1.52839	2.05188	0.25482	0.31908	0.0957	0.17473
0.45066	0.02179	0.36804	0.0061	0.38082	0	0.4188	0		4.09632	5.09731	1.52618	2.04849	0.25478	0.31764	0.09448	0.17389
0.47766	0.03085	0.39756	0.00864	0.41076	0	0.45648	0		4.08369	5.08512	1.5246	2.04781	0.25331	0.31611	0.0945	0.17196
0.543	0.04092	0.42864	0.0152	0.47646	0	0.49668	0.00355		4.07909	5.06069	1.5234	2.04441	0.25288	0.31654	0.09376	0.17213
0.58092	0.04833	0.45696	0.0189	0.51684	0	0.5367	0.00392		4.0738	5.03829	1.52208	2.0428	0.25301	0.31702	0.09261	0.17278
0.60786	0.06132	0.48702	0.02332	0.55746	0	0.57768	0.00496		4.06493	5.02769	1.52119	2.04145	0.25248	0.31768	0.09184	0.17282
0.6441	0.07033	0.51816	0.02708	0.59658	0	0.61728	0.00602		4.05939	5.00768	1.5188	2.039	0.25135	0.31627	0.09085	0.17282
0.68298	0.08103	0.54834	0.03643	0.6372	0	0.65616	0.00739		4.04999	4.99416	1.51722	2.03663	0.25055	0.31579	0.09022	0.1716
0.7197	0.08694	0.61326	0.04855	0.67554	0	0.69732	0.00769		4.04195	4.97419	1.51661	2.03489	0.24958	0.31538	0.09022	0.17105
0.78486	0.09793	0.64884	0.05881	0.71682	0	0.73488	0.00882		4.03832	4.96308	1.51474	2.03293	0.24999	0.31499	0.09065	0.17055
0.82398	0.10237	0.67794	0.06679	0.7572	0	0.77862	0.00931		4.03127	4.94395	1.51384	2.03147	0.24909	0.31381	0.08986	0.16978
0.86244	0.11749	0.74358	0.08002	0.79272	0	0.81666	0.01083		4.02432	4.93634	1.51354	2.02987	0.24943	0.31432	0.0894	0.16931
0.90336	0.13913	0.77874	0.06607	0.82086	0	0.85506	0.01257		4.02032	4.92592	1.51157	2.02798	0.24921	0.31392	0.08962	0.16894
0.94266	0.14921	0.80736	0.05952	0.85062	0.00286	0.89634	0.01403		4.01352	4.91876	1.51083	2.02685	0.24878	0.31383	0.0894	0.1687
0.98268	0.17074	0.87396	0.05828	0.88068	0.00329	0.9354	0.01467		4.00607	4.90383	1.50891	2.02613	0.24788	0.31346	0.08911	0.16854
1.0257	0.19371	0.91368	0.06967	0.9159	0.00466	0.97488	0.01575		4.00335	4.89035	1.50848	2.02462	0.24781	0.31324	0.08858	0.16823
1.06326	0.20538	0.9543	0.08082	0.95706	0.00495	1.01514	0.0167		3.99727	4.88424	1.50628	2.02224	0.24724	0.31219	0.08815	0.16795
1.10358	0.22885	0.99342	0.10779	0.99708	0.0053	1.0572	0.01794		3.992	4.87159	1.50571	2.0219	0.24641	0.31224	0.08748	0.16761
1.14276	0.25151	1.03296	0.13017	1.0362	0.006	1.0956	0.01847		3.98855	4.85941	1.50525	2.02082	0.24685	0.31084	0.087	0.1673
1.18386	0.26403	1.07418	0.1716	1.07736	0.00742	1.13004	0.02004		3.98344	4.85498	1.50454	2.01951	0.24584	0.31068	0.08759	0.16712
1.22298	0.28651	1.10856	0.20724	1.11642	0.00883	1.16028	0.0207		3.97784	4.84463	1.50357	2.01794	0.24558	0.31043	0.08669	0.16642
1.2624	0.30286	1.13778	0.26063	1.15644	0.01016	1.19028	0.022		3.97525	4.83375	1.50336	2.01686	0.24466	0.31012	0.08625	0.16612
1.30404	0.32736	1.17426	0.29065	1.19568	0.0106	1.25754	0.02299		3.96979	4.82922	1.50226	2.01566	0.2448	0.31046	0.08636	0.16584
1.34328	0.35195	1.2132	0.32756	1.2321	0.01201	1.29018	0.02431		3.96461	4.81912	1.50136	2.01365	0.24382	0.30942	0.0858	0.166
1.38426	0.36248	1.25376	0.36511	1.2618	0.01366	1.32138	0.02577		3.96095	4.80995	1.50136	2.01281	0.24321	0.30915	0.08493	0.16475
1.42344	0.38386	1.29234	0.39774	1.29168	0.01489	1.35144	0.02755		3.95769	4.80318	1.49956	2.01198	0.24321	0.30959	0.08506	0.16475
1.46352	0.40463	1.3323	0.4648	1.32168	0.01571	1.38156	0.02781		3.9546	4.79795	1.4989	2.01145	0.24333	0.30828	0.08451	0.16551
1.50462	0.41603	1.36938	0.50389	1.38792	0.01716	1.41654	0.02746		3.94846	4.78824	1.49832	2.01093	0.24282	0.30753	0.08418	0.16422
1.54266	0.43647	1.39806	0.54212	1.42806	0.01828	1.45554	0.02845		3.94625	4.77999	1.49662	2.00863	0.24223	0.30809	0.08336	0.16436
1.61238	0.46315	1.42728	0.59495	1.46574	0.01876	1.4904	0.02972		3.94381	4.77507	1.49674	2.00778	0.24199	0.30695	0.08336	0.16358
1.65042	0.47756	1.45728	0.62063	1.50192	0.02042	1.52046	0.03039		3.94027	4.76746	1.49609	2.00618	0.2419	0.30745	0.08336	0.16358
1.71246	0.51374	1.52436	0.67686	1.53702	0.02275	1.55064	0.03062		3.93799	4.75865	1.49523	2.0044	0.2419	0.30711	0.08336	0.16407
1.74942	0.52632	1.56474	0.70933	1.57728	0.02472	1.57986	0.03209		3.93357	4.75461	1.494	2.00411	0.24135	0.30681	0.0835	0.16423
1.77948	0.54307	1.60278	0.73645	1.61628	0.02632	1.6107	0.0328		3.93097	4.74074	1.49365	2.00293	0.24105	0.30647	0.08341	0.1635
1.8441	0.56203	1.64196	0.79161	1.65894	0.02649	1.64172	0.03376		3.92888	4.73791	1.49334	2.00227	0.24026	0.30567	0.08238	0.1631
1.8801	0.56956	1.68306	0.84673	1.6971	0.029	1.67022	0.0348		3.92432	4.73088	1.49221	2.00146	0.24009	0.30517	0.08238	0.1624
1.90812	0.57904	1.72248	0.87354	1.7391	0.03066	1.70148	0.03499		3.92162	4.72268	1.4925	2.00002	0.23986	0.30497	0.08275	0.1624
1.97424	0.60559	1.764	0.92664	1.77864	0.03252	1.7298	0.03577		3.919	4.71867	1.49133	1.99992	0.24002	0.30459	0.08198	0.16337
2.00994	0.61407	1.8033	0.97766	1.8168	0.03487	1.75992	0.03608		3.91615	4.71101	1.49045	1.99951	0.23985	0.30401	0.08179	0.16247
2.03802	0.62717	1.8432	1.00162	1.8564	0.03678	1.7901	0.03707		3.91436	4.70384	1.48995	2.00009	0.23925	0.30401	0.08179	0.16245
2.1042	0.64426	1.88352	1.05048	1.89642	0.03851	1.8201	0.03733		3.90975	4.70122	1.48932	1.99881	0.23896	0.30411	0.08227	0.16122
2.14038	0.65109	1.92354	1.08382	1.93662	0.04091	1.85658	0.03834		3.90642	4.69459	1.48914	1.99829	0.23865	0.30392	0.08139	0.16122
2.1684	0.65834	1.9626	1.11478	1.97664	0.04355	1.89522	0.03964		3.90441	4.68783	1.48877	1.99774	0.2383	0.30293	0.08192	0.16122
2.1981	0.6752	2.00292	1.17069	2.01666	0.04459	1.9305	0.04008		3.90107	4.68281	1.4883	1.99607	0.23867	0.30212	0.08155	0.16167
2.26428	0.68783	2.03862	1.20537	2.0568	0.04636	1.9608	0.041		3.89679	4.68016	1.48771	1.99559	0.23877	0.30205	0.08135	0.16083
2.2995	0.69492	2.06838	1.23709	2.09556	0.04916	1.99128	0.04194		3.89355	4.67354	1.48714	1.9955	0.23849	0.30205	0.0814	0.1613
2.3646	0.71087	2.09838	1.26781	2.13708	0.04822	2.02056	0.04276		3.89216	4.66792	1.48654	1.99529	0.23732	0.30205	0.08042	0.16027
2.40324	0.71774	2.12964	1.3036	2.17098	0.05466	2.05164	0.04284		3.88904	4.66449	1.48544	1.99483	0.23792	0.30258	0.08042	0.15978
2.44524	0.72296	2.15778	1.35043	2.2011	0.06949	2.0805	0.04318		3.88523	4.65781	1.48502	1.99318	0.23712	0.30213	0.08042	0.15887
2.48352	0.73494	2.1879	1.37168	2.23314	0.07994	2.14476	0.04384		3.88241	4.65327	1.48473	1.99299	0.23727	0.30148	0.08042	0.15887
2.52372	0.74631	2.21694	1.39123	2.29788	0.10835	2.18022	0.04567		3.88016	4.64956	1.48434	1.99256	0.23662	0.30111	0.08086	0.15887
2.56374	0.75247	2.24724	1.41145	2.337	0.11606	2.21124	0.04599		3.87657	4.64404	1.48353	1.9908	0.23569	0.30106	0.08088	0.15887
2.60346	0.76355	2.27724	1.45051	2.37714	0.12049	2.27676	0.04742		3.87464	4.63862	1.48352	1.99055	0.2356	0.30119	0.08049	0.15887
2.6445	0.77059	2.30844	1.46952	2.41812	0.12736	2.31078	0.04769		3.87156	4.63557	1.48368	1.98988	0.23491	0.30062	0.0797	0.15887
2.68368	0.78011	2.33958	1.48989	2.45718	0.13273	2.34084	0.0487		3.86881	4.63292	1.48241	1.98953	0.23521	0.30096	0.08014	0.15887
2.72286	0.79029	2.36754	1.52355	2.49678	0.13254	2.40582	0.05227		3.86699	4.6273	1.4819	1.98889	0.23436	0.30008	0.07971	0.15887
2.76282	0.79589	2.43228	1.55939	2.53686	0.13259	2.4408	0.05359		3.86409	4.62217	1.48181	1.98824	0.23402	0.30039	0.0794	0.15887
2.8032	0.80662	2.47356	1.57576	2.57712	0.13209	2.4699	0.05838		3.86097	4.61913	1.48188	1.98806	0.23436	0.2995	0.07875	0.15919
2.84418	0.8156	2.5146	1.60556	2.61606	0.13088	2.53482	0.0661		3.85963	4.61661	1.481	1.98748	0.23359	0.29952	0.07938	0.15836
2.88276	0.82748	2.55294	1.64214	2.65632	0.13062	2.56986	0.06912		3.85831	4.60888	1.48118	1.98716	0.23359	0.2991	0.07943	0.15855
2.92434	0.83953	2.59386	1.66028	2.69592	0.12807	2.601	0.07124		3.85464	4.60696	1.48096	1.98677	0.2338	0.29954	0.07943	0.15856
2.96496	0.84426	2.6325	1.69836	2.73894	0.12474	2.6316	0.07616		3.852	4.60342	1.47994	1.98603	0.2334	0.29949	0.07996	0.1575
2.99808	0.85216	2.67366	1.72146	2.77692	0.12261	2.66568	0.07833		3.85143	4.59937	1.47934	1.98557	0.23325	0.29838	0.07904	0.1575
3.0279	0.86519	2.71374	1.7574	2.81778	0.11841	2.69994	0.08095		3.84809	4.59523	1.47925	1.9851	0.23343	0.29868	0.07858	0.1575
3.05808	0.87185	2.75292	1.78157	2.85882	0.11477	2.73012	0.08519		3.84608	4.59315	1.47882	1.98408	0.23374	0.29811	0.07826	0.15824
3.08808	0.87789	2.79426	1.81723	2.89644	0.11267	2.76588	0.08908			4.58893	1.47609	1.98361	0.23261	0.29807	0.07851	0.15748
3.15258	0.89175	2.83422	1.84696	2.93148	0.10693	2.80602	0.08955			4.58394	1.47144	1.9831	0.23272	0.29787	0.07808	0.15767
3.18972	0.89735	2.86914	1.87756	2.9616	0.10394	2.84664	0.0908			4.5804	1.46919	1.98309	0.23279	0.29811	0.07758	0.15671
3.2526	0.91399	2.8971	1.92986	2.9907	0.10171	2.88666	0.0925			4.57686		1.98289	0.2325	0.29714	0.07836	0.15671
3.29262	0.91963	2.92764	1.95505	3.0207	0.0983	2.92554	0.09425			4.57409		1.98007	0.23262	0.29726	0.07767	0.15671
3.33252	0.92646	2.95746	1.97374	3.0567	0.09584	2.96646	0.09695			4.57268				0.29695	0.0777	0.1574
3.37458	0.9316	2.98764	2.00174	3.09738	0.09374	3.00564	0.0989			4.56829				0.29623		0.1575
3.44328	0.94685	3.01872	2.0197	3.13698	0.09025	3.07776	0.10224			4.56324				0.2957		0.15699
3.51276	0.9613	3.08316	2.06022	3.17544	0.08922	3.11448	0.10322			4.56173				0.29558		0.15638
3.54798	0.97	3.11778	2.07988	3.21702	0.08454	3.1404	0.10465			4.55503				0.29624		0.15644
3.57822	0.97545	3.1479	2.10097	3.25716	0.0807	3.1716	0.10677									0.15593
3.60912	0.98213	3.21444	2.16117	3.29784	0.0787	3.2355	0.1078									0.15593
3.67488	0.99632	3.24846	2.18036	3.33684	0.07596	3.2751	0.10921									0.15593
3.71388	1.00103	3.2775	2.198	3.37548	0.07349	3.31674	0.11051									0.15626
3.75294	1.00544	3.30936	2.23814	3.41682	0.06978	3.35832	0.11207
3.79248	1.01533	3.37398	2.26938	3.45702	0.06743	3.3948	0.11394
3.83412	1.02131	3.41238	2.28588	3.49656	0.06493	3.43494	0.11589
3.8733	1.03181	3.45336	2.31281	3.53712	0.06179	3.47766	0.117
3.9132	1.04155	3.49278	2.34606	3.57714	0.05798	3.5163	0.11882
3.95322	1.04552	3.53202	2.36267	3.6171	0.0569	3.55776	0.11995
3.9936	1.05341	3.57432	2.39539	3.65622	0.05307	3.59484	0.12065
4.03254	1.05957	3.61344	2.4282	3.69654	0.05123	3.63432	0.12261
4.07358	1.06805	3.65436	2.44246	3.7362	0.04887	3.66102	0.12476
4.11384	1.07768	3.69348	2.47725	3.77538	0.04614	3.69114	0.12638
4.15284	1.08138	3.72882	2.50322	3.81564	0.04558	3.7209	0.12735
4.2252	1.0968	3.7569	2.52563	3.85716	0.04257	3.75192	0.12912
4.26324	1.10014	3.7869	2.54739	3.89724	0.04042	3.77988	0.12959
4.33476	1.11186	3.81708	2.58585	3.9351	0.03858	3.81186	0.13065
4.37364	1.11804	3.84786	2.60011	3.96108	0.0338	3.8448	0.13171
4.41276	1.12519	3.8781	2.61591	3.99228	0.03247	3.88602	0.133
4.45248	1.12889	3.90864	2.64127	4.0293	0.03048	3.92634	0.13373
4.49448	1.13569	3.93798	2.65649	4.06626	0.02967	3.96054	0.13575
4.53252	1.14107	3.96822	2.67051	4.10832	0.02816	3.99054	0.13822
4.57362	1.14886	3.99876	2.68534	4.14726	0.02572	4.01976	0.14051
4.61406	1.15752	4.02804	2.7149	4.18548	0.02429	4.0512	0.14109
4.65288	1.16102	4.05828	2.72939	4.2273	0.02215	4.0812	0.14183
4.6932	1.16917	4.1247	2.75984	4.26732	0.02132	4.11138	0.14355
4.7343	1.17347	4.16226	2.77522	4.30578	0.0187	4.1412	0.14512
4.7763	1.17992	4.20348	2.78826	4.37748	0.01539	4.17132	0.14679
4.81242	1.18721	4.24284	2.81492	4.41162	0.01286	4.20054	0.14712
4.85298	1.1899	4.28322	2.8436	4.44156	0.01167	4.2672	0.14848
4.89366	1.19604	4.32234	2.85871	4.50768	0.00761	4.30632	0.14938
4.93476	1.20241	4.36446	2.89164	4.54128	0.00572	4.34556	0.14995
4.9749	1.20498	4.39884	2.9142	4.57128	0.00463	4.38726	0.15156
5.01408	1.21049	4.42692	2.93299	4.6359	0.00018	4.42512	0.15318
5.05512	1.21657	4.45872	2.96224	4.67256	0	4.46118	0.15643
5.09496	1.21931	4.488	2.97468	4.70166	0	4.4904	0.15714
5.1282	1.22349	4.51746	2.98592	4.76646	0.00333	4.52184	0.1582
5.15844	1.22687	4.55202	3.00756	4.80144	0.00502	4.5525	0.16018
5.18874	1.23417	4.59426	3.02309	4.83042	0.00512	4.61598	0.16128
5.22462	1.23711	4.63272	3.03154	4.86036	0.00692	4.65516	0.16301
5.26578	1.23963	4.67388	3.04563	4.89648	0.00871	4.69506	0.16349
5.30352	1.24462	4.7157	3.07493	4.93554	0.00895	4.73496	0.16537
5.34378	1.24888	4.75212	3.09266	4.97766	0.01069	4.77486	0.16705
5.38386	1.25151	4.78788	3.10951	5.01588	0.01119	4.81716	0.16893
5.42268	1.25603	4.81716	3.13732	5.05092	0.01342	4.85736	0.17099
5.4627	1.26221	4.84758	3.15179	5.08302	0.01414	4.89666	0.17285
5.50344	1.26434	4.87686	3.1643	5.11104	0.01477	4.93644	0.17474
5.54268	1.26935	4.90812	3.1755	5.14572	0.01621	4.97562	0.17614
5.58366	1.27407	4.93722	3.19787	5.1858	0.01766	5.01594	0.17704
5.62464	1.27653	5.00232	3.21726	5.22594	0.0192	5.0571	0.17854
5.66424	1.28127	5.04246	3.2265	5.26626	0.02002	5.0964	0.17907
5.70294	1.2869	5.0829	3.24261	5.30604	0.02183	5.13756	0.1809
5.74404	1.28886	5.124	3.26435	5.34666	0.02233	5.1753	0.18242
5.78238	1.29488	5.1621	3.27444	5.38674	0.02385	5.21508	0.18273
5.85312	1.30266	5.20242	3.29428	5.42598	0.02637	5.25618	0.18432
5.88786	1.30655	5.2428	3.31378	5.46708	0.02665	5.29644	0.1856
5.91798	1.3091	5.28228	3.32301	5.50722	0.02762	5.3349	0.18621
5.98308	1.31786	5.32302	3.34108	5.5482	0.02909	5.36982	0.18765
6.01908	1.32044	5.36238	3.35298	5.58576	0.02974	5.40126	0.19046
6.04908	1.32511	5.39868	3.3718	5.62584	0.03216	5.43126	0.19141
6.1128	1.33232	5.43192	3.38262	5.66586	0.03272	5.46048	0.19191
6.14796	1.33571	5.47314	3.39866	5.70594	0.03385	5.52486	0.1944
6.183	1.34387	5.51538	3.4119	5.74692	0.03565	5.56548	0.19562
6.22428	1.34899	5.55378	3.42171	5.78658	0.03658	5.60058	0.19595
6.26244	1.35607	5.59422	3.43906	5.82684	0.03717	5.63496	0.19729
6.30426	1.36264	5.6325	3.45139	5.86704	0.03939	5.67624	0.19767
6.34434	1.36705	5.67282	3.46877	5.93712	0.04077	5.71482	0.19891
6.38454	1.37328	5.71428	3.48858	5.97198	0.04144	5.7564	0.19959
6.42252	1.38003	5.75394	3.49924	6.00198	0.042	5.7957	0.20037
6.46266	1.38323	5.79342	3.51939	6.06624	0.04497	5.83806	0.20134
6.50328	1.38998	5.83356	3.5313	6.10128	0.04529	5.87514	0.20285
6.54552	1.39331	5.87292	3.54941	6.13038	0.04632	5.9166	0.20317
6.58338	1.40015	5.94408	3.57462	6.198	0.04743	5.95752	0.20485
6.6246	1.40618	5.97894	3.58733	6.2391	0.04766	5.99478	0.20458
6.66378	1.40963	6.00726	3.59836	6.27642	0.04908	6.03684	0.20492
6.70278	1.41607	6.07188	3.62745	6.31554	0.05034	6.07494	0.20577
6.7425	1.41922	6.1125	3.63587	6.35574	0.05084	6.11616	0.20652
6.78264	1.42612	6.1539	3.64504	6.396	0.05174	6.15624	0.20778
6.82482	1.43176	6.19236	3.66266	6.43716	0.05286	6.19704	0.20798
6.86316	1.4351	6.23436	3.68261	6.47034	0.05379	6.231	0.20927
6.90252	1.44081	6.27312	3.69222	6.50538	0.0551	6.26526	0.21002
6.94416	1.44698	6.31554	3.71154	6.54534	0.05534	6.30582	0.21017
6.9834	1.45071	6.35256	3.73269	6.5862	0.056	6.34722	0.21065
7.02378	1.45775	6.39462	3.74573	6.62658	0.05669	6.38514	0.21118
7.06416	1.46467	6.46242	3.78317	6.66684	0.0586	6.42564	0.21265
7.10526	1.46735	6.49938	3.79581	6.70596	0.05892	6.4674	0.21352
7.14396	1.47338	6.52758	3.81536	6.74802	0.06064	6.50532	0.21402
7.21434	1.48295	6.59346	3.83711	6.78672	0.06093	6.54534	0.21448
7.24944	1.48765	6.62712	3.8487	6.82182	0.06234	6.58656	0.2159
7.27752	1.49121	6.65928	3.85813	6.85182	0.06393	6.62682	0.2157
7.3431	1.50175	6.72198	3.88682	6.88296	0.06425	6.66612	0.21675
7.41264	1.50681	6.7635	3.89336	6.91074	0.06537	6.7065	0.21799
7.45386	1.51138	6.80058	3.90439	6.94104	0.06587	6.7452	0.21789
7.49298	1.51596	6.82854	3.92689	6.97104	0.06627	6.78726	0.21895
7.53468	1.51855	6.86196	3.93865	7.00206	0.06713	6.82554	0.21929
7.57398	1.52265	6.90192	3.95208	7.03182	0.06806	6.86514	0.21992
7.61346	1.52539	6.94458	3.96543	7.09596	0.06937	6.90672	0.22026
7.65468	1.52888	6.98238	3.97493	7.13724	0.06984	6.9399	0.22139
7.69356	1.53233	7.02462	3.99546	7.1766	0.07129	6.97002	0.22168
7.73322	1.53385	7.0632	4.01509	7.21656	0.07172	6.99978	0.22213
7.77522	1.53552	7.10232	4.02449	7.25658	0.07243	7.03596	0.22221
7.81332	1.53678	7.14186	4.04347	7.29696	0.07367	7.07508	0.22321
7.8528	1.53719	7.18278	4.05681	7.33596	0.07449	7.11528	0.22436
7.89408	1.537	7.22262	4.07688	7.3773	0.07495	7.15548	0.22529
7.93284	1.53705	7.26204	4.09552	7.4154	0.07607	7.19742	0.22649
7.96794	1.53613	7.30242	4.1057	7.4574	0.07661	7.2318	0.22737
8.00304	1.53433	7.37214	4.13654	7.49538	0.07707	7.26072	0.22805
8.04522	1.53326	7.41378	4.15182	7.53756	0.07727	7.2909	0.23032
8.08236	1.53146	7.4529	4.16083	7.57764	0.07835	7.32	0.23101
8.1255	1.52997	7.49226	4.17809	7.61652	0.07942	7.35012	0.23156
8.16528	1.52839	7.53252	4.19193	7.65588	0.08028	7.38144	0.23186
8.20428	1.52618	7.57464	4.19869	7.692	0.08085	7.40994	0.23313
8.24232	1.5246	7.61382	4.21239	7.72092	0.08222	7.47666	0.23472
8.28264	1.5234	7.65456	4.22492	7.75116	0.0827	7.5171	0.23506
8.3241	1.52208	7.69218	4.23135	7.78104	0.08405	7.55706	0.23593
8.364	1.52119	7.73448	4.24232	7.81068	0.08401	7.59534	0.23604
8.40312	1.5188	7.7721	4.24875	7.8759	0.08531	7.6368	0.2362
8.44308	1.51722	7.8135	4.25525	7.91112	0.08621	7.67694	0.23724
8.48418	1.51661	7.85376	4.25714	7.94208	0.08734	7.7163	0.23769
8.52438	1.51474	7.89276	4.25323	8.00652	0.08951	7.75656	0.23939
8.56524	1.51384	7.9329	4.24651	8.04138	0.08964	7.79652	0.24002
8.60442	1.51354	7.97382	4.22965	8.0718	0.09022	7.83606	0.23989
8.64342	1.51157	8.01294	4.21152	8.1381	0.09059	7.87506	0.24167
8.6835	1.51083	8.05344	4.20107	8.17038	0.09022	7.91748	0.24231
8.7525	1.50891	8.09346	4.18102	8.20068	0.09123	7.95486	0.24356
8.78946	1.50848	8.13402	4.16244	8.26548	0.09314	7.99656	0.24521
8.85426	1.50628	8.17296	4.15455	8.3028	0.0935	8.03556	0.2466
8.88792	1.50571	8.21208	4.13901	8.33082	0.09367	8.07504	0.24742
8.91768	1.50525	8.2833	4.11859	8.39646	0.09316	8.1165	0.24845
8.94768	1.50454	8.3181	4.1098	8.43612	0.09316	8.15688	0.2489
9.0138	1.50357	8.3472	4.09632	8.47542	0.09439	8.19522	0.25048
9.0498	1.50336	8.41434	4.08369	8.51208	0.09509	8.23116	0.25178
9.11328	1.50226	8.45274	4.07909	8.54142	0.09532	8.26008	0.25292
9.1476	1.50136	8.49396	4.0738	8.57166	0.09622	8.29008	0.25404
9.17742	1.50136	8.5338	4.06493	8.60262	0.09562	8.3223	0.25493
9.24264	1.49956	8.57298	4.05939	8.6322	0.09678	8.38596	0.25572
9.27762	1.4989	8.61372	4.04999	8.66226	0.09645	8.42592	0.25584
9.30804	1.49832	8.65362	4.04195	8.69226	0.09711	8.46594	0.25694
9.37476	1.49662	8.6937	4.03832	8.72046	0.09764	8.50704	0.257
9.41304	1.49674	8.7339	4.03127	8.75142	0.09781	8.54718	0.25734
9.45426	1.49609	8.77398	4.02432	8.7804	0.09831	8.58624	0.25763
9.49536	1.49523	8.8146	4.02032	8.81052	0.09856	8.62536	0.25834
9.5346	1.494	8.85366	4.01352	8.84034	0.09914	8.6667	0.25732
9.57312	1.49365	8.89302	4.00607	8.9064	0.09921	8.706	0.25593
9.61416	1.49334	8.93496	4.00335	8.94708	0.09987	8.74512	0.25571
9.65316	1.49221	8.97366	3.99727	8.98614	0.09961	8.7852	0.25472
9.6924	1.4925	9.0129	3.992	9.0282	0.09766	8.82516	0.25429
9.73386	1.49133	9.05358	3.98855	9.06684	0.09758	8.86638	0.25561
9.7725	1.49045	9.09372	3.98344	9.10584	0.09735	8.9058	0.25594
9.8148	1.48995	9.13278	3.97784	9.14586	0.09638	8.946	0.25546
9.85308	1.48932	9.17232	3.97525	9.18594	0.09591	8.98626	0.2551
9.89508	1.48914	9.21216	3.96979	9.22584	0.09567	9.02526	0.25482
9.92754	1.48877	9.25422	3.96461	9.2667	0.09661	9.06018	0.25478
9.95886	1.4883	9.28866	3.96095	9.30072	0.09597	9.0912	0.25331
9.98748	1.48771	9.3186	3.95769	9.33786	0.0957	9.12648	0.25288
10.0541	1.48714	9.34956	3.9546	9.37812	0.09448	9.16698	0.25301
10.0892	1.48654	9.37872	3.94846	9.41724	0.0945	9.20772	0.25248
10.1548	1.48544	9.40836	3.94625	9.45702	0.09376	9.246	0.25135
10.1876	1.48502	9.43746	3.94381	9.49716	0.09261	9.28722	0.25055
10.2176	1.48473	9.46776	3.94027	9.5373	0.09184	9.32532	0.24958
10.2476	1.48434	9.49902	3.93799	9.57654	0.09085	9.36756	0.24999
10.3137	1.48353	9.56292	3.93357	9.61698	0.09022	9.40668	0.24909
10.3499	1.48352	9.6036	3.93097	9.65694	0.09022	9.44556	0.24943
10.3789	1.48368	9.63864	3.92888	9.69546	0.09065	9.48516	0.24921
10.4437	1.48241	9.66864	3.92432	9.73566	0.08986	9.52542	0.24878
10.4827	1.4819	9.70362	3.92162	9.7782	0.0894	9.56556	0.24788
10.5238	1.48181	9.74292	3.919	9.816	0.08962	9.60492	0.24781
10.5652	1.48188	9.783	3.91615	9.85752	0.0894	9.64494	0.24724
10.604	1.481	9.82242	3.91436	9.89562	0.08911	9.68604	0.24641
10.6424	1.48118	9.86298	3.90975	9.93774	0.08858	9.72834	0.24685
10.6835	1.48096	9.9027	3.90642	9.97674	0.08815	9.76776	0.24584
10.7249	1.47994	9.94422	3.90441	10.0159	0.08748	9.80778	0.24558
10.7942	1.47934	9.9855	3.90107	10.0513	0.087	9.84108	0.24466
10.8292	1.47925	10.0231	3.89679	10.0829	0.08759	9.87042	0.2448
10.8582	1.47882	10.0624	3.89355	10.112	0.08669	9.9015	0.24382
10.8902	1.47609	10.1044	3.89216	10.1411	0.08625	9.96636	0.24321
10.9183	1.47144	10.1425	3.88904	10.2081	0.08636	10.0057	0.24321
10.9498	1.46919	10.2133	3.88523	10.2413	0.0858	10.0775	0.24333
10.9799	1.4671	10.2535	3.88241	10.2722	0.08493	10.1152	0.24282
11.0096	1.46472	10.2929	3.88016	10.3366	0.08506	10.1515	0.24223
11.0756	1.45907	10.3322	3.87657	10.3705	0.08451	10.1812	0.24199
11.1097	1.45333	10.3724	3.87464	10.4006	0.08418	10.2101	0.2419
11.1389	1.44914	10.4128	3.87156	10.4655	0.08336	10.2427	0.2419
11.2035	1.43772	10.4525	3.86881	10.5019	0.08336	10.2705	0.24135
11.2396	1.43351	10.4937	3.86699	10.531	0.08336	10.336	0.24105
11.2676	1.42999	10.5326	3.86409	10.5961	0.08336	10.3765	0.24026
11.3347	1.41797	10.573	3.86097	10.6322	0.0835	10.4186	0.24009
11.3738	1.41397	10.6135	3.85963	10.6612	0.08341	10.4558	0.23986
11.4139	1.4059	10.6556	3.85831	10.7271	0.08238	10.4968	0.24002
11.4534	1.39999	10.6919	3.85464	10.7663	0.08238	10.5356	0.23985
11.4877	1.39236	10.7333	3.852	10.8077	0.08275	10.5716	0.23925
11.5187	1.37997	10.7734	3.85143	10.846	0.08198	10.6017	0.23896
11.5528	1.37537	10.8135	3.84809	10.8855	0.08179	10.6299	0.23865
11.5942	1.37096	10.8532	3.84608	10.9258	0.08179	10.6615	0.2383
11.6339	1.36744	10.8943	3.84417	10.9682	0.08227	10.7255	0.23867
11.6734	1.36164	10.933	3.839	11.0055	0.08139	10.7654	0.23877
11.7134	1.35709	10.9726	3.82361	11.046	0.08192	10.8071	0.23849
11.7536	1.35048	11.014	3.79597	11.0858	0.08155	10.8462	0.23732
11.7928	1.34439	11.0532	3.77358	11.128	0.08135	10.8885	0.23792
11.8336	1.34084	11.0938	3.72296	11.167	0.0814	10.9253	0.23712
11.8739	1.33444	11.1284	3.6807	11.2022	0.08042	10.9605	0.23727
11.9129	1.32986	11.1584	3.63861	11.2321	0.08042	10.9901	0.23662
11.9533	1.32418	11.1897	3.59688	11.2611	0.08042	11.0204	0.23569
11.994	1.31902	11.2173	3.52031	11.2918	0.08042	11.0498	0.2356
12.0328	1.3159	11.2472	3.49465	11.3218	0.08086	11.1152	0.23491
12.0728	1.3124	11.2796	3.46836	11.3528	0.08088	11.156	0.23521
12.1088	1.30816	11.3076	3.42582	11.3828	0.08049	11.1953	0.23436
12.139	1.29928	11.3732	3.38216	11.4169	0.0797	11.2358	0.23402
12.173	1.29327	11.4127	3.35815	11.4518	0.08014	11.2771	0.23436
12.2161	1.29156	11.4541	3.33928	11.482	0.07971	11.3167	0.23359
12.2547	1.28784	11.4929	3.3	11.5124	0.0794	11.3566	0.23359
12.2927	1.28452	11.5321	3.25974	11.5415	0.07875	11.3962	0.2338
12.3341	1.27837	11.5735	3.23879	11.5705	0.07938	11.4352	0.2334
12.3733	1.27342	11.6131	3.19782	11.6367	0.07943	11.4757	0.23325
12.4124	1.2706	11.6533	3.15944	11.6758	0.07943	11.515	0.23343
12.4532	1.26505	11.6937	3.14187	11.7164	0.07996	11.5561	0.23374
12.4925	1.25943	11.7329	3.10826	11.7556	0.07904	11.5959	0.23261
12.5286	1.25604	11.7727	3.07444	11.7978	0.07858	11.636	0.23272
12.5586	1.25119	11.812	3.05749	11.8388	0.07826	11.6768	0.23279
12.5886	1.24757	11.8537	3.02561	11.879	0.07851	11.7166	0.2325
12.6542	1.23946	11.893	2.99568	11.9169	0.07808	11.7557	0.23262
12.6941	1.23679	11.9337	2.98053	11.9573	0.07758	11.7953	0.22984
12.7342	1.23147	11.972	2.94674	11.9965	0.07836	11.8345	0.22838
12.7751	1.22802	12.0081	2.92291	12.0372	0.07767	11.8954	0.2254
12.8123	1.22261	12.0376	2.90294	12.0705	0.0777	11.9315	0.22478
12.8543	1.2173	12.0685	2.8849	12.1012	0.07671	11.9599	0.22412
12.8946	1.21488	12.0979	2.86331	12.1313	0.07451	12.0251	0.22111
12.9286	1.20979	12.127	2.83482	12.1613	0.07114	12.0604	0.22023
12.9639	1.20588	12.158	2.82254	12.1915	0.06991	12.0907	0.21767
13.003	1.20041	12.1892	2.80948	12.2215	0.06984	12.1567	0.21446
13.0432	1.19581	12.2195	2.79614	12.2878	0.07258	12.1909	0.21363
13.083	1.19299	12.2836	2.76087	12.3263	0.07071	12.2209	0.21238
13.1252	1.18815	12.3187	2.74064	12.3655	0.06865	12.2867	0.20887
13.1643	1.18197	12.3473	2.72685	12.4067	0.068	12.3202	0.20777
13.2035	1.17994	12.412	2.69137	12.4457	0.06497	12.3511	0.206
13.2446	1.17657	12.4495	2.67897	12.4877	0.06327	12.4154	0.20194
13.2851	1.17019	12.4777	2.65498	12.5264	0.06212	12.4565	0.20104
13.3243	1.16405	12.5429	2.62472	12.5665	0.05892	12.4955	0.19934
13.3626	1.16189	12.578	2.61114	12.6069	0.0567	12.5366	0.19855
13.4047	1.15569	12.6071	2.58674	12.6473	0.05587	12.5716	0.1967
13.4428	1.15133	12.6736	2.55669	12.6857	0.05349	12.5999	0.19526
13.481	1.1444	12.7086	2.54327	12.7276	0.05105	12.637	0.19336
13.5442	1.13655	12.7396	2.52039	12.7662	0.04953	12.6755	0.19124
13.5805	1.13293	12.7745	2.50476	12.8069	0.0479	12.7155	0.19021
13.6085	1.13047	12.8137	2.48693	12.841	0.04567	12.7576	0.18858
13.6732	1.12068	12.8482	2.47356	12.8719	0.04267	12.7954	0.18766
13.7111	1.11809	12.8773	2.45677	12.907	0.04104	12.8375	0.18643
13.7374	1.11223	12.9087	2.42908	12.9466	0.03999	12.8754	0.18469
13.8034	1.105	12.9368	2.41623	12.9877	0.03908	12.9162	0.18283
13.8395	1.10122	12.9683	2.40466	13.026	0.03728	12.9575	0.18173
13.8679	1.09749	12.9976	2.39195	13.0669	0.0364	12.9976	0.18036
13.9343	1.08707	13.062	2.35791	13.1072	0.03316	13.0352	0.17949
13.9698	1.08162	13.1319	2.32886	13.1471	0.03049	13.0766	0.17779
13.9979	1.07192	13.167	2.30663	13.1861	0.02871	13.1174	0.176
14.0642	1.06025	13.1987	2.29313	13.2259	0.02581	13.1585	0.17552
14.1041	1.05332	13.2286	2.27597	13.2659	0.02442	13.1959	0.17364
14.1424	1.04263	13.2577	2.26115	13.3067	0.02138	13.2359	0.17211
14.1844	1.03513	13.3233	2.22424	13.3456	0.01951	13.2698	0.17087
14.2238	1.02098	13.3584	2.20577	13.3871	0.01743	13.3016	0.16957
14.2629	1.01082	13.4221	2.17523	13.426	0.01481	13.3301	0.16805
14.3036	1.00583	13.4582	2.16008	13.4681	0.0136	13.362	0.16728
14.3389	1.00012	13.4875	2.14843	13.5071	0.01127	13.395	0.16475
14.369	0.99151	13.5532	2.11418	13.5469	0.00917	13.4374	0.16484
14.4333	0.98405	13.592	2.09788	13.5868	0.00759	13.4759	0.16371
14.4674	0.98021	13.6288	2.07774	13.629	0.00571	13.5187	0.16305
14.4982	0.97653	13.6577	2.05297	13.6681	0.00441	13.5558	0.16114
14.5282	0.97173	13.6882	2.02539	13.7072	0.00239	13.5901	0.15968
14.5583	0.9632	13.7182	1.97294	13.7457	0.000612	13.6212	0.1576
14.5876	0.96003	13.7473	1.9525	13.7869	0	13.6514	0.1568
14.6177	0.95622	13.7786	1.9328	13.8281	0	13.7171	0.15454
14.6479	0.95284	13.8437	1.88547	13.8664	0.00315	13.7549	0.15371
14.6781	0.9463	13.8791	1.85888	13.9065	0.00496	13.7952	0.15317
14.7449	0.93911	13.9073	1.83956	13.9766	0.00776	13.8366	0.15166
14.7799	0.93508	13.9746	1.79204	14.0111	0.00858	13.8758	0.14979
14.8429	0.92484	14.0128	1.76882	14.0403	0.00933	13.9148	0.14881
14.8839	0.92031	14.0526	1.74915	14.107	0.01257	13.9858	0.14582
14.923	0.91525	14.0939	1.707	14.1432	0.0152	14.0204	0.14366
14.9641	0.91124	14.1337	1.66428	14.1709	0.01574	14.0518	0.14275
15.0031	0.90267	14.1746	1.6444	14.2354	0.01824	14.0803	0.1416
15.0433	0.8947	14.2129	1.60853	14.2707	0.01999	14.1101	0.1403
15.0838	0.8909	14.2523	1.57666	14.3008	0.02064	14.1416	0.13979
15.1224	0.88387	14.2927	1.564	14.367	0.0234	14.1718	0.1392
15.1635	0.87928	14.3338	1.53992	14.4014	0.02566	14.235	0.13737
15.2045	0.87226	14.3728	1.51486	14.432	0.02589	14.2751	0.13665
15.2735	0.86191	14.4143	1.50169	14.4971	0.02899	14.3148	0.1354
15.3125	0.85518	14.4535	1.47492	14.5318	0.0294	14.356	0.13419
15.3547	0.84977	14.4937	1.45599	14.5617	0.03092	14.3959	0.13212
15.3949	0.84074	14.5289	1.43467	14.6279	0.03463	14.4355	0.13109
15.434	0.83171	14.5584	1.39945	14.6658	0.03529	14.4706	0.12852
15.4733	0.82665	14.6223	1.3687	14.7055	0.03683	14.5012	0.12773
15.5141	0.81771	14.6584	1.35636	14.747	0.03826	14.5308	0.1269
15.5552	0.80924	14.7221	1.31762	14.7829	0.04093	14.5624	0.12578
15.5924	0.80529	14.7584	1.2976	14.8181	0.04262	14.6263	0.12356
15.6335	0.79653	14.7874	1.28542	14.8558	0.04372	14.6665	0.12248
15.6747	0.78796	14.8186	1.26899	14.897	0.04522	14.7085	0.12167
15.7144	0.78229	14.8836	1.23188	14.9318	0.04696	14.7464	0.12011
15.754	0.77296	14.9186	1.21734	14.9616	0.04842	14.7864	0.11779
15.7941	0.76399	14.947	1.19172	14.9929	0.0511	14.8264	0.11556
15.8331	0.7593	15.014	1.16398	15.0221	0.05201	14.8666	0.11436
15.8742	0.75004	15.0854	1.13924	15.0522	0.05333	14.9063	0.11254
15.9135	0.74035	15.1179	1.12256	15.0829	0.05348	14.9461	0.11092
15.9547	0.73532	15.1485	1.10777	15.1457	0.05668	14.986	0.1105
15.9926	0.72542	15.2128	1.06517	15.181	0.05778	15.0254	0.10829
16.0337	0.71513	15.2489	1.04572	15.2103	0.05907	15.0661	0.10651
16.0757	0.70956	15.2771	1.03267	15.2764	0.06171	15.1058	0.10616
16.1139	0.69888	15.3072	1.01649	15.312	0.06275	15.1487	0.10369
16.1528	0.69116	15.3376	0.98998	15.343	0.06545	15.1853	0.10278
16.1908	0.67698	15.4032	0.96569	15.4073	0.06777	15.2272	0.101
16.2541	0.662	15.4444	0.95096	15.4404	0.06913	15.266	0.09934
16.2881	0.65486	15.4844	0.93895	15.4705	0.07127	15.3068	0.0985
16.3181	0.6488	15.5233	0.91241	15.5376	0.07497	15.3467	0.09627
16.3839	0.63128	15.5629	0.89465	15.5707	0.07596	15.3799	0.09501
16.4181	0.62121	15.6047	0.86612	15.6004	0.07694	15.4171	0.09351
16.4493	0.61398	15.6435	0.83896	15.6658	0.08171	15.4565	0.09166
16.5145	0.59307	15.6835	0.825	15.7019	0.08358	15.4966	0.09075
16.5534	0.58517	15.7237	0.79656	15.7315	0.08657	15.5349	0.08964
16.5947	0.56985	15.762	0.77738	15.7965	0.09139	15.5767	0.08898
16.6349	0.55727	15.8038	0.74457	15.8357	0.09283	15.6151	0.08851
16.6749	0.53739	15.843	0.70948	15.8754	0.09526	15.6571	0.08712
16.714	0.52075	15.8819	0.69198	15.9157	0.09926	15.6961	0.08458
16.7533	0.51094	15.9235	0.65919	15.9571	0.1025	15.7359	0.08367
16.7934	0.49154	15.9643	0.63563	15.998	0.10455	15.7765	0.08163
16.8325	0.46978	15.9995	0.59713	16.039	0.10781	15.8158	0.08031
16.8724	0.45783	16.0274	0.57324	16.0768	0.11089	15.8551	0.07923
16.9139	0.43413	16.0582	0.55075	16.1156	0.11135	15.8965	0.07783
16.9527	0.41248	16.0893	0.51748	16.1558	0.11376	15.935	0.07667
16.9937	0.40001	16.1227	0.50071	16.1965	0.11591	15.9754	0.07624
17.0327	0.37605	16.162	0.47669	16.2378	0.11815	16.0157	0.07421
17.0727	0.35735	16.204	0.45286	16.278	0.12081	16.0565	0.0738
17.1103	0.34021	16.2436	0.43425	16.3167	0.12269	16.0924	0.07172
17.1739	0.30497	16.3131	0.37545	16.3579	0.12411	16.1253	0.07091
17.2091	0.29069	16.3524	0.34404	16.3913	0.12679	16.1658	0.0689
17.2391	0.28103	16.3924	0.31085	16.4271	0.12761	16.2056	0.06812
17.303	0.25617	16.4338	0.29552	16.4671	0.12988	16.2463	0.06717
17.3401	0.24784	16.4744	0.26511	16.5059	0.1321	16.2857	0.0653
17.3678	0.2391	16.5122	0.24568	16.5764	0.13561	16.3248	0.06436
17.4338	0.2113	16.5531	0.22021	16.6121	0.13737	16.3667	0.0637
17.4689	0.19733	16.5929	0.19518	16.6408	0.13843	16.4064	0.06292
17.4982	0.18827	16.6331	0.18311	16.7056	0.14214	16.4407	0.06125
17.5281	0.17607	16.6736	0.15833	16.7416	0.14396	16.4718	0.05982
17.5598	0.16612	16.7085	0.13994	16.7719	0.14533	16.5005	0.05846
17.5876	0.14774	16.7371	0.12044	16.8373	0.14854	16.5325	0.05699
17.6186	0.13911	16.7681	0.10145	16.8754	0.14919	16.5612	0.05657
17.6836	0.12099	16.8346	0.04919	16.9167	0.15111	16.5905	0.0561
17.7177	0.11061	16.9032	0.02187	16.9576	0.15254	16.6214	0.05564
17.7478	0.10218	16.9442	0.02483	16.9967	0.15533	16.6504	0.05516
17.8131	0.07558	16.9825	0.03981	17.0368	0.15738	16.6802	0.0548
17.8541	0.06987	17.0221	0.07152	17.0705	0.15903	16.7102	0.05386
17.8952	0.05675	17.0636	0.10611	17.1007	0.16247	16.7398	0.05273
17.9343	0.04546	17.1035	0.12116	17.1365	0.16346	16.7698	0.05241
17.9674	0.02832	17.1422	0.1509	17.178	0.16526	16.8355	0.0528
17.999	0.01962	17.1788	0.16898	17.218	0.16733	16.8766	0.05166
18.028	0.01287	17.209	0.18415	17.2568	0.16852	16.9148	0.05184
18.0931	0.00317	17.2389	0.2068	17.2966	0.17079	16.9562	0.05118
18.1331	0.00289	17.3025	0.21579	17.3315	0.17256	16.9958	0.04962
18.1742	0.000118	17.343	0.21995	17.3665	0.1751	17.0358	0.04895
18.214	0	17.3845	0.22275	17.4076	0.17729	17.0755	0.04803
18.2551	0	17.4232	0.22706	17.4465	0.17793	17.1155	0.04636
18.2957	0	17.4649	0.22818	17.4865	0.18024	17.1563	0.04609
18.3324	0	17.4986	0.2278	17.5261	0.18258	17.195	0.04609
18.3745	0.00314	17.527	0.22722	17.5654	0.18313	17.2366	0.04607
18.4154	0.00338	17.5923	0.23061	17.6075	0.18559	17.271	0.04612
18.4525	0.00475	17.6282	0.232	17.6491	0.18856	17.3011	0.04536
18.4936	0.00475	17.6593	0.23259	17.6854	0.18995	17.3306	0.04561
18.5326	0.0049	17.7227	0.23454	17.7272	0.19238	17.3603	0.04491
18.5728	0.00373	17.7584	0.23539	17.7664	0.19402	17.4258	0.0458
18.644	0	17.7896	0.23612	17.8015	0.19673	17.4668	0.04487
18.6822	0	17.852	0.23684	17.8314	0.19851	17.5025	0.04476
18.7444	0	17.8882	0.23716	17.8604	0.20034	17.5367	0.04467
18.7804	0	17.9171	0.23779	17.8957	0.20285	17.5767	0.04505
18.8082	0	17.9474	0.23713	17.9367	0.20381	17.6177	0.04452
18.8735	0	17.9846	0.23714	17.9783	0.20441	17.6548	0.04466
18.91	0	18.0258	0.23673	18.0171	0.2068	17.6956	0.04442
18.9392	0	18.0622	0.23792	18.0578	0.21011	17.7347	0.04476
18.9674	0	18.1325	0.23802	18.0961	0.21124	17.7757	0.04459
19.0334	0	18.1669	0.23752	18.137	0.2135	17.8153	0.04465
19.0738	0	18.1971	0.23788	18.1756	0.21497	17.8559	0.04366
19.1127	0	18.2648	0.23816	18.2155	0.21703	17.897	0.04273
19.1534	0	18.2981	0.23892	18.2563	0.21931	17.9363	0.04267
19.1949	0	18.3278	0.23869	18.2962	0.22071	17.9764	0.04227
19.2326	0	18.3927	0.23556	18.3374	0.2217	18.0176	0.04099
19.2746	0	18.4289	0.23568	18.3715	0.22482	18.0564	0.04036
19.3129	0	18.4597	0.23548	18.4008	0.22716	18.0976	0.03921
19.3541	0	18.523	0.23521	18.4318	0.2282	18.1363	0.03758
19.4247	0	18.5943	0.23838	18.4604	0.2305	18.1772	0.03744
19.4629	0	18.6286	0.23952	18.5263	0.23209	18.2115	0.03725
19.5034	0	18.6574	0.23935	18.5663	0.23356	18.2455	0.03671
19.5436	0	18.6873	0.23864	18.6055	0.23533	18.2873	0.03654
19.5835	0	18.7195	0.23832	18.6454	0.2386	18.3259	0.03597
19.6224	0	18.7844	0.2383	18.6877	0.24374	18.3659	0.03589
19.6624	0	18.8194	0.2383	18.7255	0.24591	18.4064	0.03628
19.7037	0	18.8485	0.23861	18.7655	0.2504	18.4465	0.03653
19.7437	0	18.9148	0.23972	18.8078	0.25529	18.4897	0.03689
19.7828	0	18.9844	0.23969	18.8473	0.25599	18.5248	0.03648
19.8194	0	19.0236	0.23911	18.8855	0.25829	18.5651	0.03638
19.8489	0	19.0588	0.23939	18.9272	0.25953	18.6049	0.03589
19.9142	0	19.1226	0.2383	18.9622	0.26117	18.646	0.03589
19.9502	0	19.162	0.2383	18.9982	0.26229	18.6854	0.03688
19.9782	0	19.2021	0.2383	19.0371	0.264	18.7273	0.03628
20.044	0	19.2435	0.23887	19.0771	0.2642	18.7689	0.03628
20.081	0	19.2843	0.23791	19.1155	0.26462	18.8049	0.03628
20.1091	0	19.3238	0.23791	19.1589	0.26606	18.8473	0.03628
20.1729	0	19.3581	0.23841	19.1969	0.26693	18.8858	0.03659
20.2095	0	19.3894	0.23926	19.2368	0.26712	18.9278	0.03658
20.2383	0	19.4186	0.2383	19.2775	0.2667	18.9659	0.0361
20.2674	0	19.4487	0.2383	19.3117	0.26675	19.0051	0.03567
20.2995	0	19.4784	0.2383	19.3408	0.26674	19.0467	0.0354
20.3276	0	19.5073	0.2383	19.3726	0.26674	19.0799	0.0354
20.358	0	19.5373	0.2383	19.4368	0.26769	19.1166	0.03644
20.4231	0	19.5687	0.2383	19.4705	0.26774	19.1567	0.0357
20.4588	0	19.5988	0.2383	19.5022	0.26769	19.1966	0.03672
20.488	0	19.6279	0.2383	19.5671	0.26674	19.2374	0.03701
20.5174	0	19.6629	0.2383	19.6028	0.26567	19.2765	0.03921
20.5475	0	19.7037	0.2383	19.632	0.26622	19.3163	0.04045
20.584	0	19.7425	0.2383	19.6958	0.26597	19.3567	0.03982
20.6227	0	19.7837	0.2383	19.7389	0.26466	19.3972	0.04054
20.6929	0	19.8238	0.23852	19.7771	0.26586	19.4348	0.03984
20.7291	0	19.8636	0.23792	19.8162	0.2667	19.4754	0.03811
20.7641	0	19.9036	0.23781	19.8568	0.26859	19.5113	0.0377
20.8025	0	19.9423	0.23861	19.8956	0.26772	19.5399	0.03626
20.8445	0	19.9838	0.2382	19.9316	0.26816	19.6061	0.0357
20.8846	0	20.0253	0.2382	19.9618	0.26762	19.6448	0.03679
20.9246	0	20.0632	0.2382	19.9967	0.26762	19.6863	0.0368
20.963	0	20.1044	0.23836	20.0368	0.26806	19.7266	0.03679
21.0033	0	20.1426	0.23838	20.0762	0.26772	19.7648	0.03589
21.044	0	20.1831	0.2382	20.1164	0.26772	19.8055	0.03589
21.0841	0	20.2177	0.2382	20.1554	0.26772	19.845	0.03624
21.124	0	20.2475	0.2382	20.1916	0.26828	19.8848	0.0357
21.1661	0	20.2783	0.23916	20.2203	0.26755	19.9265	0.03593
21.2032	0	20.3131	0.2383	20.2522	0.26753	19.9651	0.03682
21.2451	0	20.3546	0.2383	20.2804	0.26753	20.0076	0.03628
21.2852	0	20.3933	0.239	20.3454	0.26843	20.0458	0.03617
21.3224	0	20.4337	0.23811	20.3868	0.26733	20.0869	0.03648
21.3647	0	20.4747	0.23811	20.4268	0.26733	20.1209	0.0357
21.4039	0	20.5122	0.23885	20.4662	0.26733	20.1498	0.0357
21.4428	0	20.5535	0.2383	20.501	0.26786	20.2167	0.03635
21.484	0	20.594	0.23822	20.5331	0.26733	20.2517	0.03628
21.5231	0.00512	20.6281	0.23866	20.5604	0.26733	20.2798	0.03628
21.5593	0.00451	20.6587	0.23778	20.5962	0.26858	20.346	0.03617
21.6233	0.000472	20.6887	0.23818	20.6323	0.26825	20.3821	0.0367
21.6637	0	20.7179	0.23732	20.6665	0.26798	20.4112	0.03589
21.704	0.00583	20.7483	0.23732	20.7073	0.26782	20.44	0.03589
21.7423	0.01066	20.8152	0.23732	20.7454	0.26723	20.47	0.03611
21.7835	0.01918	20.8527	0.23732	20.7866	0.26803	20.5012	0.03645
21.8228	0.02405	20.8946	0.23732	20.827	0.26859	20.5303	0.03618
21.8624	0.02226	20.9338	0.23732	20.8691	0.26772	20.5954	0.03623
21.9038	0.01663	20.9737	0.23732	20.906	0.26772	20.6298	0.03634
21.9427	0.01072	21.0079	0.23732	20.9481	0.26778	20.6597	0.03589
21.9838	0.01332	21.0388	0.23732	20.9861	0.26753	20.7278	0.0357
22.0238	0.02151	21.0676	0.23732	21.0274	0.26753	20.7599	0.0357
22.0639	0.04099	21.1003	0.23752	21.0656	0.26799	20.79	0.03634
22.1039	0.06468	21.1278	0.23849	21.1017	0.26797	20.8567	0.03601
22.1443	0.07512	21.1595	0.23862	21.1307	0.26753	20.8963	0.03623
22.1834	0.09684	21.1889	0.23791	21.1607	0.26753	20.9363	0.03581
22.2232	0.11903	21.2531	0.23743	21.1918	0.26753	20.9758	0.03637
22.2643	0.12911	21.3221	0.23732	21.2574	0.26772	21.0166	0.0357
22.3034	0.15211	21.357	0.23732	21.2917	0.26772	21.0557	0.03613
22.3434	0.17332	21.3878	0.23732	21.321	0.26772	21.095	0.03554
22.3856	0.18436	21.4181	0.23732	21.3872	0.26772	21.1361	0.0353
22.4246	0.20671	21.4824	0.23792	21.4213	0.26753	21.1762	0.0353
22.4645	0.22295	21.5239	0.23591	21.4514	0.26746	21.2168	0.0358
22.5338	0.2609	21.5643	0.2327	21.5183	0.26694	21.2555	0.03511
22.5752	0.27944	21.6026	0.23212	21.5576	0.26674	21.2967	0.03511
22.6124	0.29923	21.6379	0.23485	21.5977	0.26744	21.337	0.03597
22.6546	0.30894	21.6677	0.23765	21.6379	0.26757	21.3765	0.03609
22.6944	0.32939	21.6986	0.23833	21.6772	0.26802	21.416	0.03511
22.7339	0.34888	21.7325	0.23856	21.7169	0.26772	21.4561	0.03511
22.7752	0.35901	21.7746	0.23944	21.757	0.26772	21.4963	0.03614
22.8134	0.37843	21.8141	0.24085	21.797	0.2683	21.5349	0.0355
22.8539	0.39683	21.854	0.24462	21.8363	0.26733	21.5762	0.0355
22.8937	0.40551	21.8959	0.25043	21.8775	0.26733	21.6158	0.03561
22.9337	0.42436	21.9333	0.2551	21.9167	0.26832	21.655	0.0353
22.9749	0.43675	21.9737	0.26688	21.9514	0.26772	21.6949	0.0353
23.0134	0.45507	22.0138	0.28044	21.9803	0.26772	21.7672	0.0353
23.0543	0.47292	22.0525	0.28687	22.0123	0.26795	21.8012	0.0353
23.0946	0.48079	22.0945	0.29853	22.0474	0.26892	21.8314	0.0353
23.1328	0.49679	22.1338	0.31062	22.0855	0.26821	21.8962	0.0354
23.174	0.51301	22.1735	0.31627	22.1215	0.26821	21.9368	0.0355
23.2132	0.5202	22.2133	0.32717	22.1531	0.26813	21.9767	0.0355
23.2528	0.53264	22.252	0.33433	22.1831	0.26812	22.016	0.03618
23.2936	0.54661	22.2948	0.33641	22.2124	0.26772	22.0573	0.0353
23.3335	0.55236	22.3637	0.33941	22.2425	0.26772	22.0954	0.03633
23.3737	0.56576	22.3973	0.34286	22.2723	0.26772	22.1356	0.0355
23.4136	0.57922	22.4279	0.34392	22.3006	0.26766	22.1768	0.0355
23.4527	0.58577	22.4573	0.34195	22.3317	0.26736	22.2149	0.03607
23.4926	0.59877	22.4883	0.33089	22.3614	0.26801	22.258	0.0353
23.529	0.60875	22.5532	0.31199	22.4277	0.26777	22.2974	0.0353
23.593	0.63034	22.5944	0.29439	22.4667	0.26819	22.3359	0.0353
23.6341	0.63911	22.6328	0.27885	22.5088	0.26764	22.3786	0.03687
23.6731	0.64623	22.672	0.24627	22.5488	0.26733	22.4158	0.04038
23.7138	0.65228	22.7129	0.20993	22.587	0.26805	22.4565	0.04203
23.7541	0.66292	22.7531	0.1905	22.6261	0.26772	22.4967	0.04065
23.7937	0.67548	22.7938	0.15397	22.6673	0.26775	22.5359	0.03761
23.8325	0.68088	22.8331	0.11932	22.7074	0.2665	22.5769	0.03409
23.8725	0.69048	22.8722	0.10219	22.7456	0.26466	22.6161	0.03383
23.9145	0.70109	22.9126	0.06697	22.7861	0.26223	22.6567	0.03451
23.9536	0.70812	22.9558	0.0337	22.8223	0.26256	22.6957	0.03476
23.9937	0.72179	22.992	0.0325	22.8505	0.26523	22.7351	0.03422
24.0328	0.73659	23.0343	0.04241	22.8807	0.27071	22.7761	0.0325
24.0751	0.74273	23.0669	0.05673	22.9466	0.27314	22.8158	0.03067
24.1126	0.75448	23.0987	0.0901	22.9872	0.27352	22.85	0.02918
24.1549	0.7625	23.1329	0.1075	23.0256	0.27444	22.88	0.02725
24.1951	0.77339	23.1735	0.12864	23.0678	0.27498	22.9111	0.0271
24.2332	0.78488	23.213	0.15524	23.107	0.27478	22.9403	0.02642
24.2724	0.79206	23.2519	0.17632	23.1463	0.27478	22.9716	0.02571
24.3075	0.80092	23.3235	0.23697	23.1879	0.27503	23.0007	0.02507
24.3763	0.82401	23.3629	0.26889	23.2269	0.27437	23.066	0.02378
24.4154	0.82843	23.4048	0.30329	23.2669	0.27316	23.1088	0.02334
24.4474	0.83892	23.4442	0.32117	23.3057	0.27112	23.1458	0.02306
24.4787	0.84677	23.482	0.35631	23.3469	0.27075	23.1799	0.02255
24.5088	0.85402	23.5219	0.39216	23.3869	0.26847	23.2118	0.02255
24.5378	0.86252	23.5633	0.4111	23.4255	0.26721	23.2411	0.02255
24.6032	0.87231	23.6032	0.44886	23.4667	0.26587	23.2702	0.02255
24.6416	0.87774	23.6426	0.48558	23.5069	0.26328	23.2999	0.02321
24.7036	0.8959	23.6831	0.50415	23.5463	0.26228	23.3309	0.02229
24.7434	0.89791	23.7245	0.54147	23.587	0.25974	23.361	0.0221
24.7829	0.90398	23.7628	0.56769	23.6261	0.25796	23.391	0.02205
24.8225	0.91463	23.8021	0.60666	23.6654	0.25414	23.4553	0.02158
24.8639	0.92028	23.8439	0.64441	23.7065	0.25159	23.4961	0.02158
24.9032	0.93059	23.8825	0.66364	23.7478	0.24981	23.5361	0.02158
24.9731	0.94409	23.923	0.70251	23.7855	0.24725	23.5762	0.02158
25.0153	0.95086	23.9621	0.74214	23.8216	0.24503	23.6147	0.02222
25.0493	0.95636	24.0031	0.76292	23.8516	0.24261	23.6551	0.02221
25.0774	0.9693	24.0434	0.80335	23.8816	0.23905	23.6909	0.02256
25.145	0.97965	24.0837	0.84413	23.9107	0.23674	23.72	0.02296
25.1812	0.98457	24.1241	0.86387	23.9758	0.23329	23.7512	0.02332
25.2083	0.99044	24.1643	0.90371	24.0168	0.23164	23.7815	0.02419
25.2385	0.9965	24.2029	0.92985	24.0572	0.23048	23.8459	0.02565
25.2674	1.00718	24.2437	0.97192	24.0972	0.22753	23.8862	0.02636
25.2992	1.01031	24.2774	1.00377	24.1362	0.22381	23.9249	0.02782
25.3641	1.01812	24.307	1.03135	24.1799	0.2222	23.9673	0.02794
25.3981	1.02304	24.3755	1.0907	24.2173	0.21783	24.0064	0.02973
25.4625	1.03614	24.4126	1.11189	24.2555	0.21372	24.0451	0.03168
25.5339	1.04673	24.449	1.13565	24.2965	0.21244	24.086	0.03252
25.5726	1.04961	24.4783	1.17865	24.3359	0.20908	24.1267	0.03395
25.6147	1.05733	24.5131	1.20043	24.3776	0.207	24.166	0.03498
25.6492	1.06377	24.5548	1.22341	24.4158	0.20538	24.2064	0.0372
25.678	1.06929	24.5933	1.23806	24.4573	0.20157	24.2465	0.03832
25.7427	1.08173	24.6345	1.26868	24.4964	0.19847	24.2861	0.03962
25.7774	1.0878	24.6725	1.30184	24.5367	0.19722	24.3257	0.04179
25.8077	1.0917	24.7126	1.31896	24.5757	0.19439	24.3662	0.0441
25.8727	1.10111	24.752	1.35347	24.6166	0.19122	24.4063	0.04564
25.9089	1.10444	24.7931	1.38751	24.6556	0.18921	24.4457	0.04769
25.9379	1.11159	24.833	1.40516	24.6956	0.18534	24.4854	0.05003
26.0038	1.12035	24.8723	1.43975	24.7306	0.18183	24.5555	0.05336
26.0389	1.1242	24.9134	1.47419	24.7618	0.1791	24.6283	0.05649
26.0699	1.12926	24.9546	1.49018	24.7905	0.17439	24.6613	0.05896
26.1049	1.13364	24.994	1.52339	24.822	0.17261	24.6914	0.06118
26.1451	1.13878	25.0325	1.55825	24.8872	0.16927	24.7573	0.06536
26.1778	1.14181	25.0736	1.5747	24.9264	0.16756	24.7913	0.06646
26.2078	1.14594	25.1132	1.60793	24.9667	0.16511	24.8203	0.06855
26.2382	1.15101	25.153	1.64076	25.0055	0.16145	24.8864	0.07261
26.2673	1.15426	25.1934	1.65988	25.0465	0.15804	24.9203	0.07393
26.2984	1.15651	25.2286	1.68605	25.0857	0.15596	24.9516	0.07566
26.328	1.15957	25.2574	1.72881	25.1279	0.15245	25.0175	0.07888
26.3938	1.16641	25.2869	1.74859	25.1683	0.14928	25.0515	0.07953
26.4275	1.17023	25.354	1.77547	25.2058	0.14741	25.0816	0.08225
26.4587	1.17293	25.3937	1.79401	25.2478	0.14491	25.1471	0.08467
26.5228	1.18097	25.4319	1.81975	25.2859	0.14203	25.1806	0.08609
26.5581	1.18578	25.474	1.83693	25.3291	0.14074	25.2107	0.08725
26.5889	1.18837	25.5132	1.86851	25.3666	0.13709	25.2761	0.09112
26.654	1.19532	25.5518	1.8986	25.4072	0.13406	25.3159	0.09261
26.6879	1.19818	25.5932	1.9138	25.4483	0.13228	25.3553	0.09546
26.7179	1.20078	25.6328	1.94283	25.4878	0.12996	25.3952	0.09671
26.7827	1.20943	25.672	1.97275	25.5278	0.12655	25.4303	0.09816
26.8192	1.21285	25.7131	1.98798	25.5661	0.12529	25.4614	0.10044
26.8499	1.21449	25.7533	2.01889	25.6081	0.12214	25.4906	0.10171
26.8831	1.21883	25.7926	2.04818	25.6421	0.11963	25.5212	0.10333
26.9234	1.22326	25.8329	2.06261	25.6722	0.11601	25.5503	0.10485
26.9588	1.22646	25.8723	2.09294	25.7012	0.11334	25.5812	0.10555
26.9882	1.22989	25.9135	2.11251	25.7312	0.11122	25.6103	0.10699
27.0536	1.23771	25.9523	2.13975	25.7678	0.10812	25.6417	0.1083
27.0877	1.24197	25.9928	2.16666	25.8077	0.1059	25.6718	0.10888
27.118	1.2444	26.0346	2.17977	25.8458	0.10532	25.6997	0.10978
27.1492	1.2475	26.0744	2.20573	25.887	0.10225	25.7309	0.11222
27.1789	1.25061	26.1122	2.22211	25.9292	0.09969	25.7962	0.11396
27.2079	1.25426	26.1524	2.24974	25.9665	0.09789	25.8364	0.11541
27.2389	1.25709	26.1884	2.26796	26.0056	0.0954	25.8754	0.11728
27.3029	1.26396	26.2169	2.28396	26.0471	0.09225	25.9156	0.1206
27.3379	1.26898	26.2832	2.31903	26.0887	0.09146	25.9569	0.12138
27.3701	1.2738	26.3183	2.33207	26.1271	0.0888	25.9964	0.12333
27.4329	1.2852	26.3476	2.35597	26.1661	0.08685	26.0353	0.12598
27.4689	1.28882	26.3782	2.3719	26.2073	0.08534	26.0755	0.12633
27.4981	1.29638	26.4074	2.38404	26.2459	0.08259	26.1176	0.12874
27.5651	1.30521	26.4382	2.40298	26.3192	0.07896	26.1557	0.13123
27.599	1.30887	26.473	2.41386	26.3564	0.07718	26.1968	0.13243
27.628	1.31259	26.5135	2.43019	26.3905	0.07478	26.2357	0.13525
27.6579	1.31991	26.5524	2.44158	26.4224	0.07218	26.2748	0.13672
27.6923	1.32366	26.5879	2.46264	26.4517	0.07074	26.3101	0.13842
27.7337	1.32709	26.6174	2.4778	26.4821	0.06714	26.3401	0.13937
27.7748	1.33279	26.6485	2.4928	26.5115	0.06616	26.3711	0.13968
27.8075	1.33731	26.7119	2.5282	26.5454	0.06452	26.4014	0.14205
27.8446	1.34219	26.7843	2.55122	26.5824	0.06321	26.431	0.14216
27.8836	1.3464	26.8234	2.57172	26.6455	0.05884	26.4613	0.14397
27.9229	1.34904	26.8629	2.59639	26.6876	0.05841	26.4914	0.14484
27.965	1.35325	26.9036	2.61026	26.7256	0.05657	26.5214	0.14557
28.0037	1.35869	26.9442	2.63679	26.7668	0.05464	26.55	0.14687
28.0437	1.36237	26.9826	2.6618	26.8069	0.05252	26.58	0.1482
28.0828	1.36873	27.0244	2.67597	26.8466	0.0499	26.6111	0.14904
28.1251	1.37578	27.0923	2.71638	26.8878	0.04907	26.6411	0.15042
28.1639	1.37879	27.1336	2.73305	26.9263	0.04763	26.7086	0.15315
28.2029	1.38581	27.1744	2.74462	26.9657	0.04635	26.7452	0.15463
28.243	1.39161	27.2119	2.7687	27.007	0.04573	26.7856	0.1553
28.2839	1.39511	27.2521	2.78672	27.0476	0.04366	26.8259	0.15667
28.3239	1.40282	27.2875	2.81895	27.0866	0.0423	26.866	0.15741
28.364	1.41083	27.3198	2.83904	27.127	0.04081	26.9062	0.15892
28.4023	1.41453	27.3471	2.86045	27.169	0.0403	26.9459	0.15998
28.4431	1.42252	27.3771	2.89458	27.2071	0.03776	26.9863	0.16127
28.5145	1.43226	27.4075	2.91012	27.2468	0.03638	27.0262	0.1619
28.5553	1.43678	27.4385	2.92537	27.2871	0.03486	27.0665	0.16284
28.5937	1.4403	27.4683	2.95143	27.3665	0.03172	27.1077	0.16374
28.6648	1.44816	27.4985	2.96613	27.4075	0.03018	27.1489	0.16574
28.7032	1.45264	27.5276	2.981	27.4405	0.02945	27.1866	0.16667
28.7433	1.45733	27.5576	3.00817	27.4712	0.02719	27.2216	0.16792
28.7835	1.46035	27.6235	3.0368	27.5004	0.02608	27.2517	0.16948
28.8236	1.46479	27.6588	3.0542	27.5323	0.02527	27.281	0.17038
28.8641	1.47006	27.687	3.07063	27.5603	0.02291	27.3101	0.17083
28.9036	1.47165	27.7529	3.12135	27.5906	0.02204	27.3417	0.17209
28.9426	1.47606	27.7879	3.13709	27.6219	0.02206	27.3715	0.17271
28.9827	1.47964	27.8184	3.16506	27.6507	0.0202	27.4006	0.17395
29.0226	1.48208	27.8519	3.18245	27.6808	0.01912	27.4318	0.17418
29.0648	1.4867	27.8944	3.20274	27.7468	0.01739	27.4599	0.17568
29.104	1.49115	27.9362	3.2241	27.7818	0.0167	27.4903	0.17657
29.1451	1.49352	27.9734	3.23859	27.8108	0.01492	27.5203	0.17727
29.1862	1.49899	28.0138	3.26719	27.8758	0.0131	27.5524	0.17727
29.2178	1.50177	28.052	3.29554	27.911	0.0115	27.6162	0.17916
29.2832	1.50744	28.0926	3.30828	27.9409	0.01118	27.6504	0.17956
29.3203	1.5093	28.1332	3.33712	28.0073	0.00908	27.6823	0.17966
29.384	1.51599	28.1722	3.36775	28.0477	0.00779	27.7476	0.18201
29.4224	1.51732	28.2137	3.38506	28.0874	0.00642	27.7806	0.18358
29.4652	1.52059	28.2534	3.41733	28.1274	0.00423	27.811	0.18394
29.5041	1.52357	28.2938	3.43904	28.1666	0.00279	27.8767	0.18517
29.5442	1.52947	28.3328	3.46905	28.2067	0	27.9171	0.18586
29.5841	1.53296	28.3718	3.50073	28.2458	0	27.9566	0.18643
29.6542	1.54305	28.4123	3.51812	28.2876	0.00348	27.9905	0.18831
29.6944	1.54728	28.4536	3.55154	28.3257	0.00662	28.0217	0.18943
29.7325	1.5515	28.4924	3.58551	28.3658	0.00786	28.0499	0.18922
29.7727	1.55446	28.5348	3.60085	28.4019	0.00884	28.081	0.19116
29.8141	1.5599	28.5741	3.63347	28.4309	0.01281	28.1101	0.19182
29.8549	1.56556	28.6129	3.66527	28.4606	0.01463	28.1408	0.19151
29.8931	1.56861	28.6534	3.68059	28.5266	0.017	28.1698	0.1929
29.9352	1.57572	28.6934	3.71006	28.5616	0.01898	28.2019	0.19351
29.9743	1.58088	28.7326	3.73877	28.5909	0.01996	28.2671	0.19525
30.0138	1.58348	28.7729	3.75144	28.6554	0.02225	28.3062	0.19646
30.0525	1.58786	28.8136	3.77589	28.6914	0.02319	28.3464	0.19702
30.0926	1.59118	28.8527	3.79391	28.7214	0.02463	28.385	0.1984
30.1325	1.59623	28.9225	3.83135	28.787	0.02698	28.4258	0.20008
30.1727	1.60106	28.993	3.86431	28.8259	0.02845	28.4651	0.20183
30.215	1.60425	29.0293	3.88282	28.8661	0.02993	28.5066	0.20246
30.2548	1.61039	29.057	3.90805	28.9056	0.03124	28.546	0.20349
30.2938	1.61368	29.0884	3.9245	28.9471	0.03315	28.5867	0.2047
30.3341	1.61883	29.1188	3.93669	28.9862	0.03513	28.626	0.20637
30.3749	1.62361	29.1842	3.9647	29.0267	0.03599	28.6663	0.20814
30.4137	1.62567	29.2229	3.97115	29.0659	0.03831	28.7055	0.20896
30.4533	1.63142	29.2633	3.9884	29.1059	0.03944	28.7449	0.20892
30.4933	1.63571	29.3039	4.01009	29.1783	0.04266	28.7859	0.20972
30.5347	1.63742	29.3428	4.02198	29.2183	0.04469	28.8253	0.21044
30.5723	1.64198	29.3821	4.04434	29.2504	0.04602	28.8674	0.21182
30.6123	1.64522	29.4236	4.06755	29.2816	0.04793	28.9067	0.213
30.6844	1.652	29.4632	4.07882	29.3112	0.04961	28.9411	0.21369
30.7236	1.65537	29.5038	4.10071	29.3405	0.05096	28.9706	0.21487
30.7625	1.65798	29.543	4.12233	29.3703	0.05092	28.9999	0.21574
30.8024	1.66118	29.5835	4.13376	29.4357	0.0528	29.0297	0.2172
30.8444	1.66515	29.6257	4.15846	29.4722	0.05356	29.0612	0.21792
30.8826	1.66705	29.662	4.18406	29.5008	0.05368	29.0912	0.21898
30.9244	1.67007	29.7026	4.19703	29.5661	0.0554	29.1213	0.21964
30.9626	1.67346	29.7431	4.22356	29.6009	0.05488	29.1503	0.22042
31.0043	1.67453	29.777	4.24345	29.632	0.05575	29.1805	0.22038
31.0444	1.67834	29.8069	4.27253	29.696	0.05699	29.21	0.22118
31.084	1.68088	29.8382	4.28842	29.7367	0.05876	29.2415	0.22165
31.123	1.68289	29.8684	4.30023	29.7758	0.05935	29.3069	0.22329
31.1635	1.68741	29.8977	4.31679	29.8167	0.05995	29.3399	0.22446
31.2026	1.69181	29.9637	4.34002	29.8508	0.06105	29.372	0.22516
31.2425	1.69346	29.9998	4.3525	29.8808	0.06181	29.435	0.22591
31.2833	1.6984	30.0634	4.38559	29.911	0.06252	29.4705	0.22683
31.3252	1.7032	30.0995	4.39871	29.9414	0.06312	29.5015	0.22693
31.3629	1.70413	30.1635	4.42641	29.972	0.06392	29.5648	0.22864
31.4028	1.70815	30.2037	4.43983	30.0016	0.06519	29.6057	0.22903
31.4428	1.71122	30.2431	4.44871	30.0355	0.06499	29.6448	0.22999
31.4833	1.71289	30.2831	4.46934	30.0708	0.06678	29.6858	0.23092
31.5223	1.71673	30.3232	4.488	30.1028	0.06677	29.7221	0.23145
31.5634	1.71926	30.3626	4.49559	30.1325	0.06772	29.7502	0.23258
31.5973	1.72068	30.4025	4.51094	30.1618	0.06797	29.7802	0.23345
31.6273	1.72522	30.4429	4.52753	30.1916	0.0689	29.8109	0.23345
31.658	1.7266	30.4834	4.53658	30.2218	0.06926	29.8418	0.23321
31.7231	1.72978	30.5228	4.55373	30.2507	0.07066	29.87	0.23418
31.7651	1.73144	30.5655	4.56458	30.2833	0.07222	29.9024	0.23483
31.8058	1.73231	30.6026	4.58023	30.3458	0.07392	29.9305	0.23518
31.845	1.73514	30.6419	4.59741	30.3859	0.0745	29.9597	0.23537
31.8832	1.73815	30.6836	4.60696	30.4272	0.0758	29.9909	0.23644
31.9256	1.73879	30.718	4.61698	30.4659	0.07724	30.0207	0.23668
31.9638	1.74142	30.7478	4.63466	30.5081	0.07875	30.0861	0.23761
32.0043	1.7439	30.8132	4.64712	30.5468	0.07989	30.1257	0.23745
32.0386	1.74689	30.847	4.65435	30.5867	0.0815	30.1676	0.23902
32.0686	1.74806	30.8782	4.66031	30.6271	0.0829	30.2008	0.23847
32.1329	1.75183	30.9083	4.67557	30.6667	0.08442	30.2311	0.23979
32.1718	1.75389	30.9398	4.68276	30.707	0.08589	30.2605	0.23933
32.1978	1.75557	31.0031	4.69511	30.747	0.0866	30.2905	0.24008
32.2274	1.7583	31.0386	4.70174	30.7874	0.08741	30.3248	0.2411
32.2939	1.7615	31.0677	4.70707	30.8258	0.08882	30.3668	0.24163
32.335	1.76232	31.1332	4.72524	30.8666	0.08914	30.406	0.24264
32.3761	1.76536	31.2042	4.7347	30.9065	0.09016	30.4473	0.24233
32.4125	1.76809	31.2421	4.74393	30.9404	0.0915	30.4862	0.24374
32.4547	1.76909	31.2785	4.751	30.9715	0.09238	30.5275	0.24418
32.4958	1.77217	31.3081	4.75977	31.0005	0.0935	30.5647	0.24491
32.5634	1.77551	31.3369	4.77211	31.0306	0.0936	30.6266	0.24679
32.6032	1.77753	31.3682	4.77841	31.0619	0.09476	30.665	0.24682
32.6443	1.77929	31.3991	4.78254	31.1262	0.09624	30.7361	0.24786
32.683	1.78208	31.427	4.79018	31.1613	0.09734	30.7711	0.24886
32.7231	1.78538	31.4644	4.79463	31.1907	0.09759	30.8013	0.24882
32.7644	1.78809	31.4985	4.79972	31.2563	0.09963	30.8654	0.24968
32.8036	1.79145	31.5269	4.8088	31.2915	0.10054	30.8998	0.25085
32.8429	1.79494	31.5577	4.81427	31.3217	0.10142	30.9301	0.25092
32.8828	1.7973	31.5872	4.81944	31.3865	0.1034	30.9974	0.25368
32.9247	1.80154	31.6537	4.82873	31.4266	0.10331	31.0307	0.2534
32.9637	1.80394	31.6939	4.83294	31.4668	0.10443	31.0617	0.25441
33.0037	1.80831	31.7325	4.84017	31.5077	0.10503	31.126	0.25517
33.0428	1.81229	31.7728	4.84336	31.5455	0.10489	31.1665	0.25598
33.0829	1.81442	31.8139	4.8499	31.5857	0.1055	31.2048	0.25591
33.1226	1.81896	31.8523	4.85629	31.627	0.10493	31.2449	0.25739
33.1637	1.82186	31.8935	4.85901	31.6664	0.10585	31.2848	0.25778
33.2033	1.82466	31.9346	4.865	31.7053	0.106	31.3259	0.25789
33.2433	1.82836	31.9742	4.87198	31.7453	0.10653	31.3649	0.25879
33.2845	1.82974	32.0134	4.87432	31.7871	0.10677	31.406	0.26037
33.3228	1.83325	32.052	4.88046	31.8212	0.10816	31.4449	0.26029
33.3578	1.83625	32.0923	4.88634	31.8505	0.1091	31.5164	0.26286
33.3878	1.83867	32.1319	4.88936	31.8806	0.11006	31.5515	0.26372
33.4183	1.84283	32.1739	4.89593	31.9107	0.11011	31.5808	0.26356
33.4489	1.84487	32.2124	4.90112	31.941	0.11056	31.6448	0.26574
33.4787	1.84659	32.2525	4.90414	31.9706	0.11093	31.6799	0.26544
33.5084	1.84823	32.2937	4.90956	32.0372	0.11284	31.7108	0.26557
33.5375	1.85273	32.3332	4.91465	32.0714	0.1131	31.7764	0.2661
33.5674	1.85421	32.3721	4.91791	32.1013	0.1134	31.8187	0.26615
33.5986	1.85636	32.4083	4.92157	32.1655	0.11382	31.8556	0.26694
33.6285	1.85988	32.4376	4.92835	32.2016	0.114	31.896	0.26774
33.6923	1.86275	32.4693	4.9324	32.2315	0.1144	31.9362	0.2683
33.733	1.86458	32.4985	4.93499	32.2979	0.1163	31.9766	0.2686
33.7728	1.8673	32.5629	4.94147	32.3311	0.11628	32.0167	0.26915
33.814	1.87164	32.6352	4.94729	32.3618	0.11693	32.0576	0.26981
33.856	1.87399	32.6728	4.95284	32.4263	0.11816	32.0949	0.26979
33.8939	1.87884	32.714	4.95806	32.4663	0.11885	32.1348	0.27054
33.9346	1.88153	32.7534	4.96168	32.5063	0.11797	32.1753	0.27091
33.9749	1.88568	32.7932	4.96706	32.5458	0.11852	32.2174	0.2724
34.0129	1.88998	32.8333	4.97407	32.5865	0.1191	32.2555	0.27261
34.0549	1.89143	32.8735	4.97707	32.6267	0.1192	32.2967	0.27366
34.0924	1.89441	32.9122	4.98355	32.6609	0.11982	32.3318	0.27451
34.1347	1.89671	32.9545	4.98937	32.6909	0.12047	32.3611	0.27434
34.1738	1.89856	32.9922	4.99081	32.7209	0.12103	32.3975	0.27509
34.2438	1.90414	33.0334	4.99343	32.753	0.1206	32.4357	0.27601
34.2846	1.90586	33.0729	4.99472	32.8153	0.12139	32.4751	0.27576
34.3247	1.90759	33.1139	4.99455	32.8554	0.12141	32.5162	0.2769
34.3586	1.91065	33.1544	4.99658	32.8974	0.12187	32.5576	0.27669
34.3876	1.91273	33.1938	4.99799	32.9377	0.12213	32.596	0.27764
34.4534	1.91598	33.2327	5.00233	32.9716	0.12331	32.6362	0.27808
34.4882	1.91754	33.2731	5.00578	33.0022	0.1233	32.6761	0.27803
34.5181	1.91909	33.3136	5.00839	33.0303	0.12327	32.7164	0.27753
34.5491	1.92186	33.3527	5.0123	33.0606	0.12394	32.7557	0.27797
34.5782	1.92384	33.3879	5.01598	33.0987	0.12513	32.7959	0.27858
34.6077	1.92495	33.4169	5.01788	33.1359	0.12585	32.836	0.27887
34.6379	1.92729	33.4479	5.02308	33.1766	0.12556	32.8759	0.27893
34.6674	1.92835	33.479	5.02571	33.2191	0.1259	32.917	0.2799
34.6976	1.93021	33.5073	5.02738	33.2572	0.12673	32.9563	0.28121
34.7337	1.93191	33.5384	5.03212	33.2963	0.12691	32.9948	0.28106
34.7743	1.93395	33.6019	5.03837	33.3368	0.12722	33.0301	0.2815
34.8145	1.93497	33.6747	5.04544	33.3758	0.12819	33.06	0.28199
34.8824	1.93878	33.7085	5.04875	33.4158	0.12816	33.0971	0.28193
34.9175	1.94164	33.7386	5.05105	33.4589	0.12898	33.1361	0.28241
34.9839	1.94518	33.767	5.05567	33.4959	0.12936	33.1754	0.28288
35.0179	1.94714	33.7987	5.05779	33.5383	0.13031	33.2186	0.28293
35.0478	1.94887	33.8276	5.05938	33.5713	0.13242	33.255	0.28333
35.0782	1.95057	33.8582	5.06209	33.6023	0.13259	33.2958	0.28407
35.1091	1.95501	33.8889	5.06792	33.6322	0.13366	33.3313	0.28434
35.1441	1.95623	33.9181	5.07027	33.6605	0.13444	33.3605	0.28524
35.1838	1.95902	33.9497	5.07397	33.7257	0.1355	33.3898	0.28473
35.2235	1.96198	33.9798	5.07934	33.7669	0.13588	33.421	0.28523
35.2644	1.96387	34.007	5.0824	33.8067	0.13671	33.4516	0.28518
35.3036	1.96728	34.0721	5.08866	33.8458	0.13633	33.4801	0.2859
35.3441	1.97056	34.1086	5.09046	33.8878	0.13758	33.511	0.28683
35.3845	1.97268	34.1398	5.09263	33.9259	0.13783	33.5421	0.28672
35.4227	1.97626	34.2025	5.09797	33.9668	0.13792	33.5713	0.28748
35.4636	1.97816	34.2396	5.09938	34.0055	0.13954	33.6015	0.2875
35.5024	1.98262	34.267	5.10106	34.0457	0.14031	33.6299	0.28734
35.5429	1.98658	34.2985	5.10302	34.0872	0.14033	33.6604	0.28756
35.5792	1.98911	34.3274	5.10434	34.1254	0.1403	33.7276	0.28768
35.6441	1.99649	34.3587	5.1054	34.1657	0.14139	33.761	0.28885
35.6803	1.99834	34.3868	5.10663	34.2056	0.14104	33.79	0.28912
35.7089	2.00299	34.4545	5.1097	34.2481	0.14162	33.8567	0.29
35.7739	2.00705	34.4929	5.11071	34.2873	0.14268	33.8916	0.291
35.8098	2.00947	34.5331	5.11243	34.3255	0.14327	33.9223	0.29177
35.8393	2.01264	34.5736	5.11404	34.3679	0.1437	33.9868	0.29209
35.9042	2.02013	34.612	5.11556	34.4065	0.14448	34.0209	0.29281
35.94	2.02406	34.6526	5.11787	34.4459	0.1451	34.0509	0.29266
35.9678	2.02718	34.6949	5.11993	34.4869	0.14499	34.0861	0.29307
35.9984	2.0329	34.7324	5.12057	34.5221	0.14627	34.1266	0.29399
36.0277	2.03581	34.7748	5.12234	34.5508	0.1483	34.1655	0.2943
36.0625	2.03694	34.8133	5.12436	34.5819	0.1486	34.2055	0.29477
36.1037	2.04018	34.8525	5.12634	34.6115	0.14849	34.2465	0.2946
36.1432	2.04244	34.8929	5.12936	34.6406	0.1493	34.2876	0.29507
36.1843	2.04414	34.9331	5.13082	34.6717	0.14971	34.325	0.2958
36.2224	2.04766	34.9747	5.13361	34.7007	0.14995	34.3658	0.29592
36.2634	2.05017	35.0088	5.13469	34.7671	0.15064	34.4073	0.29649
36.2978	2.05314	35.0425	5.1379	34.8023	0.15039	34.4453	0.29656
36.3281	2.05576	35.1137	5.14067	34.8319	0.15046	34.4814	0.29678
36.3581	2.05704	35.153	5.14292	34.8981	0.15132	34.5121	0.2966
36.3937	2.05822	35.1934	5.14379	34.9372	0.15102	34.54	0.29719
36.4325	2.05812	35.2327	5.14704	34.9772	0.15102	34.5725	0.29763
36.4735	2.05792	35.2719	5.15022	35.018	0.15155	34.6364	0.29884
36.5149	2.05858	35.3146	5.15123	35.056	0.15175	34.6756	0.29812
36.5528	2.05842	35.3522	5.15416	35.0972	0.15235	34.7161	0.29905
36.5927	2.05775	35.3931	5.1584	35.1373	0.15192	34.756	0.29931
36.634	2.0551	35.4348	5.15987	35.1776	0.1528	34.7953	0.29991
36.673	2.05325	35.4748	5.16287	35.2168	0.15278	34.8365	0.30084
36.7141	2.05327	35.5135	5.16531	35.2564	0.15282	34.8776	0.30157
36.7534	2.05188	35.554	5.16656	35.2956	0.15346	34.9167	0.30159
36.7944	2.04849	35.5926	5.16985	35.3369	0.15317	34.9559	0.30306
36.8335	2.04781	35.632	5.17354	35.378	0.1533	34.9981	0.3029
36.874	2.04441	35.673	5.17474	35.4132	0.1538	35.0312	0.30309
36.9139	2.0428	35.7134	5.17764	35.4434	0.1539	35.0609	0.30325
36.9541	2.04145	35.7536	5.18023	35.4715	0.15402	35.0901	0.30374
36.9928	2.039	35.7929	5.18119	35.5006	0.15396	35.1568	0.30342
37.0654	2.03663	35.8333	5.18203	35.5317	0.15422	35.1919	0.30409
37.1035	2.03489	35.873	5.18355	35.5609	0.15501	35.2201	0.30389
37.1428	2.03293	35.9134	5.18511	35.5907	0.15517	35.2853	0.30511
37.1857	2.03147	35.9557	5.18989	35.6211	0.15578	35.3203	0.3046
37.2236	2.02987	35.9891	5.19267	35.6509	0.15579	35.35	0.30543
37.2645	2.02798	36.0518	5.19967	35.6833	0.15654	35.4149	0.30516
37.3026	2.02685	36.0948	5.20055	35.7125	0.15615	35.4563	0.30484
37.3439	2.02613	36.1321	5.20082	35.7407	0.15729	35.4948	0.30419
37.3838	2.02462	36.1739	5.20122	35.8068	0.15748	35.5349	0.30437
37.4235	2.02224	36.2143	5.20238	35.8465	0.15835	35.576	0.30377
37.4642	2.0219	36.2526	5.20255	35.8864	0.15871	35.6171	0.30411
37.5043	2.02082	36.2939	5.20341	35.9275	0.15937	35.6561	0.30495
37.5436	2.01951	36.3324	5.20355	35.9654	0.15972	35.6972	0.30573
37.5836	2.01794	36.373	5.20246	36.0066	0.15996	35.7355	0.30479
37.6241	2.01686	36.4138	5.19761	36.0482	0.1612	35.7769	0.30568
37.6651	2.01566	36.4542	5.18748	36.0864	0.16286	35.8166	0.30594
37.7332	2.01365	36.4924	5.17988	36.1264	0.16292	35.8513	0.30538
37.7702	2.01281	36.5335	5.16345	36.1669	0.16345	35.8871	0.30644
37.8325	2.01198	36.5719	5.14641	36.206	0.16403	35.9259	0.30577
37.8727	2.01145	36.6125	5.13744	36.2474	0.16469	35.9683	0.30606
37.9128	2.01093	36.652	5.11827	36.2821	0.16505	36.0077	0.30633
37.9841	2.00863	36.6923	5.09731	36.3115	0.16666	36.047	0.30731
38.0197	2.00778	36.7347	5.08512	36.3418	0.16697	36.0856	0.30806
38.0477	2.00618	36.773	5.06069	36.3718	0.16693	36.1264	0.30843
38.113	2.0044	36.8135	5.03829	36.401	0.16772	36.1663	0.30891
38.1516	2.00411	36.8557	5.02769	36.4321	0.16853	36.205	0.30939
38.1776	2.00293	36.8955	5.00768	36.461	0.16821	36.2463	0.30896
38.2441	2.00227	36.9344	4.99416	36.491	0.16878	36.2864	0.30945
38.2802	2.00146	36.9678	4.97419	36.521	0.16915	36.3269	0.30968
38.3074	2.00002	36.997	4.96308	36.5872	0.17017	36.3652	0.31044
38.3374	1.99992	37.0623	4.94395	36.6221	0.17022	36.4066	0.31111
38.3675	1.99951	37.1048	4.93634	36.653	0.17123	36.4452	0.31223
38.4056	2.00009	37.1428	4.92592	36.7159	0.17217	36.4876	0.31214
38.4424	1.99881	37.1829	4.91876	36.7531	0.17242	36.527	0.31177
38.4834	1.99829	37.2232	4.90383	36.7817	0.17348	36.5617	0.31266
38.5246	1.99774	37.2638	4.89035	36.8464	0.1744	36.5962	0.31338
38.5642	1.99607	37.3021	4.88424	36.8876	0.17471	36.6348	0.31439
38.6029	1.99559	37.3436	4.87159	36.9259	0.17494	36.6751	0.31381
38.6436	1.9955	37.3833	4.85941	36.9659	0.17499	36.7173	0.31381
38.6843	1.99529	37.4221	4.85498	37.007	0.17562	36.7571	0.31381
38.7225	1.99483	37.4627	4.84463	37.0491	0.17496	36.7976	0.31498
38.7635	1.99318	37.5028	4.83375	37.0858	0.17537	36.8368	0.31616
38.8035	1.99299	37.5433	4.82922	37.1221	0.17619	36.8763	0.31632
38.8445	1.99256	37.5824	4.81912	37.1521	0.1757	36.9155	0.31761
38.9141	1.9908	37.6238	4.80995	37.1822	0.17554	36.9502	0.31835
38.9527	1.99055	37.6639	4.80318	37.2103	0.17554	36.9801	0.31836
38.9926	1.98988	37.7034	4.79795	37.2413	0.17554	37.0113	0.31927
39.0343	1.98953	37.7425	4.78824	37.273	0.17554	37.0398	0.31906
39.0731	1.98889	37.7846	4.77999	37.3005	0.17618	37.105	0.31995
39.1148	1.98824	37.8229	4.77507	37.3665	0.17645	37.1477	0.32092
39.1541	1.98806	37.8627	4.76746	37.4075	0.17691	37.1854	0.32166
39.1937	1.98748	37.903	4.75865	37.4466	0.17746	37.2248	0.32124
39.2326	1.98716	37.9429	4.75461	37.4872	0.17691	37.2609	0.32033
39.2744	1.98677	38.0139	4.74074	37.5262	0.17734	37.2918	0.31846
39.3148	1.98603	38.0531	4.73791	37.5665	0.17718	37.3224	0.31769
39.3531	1.98557	38.0933	4.73088	37.6067	0.17586	37.3564	0.3182
39.3941	1.9851	38.1323	4.72268	37.6406	0.17412	37.3952	0.31884
39.4342	1.98408	38.1728	4.71867	37.6757	0.17374	37.4351	0.31918
39.475	1.98361	38.213	4.71101	37.7155	0.17514	37.4759	0.31908
39.5141	1.9831	38.2525	4.70384	37.7555	0.17599	37.5169	0.31764
39.5525	1.98309	38.2936	4.70122	37.7977	0.17473	37.5565	0.31611
39.5947	1.98289	38.3338	4.69459	37.837	0.17389	37.596	0.31654
39.6335	1.98007	38.3722	4.68783	37.8754	0.17196	37.6377	0.31702
39.673	1.97459	38.4128	4.68281	37.9172	0.17213	37.6749	0.31768
39.7151	1.97154	38.4527	4.68016	37.9555	0.17278	37.7153	0.31627
39.7542	1.96578	38.4929	4.67354	37.9961	0.17282	37.7563	0.31579
39.7939	1.9608	38.5347	4.66792	38.0323	0.17282	37.796	0.31538
39.833	1.95759	38.5732	4.66449	38.0604	0.1716	37.8313	0.31499
39.8737	1.95041	38.6083	4.65781	38.0906	0.17105	37.8616	0.31381
39.9438	1.9396	38.6377	4.65327	38.1206	0.17055	37.8902	0.31432
40.0134	1.92887	38.669	4.64956	38.1506	0.16978	37.9208	0.31392
40.0475	1.92291	38.6979	4.64404	38.1817	0.16931	37.9499	0.31383
40.078	1.91919	38.764	4.63862	38.2108	0.16894	38.0172	0.31346
40.1429	1.90792	38.7994	4.63557	38.2777	0.1687	38.057	0.31324
40.1779	1.90371	38.8285	4.63292	38.3189	0.16854	38.0961	0.31219
40.209	1.89958	38.8577	4.6273	38.3569	0.16823	38.1362	0.31224
40.274	1.89035	38.9229	4.62217	38.391	0.16795	38.175	0.31084
40.3091	1.88713	38.9582	4.61913	38.4211	0.16761	38.2153	0.31068
40.3379	1.88112	38.9875	4.61661	38.452	0.1673	38.2574	0.31043
40.404	1.87423	39.0533	4.60888	38.481	0.16712	38.2958	0.31012
40.4739	1.8682	39.0929	4.60696	38.5109	0.16642	38.3364	0.31046
40.5442	1.85932	39.1333	4.60342	38.542	0.16612	38.3764	0.30942
40.5841	1.85439	39.1725	4.59937	38.5714	0.16584	38.4161	0.30915
40.6252	1.85198	39.2142	4.59523	38.6005	0.166	38.4563	0.30959
40.6649	1.8452	39.2536	4.59315	38.6677	0.16475	38.4959	0.30828
40.6976	1.84163	39.287	4.58893	38.7064	0.16475	38.5351	0.30753
40.7276	1.83726	39.3191	4.58394	38.7464	0.16551	38.5751	0.30809
40.7939	1.82836	39.3536	4.5804	38.7865	0.16422	38.6151	0.30695
40.8331	1.8255	39.3941	4.57686	38.8255	0.16436	38.6552	0.30745
40.874	1.82094	39.4347	4.57409	38.8615	0.16358	38.6964	0.30711
40.9127	1.81797	39.472	4.57268	38.8906	0.16358	38.7349	0.30681
40.9549	1.81229	39.514	4.56829	38.9212	0.16407	38.7718	0.30647
40.9939	1.80673	39.5526	4.56324	38.9522	0.16423	38.8009	0.30567
41.035	1.80435	39.5939	4.56173	39.0174	0.1635	38.8298	0.30517
41.073	1.79968	39.6331	4.55503	39.0505	0.1631	38.8621	0.30497
41.1138	1.79507	39.6725	4.54667	39.0807	0.1624	38.9254	0.30459
41.1528	1.7928	39.7136	4.5239	39.1116	0.1624	38.9608	0.30401
41.1881	1.78581	39.7547	4.48793	39.1753	0.16337	38.9904	0.30401
41.2175	1.78314	39.7924	4.46178	39.2164	0.16247	39.0551	0.30411
41.2486	1.77918	39.8279	4.40476	39.2564	0.16245	39.0913	0.30392
41.3124	1.77325	39.8926	4.33417	39.2954	0.16122	39.1208	0.30293
41.3487	1.76887	39.9324	4.30899	39.337	0.16122	39.185	0.30212
41.3779	1.76558	39.973	4.27551	39.377	0.16122	39.2203	0.30205
41.41	1.76089	40.0136	4.23248	39.4181	0.16167	39.2518	0.30205
41.4379	1.7544	40.0537	4.21324	39.4571	0.16083	39.3164	0.30205
41.474	1.75162	40.0931	4.17533	39.4972	0.1613	39.3503	0.30258
41.5128	1.74587	40.1341	4.14192	39.5374	0.16027	39.3804	0.30213
41.5528	1.73912	40.1725	4.12587	39.5764	0.15978	39.4112	0.30148
41.5939	1.73601	40.2137	4.09575	39.6175	0.15887	39.4401	0.30111
41.6302	1.73165	40.253	4.06786	39.6586	0.15887	39.4706	0.30106
41.6578	1.7279	40.2923	4.05405	39.697	0.15887	39.5049	0.30119
41.7238	1.71871	40.3334	4.02883	39.7357	0.15887	39.545	0.30062
41.7619	1.71587	40.3727	4.01167	39.7754	0.15887	39.5868	0.30096
41.789	1.71341	40.412	3.98441	39.8176	0.15887	39.6251	0.30008
41.8532	1.7061	40.4538	3.95394	39.856	0.15887	39.6955	0.30039
41.8913	1.70378	40.492	3.93885	39.8983	0.15887	39.7369	0.2995
41.918	1.69908	40.5338	3.90898	39.9373	0.15887	39.7753	0.29952
41.9843	1.69365	40.5731	3.89127	39.9755	0.15919	39.8167	0.2991
42.0194	1.69084	40.6131	3.86478	40.0184	0.15836	39.8577	0.29954
42.0486	1.68896	40.6523	3.83853	40.0567	0.15855	39.896	0.29949
42.1142	1.68143	40.6923	3.82405	40.0954	0.15856	39.9353	0.29838
42.1513	1.67899	40.7326	3.79121	40.1366	0.1575	39.9755	0.29868
42.1774	1.67652	40.7689	3.76853	40.177	0.1575	40.0155	0.29811
42.2426	1.66988	40.8321	3.72182	40.2181	0.1575	40.0577	0.29807
42.2849	1.66761	40.8679	3.70802	40.2554	0.15824	40.0915	0.29787
42.3227	1.66327	40.9324	3.67651	40.2965	0.15748	40.1248	0.29811
42.3644	1.66027	40.9682	3.65917	40.3358	0.15767	40.1663	0.29714
42.4042	1.65568	40.9988	3.64934	40.3755	0.15671	40.2082	0.29726
42.4425	1.65257	41.0634	3.61938	40.4165	0.15671	40.2457	0.29695
42.4777	1.64793	41.0973	3.6064	40.4504	0.15671	40.2868	0.29623
42.5426	1.64137	41.1285	3.59306	40.4804	0.1574	40.3262	0.2957
42.5836	1.63865	41.1941	3.55056	40.5113	0.1575	40.3658	0.29558
42.6236	1.6368	41.2279	3.5321	40.5406	0.15699	40.4055	0.29624
42.6638	1.63177	41.2568	3.49722	40.5722	0.15638	40.4468	0.2961
42.7027	1.62932	41.2882	3.47369	40.6055	0.15644	40.4815	0.29419
42.7457	1.62576	41.3176	3.45263	40.6457	0.15593	40.5107	0.29227
42.7829	1.62153	41.3851	3.40767	40.6868	0.15593	40.5407	0.2903
42.8255	1.61966	41.4233	3.40038	40.7264	0.15593	40.6076	0.28945
42.8648	1.61515	41.4653	3.37929	40.7614	0.15626	40.6457	0.29
42.9037	1.61134	41.5036	3.35446	40.7916	0.15527	40.687	0.29073
42.9437	1.60944	41.5424	3.34215	40.8572	0.15184	40.7261	0.28996
42.9827	1.60466	41.5819	3.31551	40.8923	0.15147	40.7981	0.28736
43.0228	1.6013	41.6176	3.29675	40.9218	0.15158	40.835	0.28695
43.0639	1.59913	41.648	3.28009	40.9883	0.15118	40.8701	0.28624
43.1034	1.59565	41.7136	3.24475	41.0222	0.15049	40.9013	0.28482
43.1442	1.59169	41.7478	3.23035	41.0522	0.15013	40.9304	0.28468
43.1843	1.58948	41.7772	3.22005	41.1169	0.14729	40.9958	0.28261
43.2234	1.58576	41.8094	3.20672	41.1865	0.1454	41.0367	0.28217
43.2628	1.58126	41.8387	3.18741	41.222	0.14328	41.0766	0.28114
43.3038	1.57992	41.874	3.17937	41.2522	0.14238	41.1159	0.28031
43.3432	1.57625	41.9145	3.16678	41.2822	0.14175	41.1562	0.27929
43.4132	1.57114	41.9521	3.15403	41.3458	0.13889	41.1953	0.27811
43.4523	1.56791	41.9936	3.14635	41.3813	0.13778	41.2364	0.27736
43.4793	1.56354	42.0322	3.13046	41.4104	0.13668	41.2764	0.27653
43.5437	1.55969	42.0738	3.1169	41.4412	0.136	41.3167	0.27502
43.5835	1.55781	42.1441	3.08663	41.4713	0.13476	41.3569	0.27426
43.6237	1.55594	42.1781	3.07251	41.5063	0.13405	41.3908	0.27368
43.6577	1.55154	42.2088	3.05199	41.5472	0.13358	41.4218	0.27147
43.6948	1.54899	42.2738	3.02658	41.587	0.13206	41.4498	0.27079
43.7341	1.54547	42.3091	3.01514	41.6263	0.13105	41.516	0.27009
43.7727	1.54294	42.3739	2.98737	41.6665	0.1306	41.5514	0.26955
43.8152	1.54064	42.4079	2.97531	41.7053	0.12907	41.5815	0.26947
43.8544	1.53716	42.4375	2.96604	41.7467	0.12774	41.6476	0.26731
43.8936	1.53375	42.4675	2.94651	41.7873	0.12703	41.6817	0.26657
43.9349	1.53262	42.4996	2.93573	41.8264	0.1258	41.7099	0.26571
43.9747	1.52895	42.5288	2.92865	41.8972	0.12358	41.7751	0.26479
44.0129	1.52582	42.5585	2.91379	41.9363	0.12316	41.8154	0.26439
44.0543	1.52295	42.5888	2.90619	41.9714	0.12176	41.8565	0.2643
44.0884	1.51893	42.6169	2.89793	42.0011	0.12088	41.8967	0.26233
44.1175	1.51636	42.6833	2.87971	42.0322	0.12073	41.9359	0.261
44.1475	1.5149	42.7235	2.87012	42.0632	0.11931	41.9768	0.26086
44.1791	1.51051	42.7638	2.86061	42.0911	0.11852	42.0149	0.26037
44.2073	1.50933	42.7978	2.84189	42.1553	0.11651	42.0557	0.25901
44.2384	1.50741	42.8284	2.83124	42.1982	0.11663	42.0949	0.25908
44.2734	1.5046	42.8587	2.82159	42.2354	0.11518	42.137	0.25762
44.3123	1.50268	42.9226	2.80242	42.2764	0.11431	42.175	0.25659
44.3548	1.501	42.9608	2.79416	42.3169	0.11285	42.2112	0.25568
44.3925	1.49673	42.9875	2.78064	42.3565	0.11163	42.2465	0.25489
44.4338	1.49248	43.0169	2.77101	42.3965	0.11102	42.2858	0.25359
44.4731	1.4893	43.0474	2.76342	42.4316	0.1095	42.3252	0.25252
44.5124	1.48475	43.0786	2.75711	42.4618	0.10972	42.3652	0.25197
44.5536	1.47876	43.107	2.74268	42.4915	0.10902	42.4062	0.25013
44.594	1.47348	43.1729	2.73007	42.521	0.10798	42.4454	0.24969
44.6351	1.46122	43.2123	2.72235	42.5533	0.10745	42.4855	0.24859
44.6743	1.44891	43.2526	2.71291	42.5873	0.10702	42.5265	0.24846
44.7145	1.4432	43.3226	2.6869	42.6254	0.10607	42.5666	0.24698
44.7542	1.43214	43.3628	2.67529	42.6677	0.10498	42.6058	0.24626
44.7949	1.41973	43.405	2.66415	42.7018	0.10489	42.645	0.24457
44.8334	1.41373	43.4421	2.65798	42.7313	0.10318	42.6871	0.24392
44.8724	1.40469	43.4834	2.64472	42.7965	0.10217	42.7265	0.24388
44.9134	1.39897	43.5251	2.63365	42.8318	0.10141	42.7649	0.24278
44.9524	1.39579	43.5936	2.61144	42.8628	0.10044	42.8051	0.24176
44.9933	1.39051	43.6336	2.60054	42.8909	0.09955	42.8464	0.24208
45.0343	1.38613	43.6738	2.58923	42.9209	0.09891	42.8852	0.24094
45.0742	1.38469	43.7132	2.58341	42.9511	0.09921	42.9206	0.23974
45.1145	1.38118	43.7538	2.56945	42.9853	0.09833	42.9577	0.23891
45.1525	1.37753	43.7943	2.55539	43.0271	0.09796	42.9968	0.23761
45.1941	1.3761	43.8337	2.54875	43.0664	0.09646	43.0364	0.23771
45.2344	1.37205	43.8721	2.53462	43.1067	0.09604	43.0757	0.23711
45.2726	1.37	43.9135	2.52146	43.1477	0.0947	43.1163	0.2357
45.3445	1.3647	43.9533	2.51416	43.1859	0.09397	43.1569	0.23566
45.3829	1.36209	43.9955	2.50134	43.2259	0.09293	43.1961	0.23412
45.4235	1.35946	44.0329	2.48824	43.267	0.09131	43.2375	0.23275
45.4636	1.35785	44.0742	2.48176	43.3007	0.09143	43.2775	0.23204
45.5029	1.35458	44.1131	2.46764	43.3309	0.09013	43.3118	0.23136
45.5429	1.35118	44.1525	2.45258	43.3678	0.08981	43.3398	0.23017
45.5831	1.34933	44.193	2.44376	43.4053	0.08956	43.3708	0.22887
45.6239	1.34593	44.2296	2.43163	43.4468	0.08816	43.4011	0.2287
45.6629	1.3432	44.2571	2.41111	43.4869	0.08739	43.4651	0.22717
45.7029	1.3413	44.2886	2.40104	43.5268	0.08691	43.5059	0.22656
45.7439	1.33777	44.3172	2.39021	43.5668	0.08566	43.5448	0.22655
45.7828	1.33476	44.3494	2.38116	43.6059	0.08439	43.585	0.22569
45.8235	1.33333	44.3787	2.35967	43.6481	0.08485	43.6203	0.22486
45.8639	1.32955	44.4071	2.34575	43.6871	0.08371	43.6514	0.22338
45.9032	1.32589	44.4388	2.32235	43.7253	0.08205	43.6827	0.22263
45.9424	1.32434	44.4739	2.3079	43.7672	0.08196	43.7168	0.22124
45.9835	1.32112	44.5131	2.29157	43.8073	0.0808	43.757	0.22144
46.0231	1.31792	44.5537	2.27359	43.8457	0.08072	43.796	0.22065
46.0635	1.31664	44.593	2.26217	43.886	0.07945	43.8362	0.22067
46.1024	1.31279	44.6342	2.23857	43.9271	0.07871	43.8775	0.2206
46.1425	1.30964	44.6726	2.21306	43.9672	0.07783	43.9161	0.21925
46.1825	1.30835	44.7147	2.19992	44.0073	0.0771	43.9564	0.2178
46.2542	1.30283	44.7521	2.17372	44.0483	0.07658	43.9952	0.21701
46.2873	1.29921	44.792	2.14921	44.0873	0.07472	44.0366	0.21648
46.3178	1.29729	44.8339	2.13737	44.1278	0.07423	44.0779	0.21524
46.3828	1.29275	44.873	2.11412	44.1658	0.07319	44.117	0.21441
46.4246	1.29147	44.9135	2.09681	44.2069	0.07272	44.155	0.21381
46.4636	1.28949	44.9486	2.07149	44.2457	0.07169	44.191	0.21287
46.5058	1.28636	44.9786	2.05943	44.2879	0.07082	44.2222	0.21139
46.5441	1.28271	45.0141	2.0463	44.3213	0.0706	44.2514	0.21075
46.5834	1.28051	45.0521	2.03563	44.3522	0.06949	44.2805	0.2099
46.624	1.27748	45.0929	2.02801	44.3804	0.0679	44.3104	0.20973
46.6638	1.27428	45.1352	2.01182	44.4482	0.06809	44.3748	0.20881
46.705	1.27267	45.1688	2.00105	44.4814	0.06731	44.4161	0.20829
46.7423	1.26979	45.2346	1.97822	44.5104	0.06583	44.4553	0.20837
46.7851	1.26639	45.2678	1.97038	44.5775	0.06447	44.4962	0.20719
46.8234	1.26521	45.298	1.95897	44.6107	0.06399	44.5356	0.20624
46.8631	1.26179	45.3277	1.95175	44.6404	0.06286	44.576	0.20507
46.9032	1.25873	45.3919	1.93626	44.7065	0.06199	44.6164	0.20445
46.9448	1.25683	45.4294	1.92886	44.7467	0.06114	44.6566	0.20315
46.9834	1.25296	45.4919	1.90913	44.7854	0.0597	44.6966	0.20338
47.0236	1.25043	45.5275	1.89766	44.8268	0.05919	44.7377	0.2024
47.0624	1.24775	45.5581	1.89064	44.8666	0.05922	44.7758	0.20035
47.1049	1.24376	45.588	1.88216	44.9088	0.05818	44.8159	0.1999
47.1439	1.24145	45.6172	1.87059	44.9468	0.05729	44.857	0.19915
47.186	1.23805	45.648	1.86516	44.9858	0.05611	44.8952	0.19896
47.2241	1.23535	45.6775	1.85844	45.027	0.05548	44.936	0.19787
47.2949	1.22945	45.7441	1.84419	45.0669	0.0552	44.9781	0.19671
47.3348	1.22528	45.7787	1.83475	45.1073	0.0535	45.0164	0.19595
47.3738	1.22078	45.8077	1.82773	45.1464	0.05324	45.0559	0.1949
47.4152	1.21868	45.8378	1.81911	45.1823	0.05235	45.0952	0.19482
47.4551	1.21446	45.8689	1.80606	45.2125	0.05131	45.1311	0.19359
47.4923	1.20967	45.8971	1.80103	45.2764	0.05029	45.1612	0.19291
47.5337	1.2077	45.9286	1.79389	45.3166	0.05	45.1904	0.19257
47.5727	1.20103	45.9571	1.78231	45.3567	0.04883	45.2214	0.19202
47.612	1.19491	45.9931	1.77548	45.3969	0.04817	45.2867	0.19063
47.638	1.19018	46.0354	1.76526	45.4309	0.04718	45.3199	0.18861
47.7025	1.18001	46.0719	1.75483	45.4965	0.04551	45.3499	0.18802
47.7409	1.17672	46.112	1.74946	45.5329	0.04559	45.4163	0.187
47.7691	1.1727	46.1543	1.73665	45.562	0.04457	45.4528	0.18603
47.798	1.16904	46.1929	1.72309	45.5933	0.04462	45.4801	0.185
47.8639	1.15878	46.232	1.71616	45.6204	0.04391	45.5461	0.18299
47.9039	1.15704	46.2737	1.70227	45.6509	0.04269	45.5815	0.18234
47.945	1.15454	46.3133	1.68674	45.6824	0.04244	45.6106	0.18147
47.9843	1.1507	46.3496	1.67887	45.7106	0.04144	45.6778	0.17954
48.0247	1.14816	46.3831	1.66372	45.7409	0.041	45.7099	0.1783
48.0643	1.14435	46.4245	1.65593	45.7718	0.03982	45.7405	0.17585
48.1034	1.14071	46.4653	1.64527	45.8006	0.0398	45.8055	0.17243
48.1416	1.13886	46.5032	1.63407	45.8307	0.03908	45.8465	0.17146
48.2048	1.13288	46.5421	1.62843	45.896	0.03836	45.8863	0.17053
48.2388	1.13061	46.5833	1.6163	45.9373	0.0373	45.9214	0.16889
48.2684	1.12839	46.6235	1.60355	45.977	0.03687	45.9512	0.16786
48.334	1.12224	46.6628	1.59653	46.0119	0.03594	45.9814	0.167
48.3693	1.119	46.7023	1.58326	46.042	0.03435	46.0115	0.16576
48.3992	1.11699	46.7436	1.57066	46.0707	0.03374	46.0416	0.16529
48.4634	1.11271	46.783	1.56329	46.1018	0.03331	46.0715	0.16471
48.5041	1.11104	46.8229	1.54829	46.1308	0.03196	46.1011	0.16403
48.5444	1.1087	46.8624	1.53209	46.1609	0.03221	46.1308	0.16329
48.5824	1.10471	46.9021	1.52342	46.1909	0.03061	46.1968	0.1618
48.6241	1.10063	46.9757	1.49618	46.2218	0.02994	46.235	0.16181
48.6626	1.09819	47.0088	1.48077	46.2518	0.02995	46.2752	0.16054
48.7024	1.09471	47.0722	1.44327	46.3166	0.02769	46.3167	0.16087
48.7436	1.09208	47.1088	1.42997	46.352	0.02691	46.3548	0.15985
48.7831	1.09009	47.1727	1.40872	46.3822	0.02482	46.3952	0.15819
48.8253	1.08649	47.2128	1.39835	46.4483	0.02129	46.4326	0.15674
48.8641	1.08215	47.2534	1.38463	46.4819	0.01941	46.4599	0.15646
48.9029	1.08054	47.2926	1.37168	46.5122	0.01717	46.4903	0.15572
48.9434	1.07678	47.3337	1.34821	46.5756	0.01175	46.5205	0.1549
48.9826	1.0723	47.3735	1.32566	46.6132	0.0097	46.5501	0.15424
49.0248	1.07059	47.4133	1.31545	46.6403	0.00854	46.5812	0.15283
49.0649	1.06745	47.4539	1.29504	46.7071	0.00627	46.6103	0.15182
49.1027	1.06432	47.4949	1.27474	46.7756	0.00587	46.641	0.15129
49.1378	1.05973	47.5326	1.26292	46.8116	0.00424	46.6709	0.15117
49.168	1.05647	47.572	1.23995	46.8409	0.00421	46.706	0.15053
49.198	1.0542	47.6129	1.2178	46.8719	0.00319	46.7458	0.14969
49.2281	1.04906	47.652	1.20696	46.9016	0.000546	46.786	0.14944
49.2575	1.04691	47.6932	1.18225	46.9316	0	46.8251	0.1479
49.2883	1.04541	47.7282	1.16587	46.9616	0	46.8661	0.14785
49.3186	1.04171	47.7643	1.14138	46.9906	0	46.9064	0.1469
49.3474	1.03972	47.8034	1.12257	47.0567	0	46.9455	0.14631
49.4145	1.03544	47.8432	1.1149	47.0916	0	46.9851	0.14514
49.4509	1.03277	47.8831	1.0996	47.1206	0	47.0274	0.14466
49.4779	1.03038	47.9246	1.08261	47.1518	0.00244	47.0655	0.14419
49.5077	1.02468	47.9633	1.07398	47.1809	0.00357	47.1049	0.14257
49.539	1.02253	48.0026	1.05912	47.2109	0.00385	47.146	0.14236
49.5739	1.01902	48.0448	1.04899	47.2418	0.00475	47.1864	0.14111
49.613	1.01649	48.0833	1.03297	47.272	0.00492	47.2268	0.14041
49.6531	1.01475	48.122	1.01786	47.3016	0.00555	47.2652	0.13986
49.6962	1.01142	48.1622	1.01047	47.3318	0.00607	47.3051	0.13862
49.7329	1.00812	48.2037	0.99556	47.3629	0.00661	47.3453	0.13807
49.7678	1.00227	48.243	0.98096	47.392	0.00678	47.3873	0.13742
49.804	0.99894	48.2853	0.97394	47.4229	0.00772	47.4266	0.13637
49.8431	0.99533	48.3221	0.95954	47.4872	0.01034	47.4658	0.13558
49.8827	0.99147	48.3587	0.9502	47.5231	0.01026	47.506	0.13445
49.9226	0.98889	48.3878	0.94073	47.5514	0.0116	47.5463	0.13333
49.9619	0.98529	48.4179	0.92478	47.6167	0.01204	47.5849	0.13196
50.0225	0.97693	48.4547	0.91897	47.6521	0.01293	47.6272	0.13138
50.0636	0.97327	48.4932	0.90972	47.7161	0.0149	47.6653	0.13031
50.1028	0.96792	48.5332	0.90013	47.7512	0.01577	47.7004	0.12949
50.1445	0.96514	48.5728	0.89266	47.7823	0.01661	47.7316	0.12932
50.1857	0.95813	48.6146	0.87991	47.8112	0.01676	47.7598	0.12866
50.2238	0.95281	48.6521	0.87054	47.8761	0.01831	47.7911	0.1274
50.2642	0.94474	48.6948	0.85596	47.9128	0.01938	47.8202	0.12666
50.3042	0.9339	48.7339	0.84579	47.9411	0.02047	47.8858	0.12532
50.3435	0.92718	48.7675	0.82915	48.0063	0.02202	47.921	0.1254
50.3836	0.91416	48.7987	0.81958	48.0454	0.02207	47.9506	0.1242
50.4226	0.9052	48.8622	0.80272	48.0878	0.02245	48.0165	0.12242
50.4599	0.89395	48.8987	0.79694	48.1268	0.02314	48.0509	0.12098
50.4893	0.88859	48.9279	0.78367	48.167	0.02419	48.0814	0.12073
50.5181	0.88448	48.9591	0.77455	48.2062	0.02568	48.1457	0.11946
50.5478	0.87881	48.9889	0.76683	48.2473	0.02647	48.1814	0.1187
50.5829	0.8759	49.0193	0.75467	48.2855	0.02746	48.2104	0.11785
50.6239	0.8723	49.0487	0.74773	48.3254	0.02814	48.2758	0.11554
50.6628	0.86735	49.0769	0.74125	48.3659	0.02917	48.3117	0.1154
50.7052	0.86504	49.1075	0.73058	48.406	0.02979	48.3409	0.11469
50.7441	0.85811	49.1386	0.72306	48.4474	0.03183	48.4052	0.11263
50.7853	0.8522	49.1729	0.71305	48.4814	0.03197	48.4483	0.11192
50.8247	0.84942	49.2142	0.70315	48.5112	0.03305	48.4852	0.11003
50.8652	0.84251	49.2536	0.69744	48.5407	0.03351	48.521	0.10812
50.9327	0.83365	49.2935	0.68642	48.5709	0.03493	48.5557	0.10518
50.9738	0.82863	49.334	0.67455	48.601	0.03579	48.5961	0.10495
51.0137	0.82472	49.3735	0.66716	48.6311	0.03713	48.6349	0.10288
51.055	0.81815	49.4456	0.64324	48.6611	0.03764	48.676	0.10276
51.0942	0.81378	49.4779	0.62955	48.6922	0.03782	48.7104	0.10081
51.1335	0.80737	49.5439	0.61194	48.7208	0.03934	48.7406	0.09932
51.1741	0.80085	49.5837	0.60455	48.7875	0.04099	48.7702	0.09899
51.2135	0.79719	49.6178	0.59704	48.8219	0.04176	48.8	0.09682
51.2536	0.79024	49.6843	0.57214	48.8504	0.04188	48.8299	0.0968
51.2929	0.78304	49.718	0.56104	48.917	0.04352	48.8613	0.09595
51.3333	0.77961	49.7824	0.54216	48.9511	0.04467	48.9262	0.09426
51.3741	0.77243	49.8179	0.53295	48.9804	0.04548	48.9605	0.09412
51.4135	0.76477	49.8478	0.52483	49.0468	0.04714	48.9914	0.09304
51.4535	0.76118	49.9118	0.49796	49.0819	0.04815	49.0567	0.0908
51.4938	0.75369	49.9471	0.47843	49.1109	0.04836	49.0921	0.09065
51.5339	0.7486	49.9779	0.46665	49.1756	0.05116	49.1219	0.0905
51.5736	0.74137	50.0069	0.45167	49.2157	0.05132	49.1873	0.08936
51.6126	0.73361	50.0737	0.42145	49.2556	0.05316	49.222	0.08796
51.6539	0.72925	50.1091	0.40421	49.2927	0.05508	49.2519	0.08718
51.6938	0.72167	50.1388	0.37609	49.3227	0.0564	49.2804	0.08667
51.733	0.71328	50.1679	0.35617	49.3874	0.05933	49.3159	0.08582
51.7737	0.70884	50.1994	0.34038	49.4214	0.06101	49.3554	0.08475
51.8137	0.69951	50.2269	0.32065	49.4514	0.0628	49.397	0.08506
51.8851	0.68721	50.2938	0.29595	49.4813	0.06411	49.4365	0.0835
51.9253	0.68055	50.3275	0.28119	49.5103	0.06476	49.4764	0.08282
51.9644	0.67569	50.3577	0.2673	49.541	0.06623	49.5149	0.08226
52.0037	0.66643	50.4233	0.22618	49.571	0.06772	49.5575	0.08107
52.0448	0.65751	50.458	0.20725	49.601	0.06845	49.5947	0.07933
52.0834	0.65267	50.4875	0.19469	49.632	0.06965	49.6364	0.07922
52.1241	0.64406	50.5541	0.16412	49.667	0.0708	49.6774	0.07776
52.1638	0.63441	50.588	0.15418	49.7081	0.07196	49.7155	0.07711
52.204	0.62607	50.6176	0.14516	49.7468	0.07209	49.7569	0.07662
52.2441	0.621	50.6834	0.11762	49.7888	0.07351	49.7963	0.07635
52.2827	0.61179	50.7227	0.10763	49.8257	0.07397	49.8351	0.07555
52.3231	0.60103	50.7622	0.09396	49.8668	0.07506	49.8757	0.0744
52.3627	0.59551	50.8031	0.08597	49.9071	0.07566	49.9153	0.07353
52.4034	0.58449	50.8452	0.07058	49.9477	0.07766	49.9857	0.07161
52.4438	0.57249	50.8837	0.05656	49.9878	0.07852	50.0254	0.07094
52.4828	0.56739	50.9234	0.04905	50.0258	0.08034	50.0963	0.06974
52.5251	0.55555	50.9629	0.03549	50.0677	0.08137	50.1308	0.06806
52.5637	0.54369	51.0038	0.02662	50.1069	0.08237	50.1598	0.06796
52.6037	0.53787	51.0433	0.01434	50.1468	0.08372	50.2265	0.06642
52.6428	0.52595	51.0832	0.00582	50.2165	0.08574	50.2655	0.06597
52.6831	0.51211	51.1228	0.00809	50.2555	0.08596	50.3026	0.06551
52.7237	0.50524	51.1638	0.01572	50.2966	0.08743	50.3306	0.06507
52.7627	0.48938	51.2038	0.02725	50.3305	0.08877	50.3597	0.06344
52.8035	0.47286	51.2426	0.03231	50.3616	0.09005	50.3909	0.06305
52.8448	0.46488	51.283	0.04151	50.3911	0.0912	50.4226	0.06318
52.883	0.45048	51.3231	0.04916	50.4212	0.09229	50.4851	0.06186
52.9182	0.44014	51.3935	0.06784	50.4578	0.09302	50.5226	0.06152
52.9479	0.42455	51.4294	0.07632	50.4964	0.09503	50.5526	0.06165
53.0137	0.40314	51.4934	0.09688	50.5373	0.0959	50.6164	0.06016
53.0487	0.3902	51.5285	0.10502	50.5789	0.09633	50.6507	0.05883
53.0778	0.3648	51.557	0.11044	50.6179	0.09687	50.6802	0.05823
53.1429	0.3348	51.6227	0.12392	50.6559	0.09844	50.7467	0.05637
53.1782	0.32083	51.658	0.12872	50.698	0.09932	50.7869	0.0559
53.209	0.30812	51.688	0.13823	50.7381	0.10047	50.8252	0.05656
53.2741	0.27361	51.7184	0.14505	50.7768	0.10214	50.867	0.05574
53.3136	0.26343	51.7484	0.15004	50.8179	0.10304	50.905	0.05498
53.3541	0.24878	51.778	0.15538	50.8561	0.1045	50.9454	0.05506
53.3941	0.24001	51.8083	0.16436	50.8982	0.10701	50.986	0.05366
53.4342	0.22253	51.8395	0.16902	50.9367	0.10709	51.0248	0.0531
53.4734	0.20558	51.8687	0.17209	50.976	0.10887	51.0673	0.05225
53.5136	0.19755	51.898	0.17493	51.0155	0.11013	51.1057	0.05225
53.5547	0.18203	51.9284	0.18029	51.0559	0.11107	51.1399	0.05165
53.5933	0.17175	51.9571	0.18277	51.1272	0.11374	51.1699	0.05112
53.6336	0.15758	51.9873	0.18496	51.1603	0.11492	51.2	0.051
53.6728	0.143	52.0184	0.18733	51.1914	0.1165	51.2658	0.04922
53.7138	0.13346	52.0478	0.18867	51.2559	0.11889	51.3009	0.04879
53.752	0.12233	52.0836	0.19066	51.293	0.11968	51.3311	0.04774
53.7779	0.10152	52.1238	0.19243	51.3221	0.12061	51.3965	0.04684
53.8426	0.08655	52.1622	0.19374	51.3868	0.12387	51.4299	0.04609
53.8826	0.07909	52.202	0.19598	51.4219	0.12446	51.4606	0.04609
53.9227	0.07359	52.2436	0.19877	51.452	0.12625	51.5258	0.04695
53.9648	0.06173	52.283	0.19947	51.5173	0.12804	51.566	0.04648
54.0046	0.05239	52.3244	0.20322	51.5526	0.12916	51.6066	0.04648
54.0436	0.04845	52.3636	0.20637	51.6177	0.13163	51.6462	0.04705
54.084	0.04426	52.4028	0.20729	51.6518	0.13363	51.6848	0.04609
54.1231	0.04214	52.4448	0.21078	51.6821	0.1347	51.7262	0.04609
54.1645	0.04129	52.4825	0.21277	51.7112	0.13577	51.7663	0.04609
54.2044	0.04129	52.5224	0.21212	51.7772	0.13812	51.8077	0.04609
54.2438	0.04129	52.5644	0.21237	51.817	0.13978	51.8475	0.04609
54.2839	0.04129	52.6039	0.21171	51.8559	0.14122	51.8872	0.04609
54.3239	0.04129	52.6429	0.2131	51.8959	0.14286	51.9256	0.04609
54.3643	0.04177	52.6805	0.21388	51.9365	0.14513	51.9652	0.04609
54.4034	0.04166	52.7069	0.21422	51.9767	0.1463	52.0054	0.04609
54.4426	0.04219	52.7389	0.21538	52.0116	0.14846	52.0466	0.04609
54.4836	0.04309	52.7689	0.21545	52.0406	0.15082	52.0809	0.04609
54.5242	0.04365	52.7979	0.21629	52.0706	0.15317	52.1098	0.04609
54.5626	0.04497	52.8341	0.21657	52.1009	0.15482	52.1762	0.04609
54.6035	0.04387	52.8731	0.21663	52.166	0.15897	52.2127	0.04609
54.6452	0.04344	52.9121	0.21719	52.2071	0.16004	52.2402	0.04609
54.6835	0.04397	52.9522	0.21819	52.2478	0.16153	52.305	0.04609
54.7546	0.04537	52.9943	0.21832	52.2878	0.16444	52.3411	0.04609
54.7928	0.0458	53.0277	0.22097	52.326	0.16544	52.3701	0.04609
54.8342	0.04457	53.0579	0.22336	52.3675	0.16759	52.4365	0.04609
54.8741	0.04294	53.0885	0.22551	52.4064	0.16943	52.4705	0.04609
54.9131	0.04152	53.1173	0.23043	52.4456	0.17081	52.5025	0.04609
54.9536	0.04129	53.1831	0.2362	52.4866	0.17253	52.5668	0.04609
54.9935	0.04129	53.2238	0.24007	52.5267	0.17472	52.5998	0.04669
55.0326	0.04122	53.2648	0.24229	52.567	0.17638	52.6308	0.04635
55.0729	0.04119	53.3031	0.24758	52.6074	0.17809	52.6959	0.0456
55.1129	0.04119	53.342	0.24996	52.646	0.17908	52.7357	0.04637
55.1528	0.04119	53.3825	0.25221	52.6882	0.18044	52.7756	0.04671
55.1931	0.04119	53.417	0.255	52.7272	0.18138	52.8101	0.04609
55.2341	0.04119	53.4475	0.25762	52.7663	0.18367	52.8466	0.04609
55.2751	0.0417	53.4775	0.259	52.8056	0.18474	52.8854	0.04609
55.3129	0.04172	53.5448	0.26179	52.8472	0.18668	52.9265	0.04609
55.3534	0.04178	53.5792	0.2618	52.8884	0.1881	52.9665	0.04609
55.3932	0.042	53.6098	0.26215	52.9219	0.19022	53.0068	0.04609
55.4279	0.04147	53.6733	0.26268	52.9519	0.19176	53.0477	0.04609
55.4929	0.04119	53.7125	0.26303	52.9811	0.19294	53.0855	0.04609
55.5301	0.04119	53.7531	0.26356	53.0121	0.19468	53.128	0.04668
55.5575	0.04119	53.7935	0.26282	53.077	0.19675	53.1664	0.0457
55.5879	0.04119	53.8329	0.26282	53.1169	0.19752	53.2065	0.04597
55.6179	0.04119	53.8722	0.26386	53.157	0.19787	53.2475	0.0455
55.6547	0.04119	53.908	0.26367	53.1961	0.19951	53.2866	0.04562
55.6949	0.04119	53.9369	0.2646	53.2367	0.20175	53.325	0.04511
55.7329	0.04119	53.9691	0.26468	53.2771	0.20239	53.3663	0.04511
55.775	0.04119	53.9983	0.26519	53.318	0.20342	53.4075	0.04511
55.8125	0.04119	54.0284	0.26449	53.3561	0.20562	53.4458	0.04511
55.8536	0.04119	54.0573	0.26467	53.3963	0.20656	53.5148	0.04511
55.8947	0.04119	54.1237	0.26395	53.4372	0.20858	53.5501	0.04582
55.9339	0.04119	54.1942	0.26465	53.4761	0.21057	53.5814	0.04517
55.9731	0.04119	54.2338	0.26419	53.5173	0.21058	53.6114	0.04482
56.0133	0.04109	54.2681	0.26419	53.5555	0.21338	53.6416	0.04482
56.0542	0.0408	54.3349	0.26446	53.5968	0.21501	53.6717	0.04583
56.0933	0.0408	54.3734	0.2638	53.6353	0.21598	53.7376	0.04641
56.1335	0.04102	54.413	0.26401	53.6779	0.21795	53.7767	0.04659
56.173	0.04119	54.4538	0.26416	53.717	0.21945	53.816	0.04573
56.2144	0.04119	54.4931	0.26385	53.756	0.21965	53.8555	0.04577
56.2548	0.04119	54.5332	0.26285	53.7962	0.22135	53.8964	0.04498
56.2951	0.04119	54.5747	0.26173	53.8373	0.22273	53.9359	0.04546
56.3332	0.04119	54.6138	0.26207	53.8771	0.2241	53.9764	0.04464
56.3746	0.04119	54.6527	0.26316	53.9114	0.22615	54.0149	0.04485
56.4137	0.04119	54.6934	0.26486	53.9409	0.22729	54.0568	0.04464
56.4538	0.04152	54.7322	0.264	53.9715	0.22879	54.0956	0.0457
56.4938	0.04109	54.7732	0.26126	54.0015	0.2305	54.136	0.04491
56.5339	0.04109	54.8129	0.26125	54.0672	0.23224	54.1753	0.04519
56.5758	0.04127	54.8831	0.26511	54.1064	0.23357	54.2152	0.04443
56.6111	0.04119	54.9226	0.26458	54.1465	0.23507	54.255	0.04469
56.6729	0.04119	54.9619	0.26458	54.1868	0.23588	54.2948	0.04516
56.711	0.04156	55.0042	0.26505	54.2279	0.23718	54.3368	0.04472
56.7401	0.04097	55.0427	0.26528	54.2675	0.23905	54.3763	0.04533
56.8052	0.04072	55.0829	0.26439	54.307	0.2399	54.417	0.04462
56.8412	0.04021	55.1233	0.2649	54.3464	0.24159	54.4562	0.04393
56.869	0.04021	55.1629	0.26429	54.3854	0.24299	54.4955	0.0443
56.9343	0.04021	55.204	0.26429	54.4277	0.24379	54.5371	0.04454
56.9693	0.04069	55.2425	0.265	54.4676	0.24468	54.5753	0.04393
56.9987	0.04084	55.2822	0.26471	54.5078	0.24572	54.6154	0.04452
57.0275	0.04174	55.3219	0.26461	54.5459	0.24727	54.6565	0.04413
57.0577	0.04213	55.362	0.26486	54.5879	0.2482	54.6966	0.04413
57.0943	0.04152	55.4026	0.26417	54.6209	0.24982	54.7382	0.04413
57.1343	0.04112	55.4419	0.2638	54.6521	0.2502	54.7768	0.04413
57.1753	0.04061	55.4836	0.2638	54.687	0.25105	54.8108	0.04413
57.2083	0.0404	55.5527	0.2638	54.728	0.25171	54.8408	0.04413
57.2375	0.0404	55.6247	0.26469	54.7682	0.25242	54.9052	0.04413
57.3026	0.04069	55.6619	0.26477	54.8056	0.25346	54.9417	0.04413
57.3428	0.04021	55.7021	0.26507	54.8407	0.25476	54.9718	0.04424
57.3828	0.04021	55.7419	0.26454	54.8704	0.25619	55.0351	0.04384
57.423	0.04021	55.8146	0.26409	54.9014	0.25743	55.0703	0.04405
57.4641	0.04021	55.8832	0.26439	54.9325	0.25894	55.1003	0.04435
57.5012	0.04021	55.9237	0.26462	54.9956	0.26193	55.1659	0.04413
57.5626	0.04068	55.9592	0.26419	55.0361	0.26344	55.201	0.04424
57.6027	0.04115	55.9885	0.26415	55.0758	0.26492	55.2301	0.04412
57.644	0.04103	56.0188	0.26492	55.1182	0.26537	55.297	0.04408
		56.0479	0.26447	55.1561	0.26592	55.3298	0.04485
		56.0782	0.26521	55.1962	0.26639	55.36	0.04501
		56.1087	0.26514	55.2374	0.2657	55.4258	0.04681
		56.1393	0.26478	55.277	0.26644	55.4609	0.04625
		56.1671	0.2651	55.3171	0.26553	55.492	0.04609
		56.2024	0.26458	55.3583	0.26537	55.52	0.04566
		56.2373	0.26458	55.3973	0.26578	55.5548	0.04505
		56.302	0.26478	55.4366	0.26668	55.5909	0.04514
		56.3392	0.26522	55.4767	0.26573	55.6199	0.04686
		56.4029	0.26413	55.5153	0.26556	55.6862	0.04776
		56.4391	0.2642	55.5555	0.26556	55.7212	0.04755
		56.4673	0.26574	55.597	0.26667	55.7499	0.04475
		56.4985	0.26533	55.636	0.26675	55.8159	0.04464
		56.5275	0.26544	55.6763	0.26677	55.8511	0.04489
		56.5625	0.26493	55.7182	0.26664	55.8812	0.04489
		56.6025	0.26522	55.7866	0.26441	55.9462	0.04414
		56.6384	0.26444	55.8269	0.26461	55.9812	0.04317
		56.6695	0.26475	55.8661	0.26577	56.0106	0.04315
		56.6977	0.26445	55.9078	0.26574	56.0761	0.04356
		56.7296	0.2638	55.949	0.2653	56.1103	0.04405
		56.7936	0.2638	55.9881	0.264	56.1398	0.04374
		56.8348	0.2638	56.0212	0.2637	56.2069	0.04354
		56.8741	0.26444	56.0509	0.2637	56.2483	0.04394
		56.9122	0.26424	56.0827	0.26586	56.2856	0.04464
		56.9528	0.26419	56.1466	0.26576	56.3259	0.04403
		56.9923	0.26421	56.1806	0.26648	56.3608	0.04403
		57.0337	0.26385	56.2116	0.26666	56.3909	0.04403
		57.0736	0.2638	56.2418	0.26635	56.4202	0.04454
		57.1142	0.2638	56.2709	0.26635	56.4514	0.04413
		57.1545	0.2638	56.3026	0.26677	56.4857	0.04413
		57.1942	0.2638	56.3315	0.26665	56.525	0.04413
		57.2321	0.2638	56.3616	0.26576	56.5656	0.04413
		57.2734	0.2638	56.3916	0.26576	56.606	0.04413
		57.3137	0.26412	56.4579	0.26576	56.6465	0.04413
		57.3547	0.26455	56.4918	0.26576	56.6855	0.04413
		57.394	0.26439	56.5208	0.26576	56.7256	0.04452
		57.4319	0.26516	56.5566	0.26576	56.7682	0.04403
		57.4739	0.26467	56.5958	0.26593	56.8049	0.04403
		57.508	0.26359	56.636	0.26691	56.8473	0.04444
		57.574	0.26311	56.6771	0.26635	56.8848	0.04413
		57.6083	0.26371	56.7162	0.26677	56.9276	0.04413
		57.6386	0.26366	56.7528	0.26616	56.9657	0.04413
				56.7812	0.26629	57.0052	0.04413
				56.8473	0.26606	57.0449	0.04413
				56.8823	0.26596	57.085	0.04464
				56.9123	0.26596	57.1276	0.04433
				56.9434	0.26596	57.1664	0.04471
				56.9704	0.26606	57.205	0.04392
				57.0026	0.26681	57.245	0.04374
				57.0316	0.26692	57.2865	0.04374
				57.0979	0.26664	57.3248	0.04374
				57.1355	0.26647	57.3617	0.04374
				57.1769	0.26629	57.392	0.04484
				57.2181	0.2661	57.4215	0.04487
				57.2553	0.26576	57.4505	0.04452
				57.2984	0.26681	57.4806	0.04384
				57.3374	0.26655	57.5106	0.04384
				57.3755	0.26712	57.5404	0.04484
				57.4156	0.26674	57.5713	0.04447
				57.4858	0.26674	57.6367	0.04413
				57.5228	0.26657	57.6707	0.04413
				57.5868	0.26674	57.7018	0.04477
				57.623	0.26576	57.7666	0.04384
				57.6514	0.26576	57.8367	0.04489
				57.6803	0.26576	57.8749	0.04413
				57.7462	0.26611	57.9149	0.04413
				57.7814	0.26662	57.9563	0.04413
				57.8104	0.26674	57.9976	0.04413
				57.8758	0.26681	58.0367	0.04413
				57.9169	0.26656	58.0767	0.04413
				57.9567	0.26596	58.1167	0.04413
				57.9958	0.26596	58.1548	0.04413
				58.037	0.2669	58.1966	0.04413
				58.0781	0.26615	58.2307	0.04413
				58.1165	0.26716	58.2607	0.04413
				58.1577	0.26722	58.2908	0.04413
				58.1977	0.26635	58.3198	0.04413
				58.2368	0.26635	58.3498	0.04517
				58.2788	0.26676	58.4149	0.04442
				58.317	0.26664	58.4516	0.04442
				58.3526	0.26664	58.4809	0.04505
				58.3807	0.26671	58.3807	0.26671
				58.4117	0.26727	58.4117	0.26727
				58.4768	0.26645	58.4768	0.26645
				58.5169	0.26628	58.5169	0.26628
				58.5557	0.26708	58.5557	0.26708
				58.5968	0.26678	58.5968	0.26678
				58.637	0.26674	58.637	0.26674
				58.6756	0.26674	58.6756	0.26674
				58.7167	0.26696	58.7167	0.26696
				58.7564	0.26659	58.7564	0.26659
				58.7978	0.26635	58.7978	0.26635
				58.837	0.26737	58.837	0.26737

## Sheet: Fig. S11
Time (s)	R (Ω)	ΔR/R0		Time (s)	R (Ω)	ΔR/R0		Ag NP		Ag NP/CNT		Ag NP/Ag NW			Ag NP			Ag NP/Ag NW
0	80.6511	0.000633995		0	76.1863	8.26989e-05		Time (s)	ΔR/R0	Time (s)	ΔR/R0	Time (s)	ΔR/R0		Time (s)	R (Ω)	ΔR/R0	Time (s)	R (Ω)	ΔR/R0
0.01	80.6491	0.000609181		0.01	76.1843	5.64453e-05		0	1.28955e-05	0	0.0017	0	0.01451		0	13278.9	1.00007	0	3765.99	1.01784
0.07	80.6462	0.000573201		0.07	76.1849	6.43213e-05		0.02	0.03762	0.02	0.00165	0.01	0.01446		0.02	13279.1	1.00008	0.02	3765.15	1.01761
0.09	80.6481	0.000596774		0.09	76.1811	1.44395e-05		0.09	-0.00826	0.08	0.00169	0.08	0.01436		0.09	13277.6	0.99997	0.1	3765.37	1.01767
0.11	80.6447	0.000554591		0.1	76.1824	3.15043e-05		0.11	0.05529	0.1	0.00171	0.1	0.01437		0.11	13277.5	0.99996	0.12	3764.42	1.01741
0.17	80.6412	0.000511166		0.16	76.1773	-3.54424e-05		0.19	-0.01744	0.12	0.00162	0.11	0.01421		0.18	13276.6	0.99989	0.19	3763.99	1.01729
0.23	80.6452	0.000560794		0.22	76.1768	-4.20058e-05		0.27	-0.00522	0.19	0.00158	0.19	0.01394		0.24	13275.8	0.99983	0.26	3763.65	1.0172
0.25	80.6446	0.00055335		0.24	76.1768	-4.20058e-05		0.28	-0.00629	0.26	0.00157	0.26	0.01391		0.26	13274.7	0.99975	0.28	3764.23	1.01736
0.26	80.643	0.000533499		0.26	76.1768	-4.20058e-05		0.36	0.00128	0.28	0.00162	0.27	0.01381		0.33	13274.4	0.99973	0.36	3763.97	1.01729
0.28	80.641	0.000508685		0.32	76.1725	-9.8451e-05		0.44	0.0188	0.35	0.00153	0.29	0.01375		0.39	13274	0.9997	0.43	3763.1	1.01705
0.33	80.6369	0.000457816		0.36	76.1705	-0.000124705		0.45	0.03372	0.42	0.00162	0.36	0.01358		0.41	13273.3	0.99965	0.45	3763.02	1.01703
0.39	80.6408	0.000506203		0.38	76.1699	-0.000132581		0.53	0.03146	0.44	0.00155	0.43	0.01359		0.48	13271.4	0.9995	0.52	3762.62	1.01692
0.4	80.6391	0.000485112		0.39	76.1692	-0.000141769		0.59	-0.00574	0.51	0.00147	0.45	0.01355		0.55	13271.5	0.99951	0.59	3762.53	1.0169
0.42	80.6381	0.000472705		0.41	76.1694	-0.000139144		0.61	0.01498	0.58	0.00146	0.52	0.01322		0.57	13271.2	0.99949	0.61	3761.46	1.01661
0.43	80.6361	0.000447891		0.47	76.1651	-0.000195589		0.69	-0.01369	0.6	0.00145	0.59	0.0132		0.63	13269	0.99932	0.68	3761.56	1.01664
0.49	80.6331	0.00041067		0.53	76.1625	-0.000229719		0.77	0.0602	0.67	0.00142	0.61	0.0132		0.69	13269.1	0.99933	0.74	3761.12	1.01652
0.55	80.6318	0.000394541		0.55	76.1604	-0.000257285		0.79	-0.00234	0.74	0.00139	0.62	0.01307		0.71	13269.4	0.99935	0.76	3761.54	1.01663
0.57	80.6315	0.000390819		0.56	76.1619	-0.000237595		0.86	0.0098	0.76	0.00133	0.69	0.01294		0.78	13267	0.99917	0.84	3760.24	1.01628
0.58	80.6359	0.000445409		0.62	76.159	-0.000275663		0.94	0.000108895	0.83	0.00127	0.75	0.01288		0.85	13266.6	0.99914	0.9	3759.74	1.01615
0.65	80.628	0.000347395		0.68	76.1587	-0.000279601		0.96	0.03196	0.9	0.00133	0.76	0.01282		0.87	13266.7	0.99915	0.92	3759.81	1.01616
0.71	80.629	0.000359801		0.7	76.1545	-0.000334734		1.04	0.0015	0.92	0.00128	0.78	0.01274		0.93	13264.7	0.999	0.98	3758.93	1.01593
0.72	80.6284	0.000352357		0.71	76.156	-0.000315043		1.11	0.01661	0.98	0.0012	0.85	0.01239		1.01	13264.9	0.99901	1.05	3759.3	1.01603
0.74	80.628	0.000347395		0.77	76.1473	-0.000429247		1.13	-0.00814	1.05	0.00128	0.92	0.01237		1.03	13264	0.99895	1.07	3759.72	1.01614
0.8	80.6235	0.000291563		0.83	76.1502	-0.000391179		1.2	-0.02909	1.07	0.00123	0.93	0.0123		1.09	13262.7	0.99885	1.14	3758.3	1.01576
0.86	80.6234	0.000290323		0.85	76.1474	-0.000427934		1.27	-0.01653	1.14	0.00111	0.95	0.01216		1.16	13262.6	0.99884	1.21	3757.81	1.01562
0.87	80.6249	0.000308933		0.86	76.147	-0.000433185		1.29	0.03161	1.22	0.00115	1.01	0.01203		1.18	13262.3	0.99882	1.24	3757.96	1.01566
0.88	80.6231	0.0002866		0.87	76.143	-0.000485692		1.38	-0.01662	1.24	0.00113	1.08	0.01199		1.24	13260.7	0.9987	1.31	3757.42	1.01552
0.9	80.622	0.000272953		0.94	76.1418	-0.000501444		1.45	-0.00998	1.31	0.00105	1.1	0.01198		1.3	13260.6	0.99869	1.38	3757.59	1.01556
0.96	80.6196	0.000243176		1	76.1403	-0.000521134		1.47	-0.0047	1.38	0.00104	1.11	0.01178		1.32	13260.4	0.99867	1.4	3756.66	1.01531
1.02	80.6179	0.000222084		1.01	76.1425	-0.000492255		1.55	-0.0132	1.39	0.00107	1.18	0.01158		1.4	13258	0.99849	1.46	3756.34	1.01523
1.03	80.6183	0.000227047		1.03	76.1403	-0.000521134		1.63	0.00974	1.47	0.00106	1.25	0.01154		1.46	13258.7	0.99855	1.53	3756.4	1.01524
1.05	80.6169	0.000209677		1.04	76.135	-0.000590706		1.65	0.05431	1.54	0.00106	1.26	0.01149		1.48	13257.9	0.99849	1.55	3755.84	1.01509
1.11	80.6159	0.00019727		1.09	76.1336	-0.000609084		1.72	0.01841	1.56	0.00105	1.27	0.01155		1.55	13256.9	0.99841	1.62	3755.71	1.01506
1.18	80.6149	0.000184864		1.15	76.135	-0.000590706		1.8	0.09757	1.62	0.00101	1.35	0.01124		1.62	13254.9	0.99826	1.69	3755.19	1.01492
1.19	80.6141	0.000174938		1.16	76.1343	-0.000599895		1.82	0.06149	1.7	0.000974277	1.42	0.01116		1.64	13255.1	0.99828	1.71	3754.98	1.01486
1.2	80.6144	0.00017866		1.17	76.1341	-0.00060252		1.88	16.1309	1.71	0.000951768	1.44	0.01116		1.7	13253.1	0.99812	1.77	3754.95	1.01485
1.27	80.6096	0.000119107		1.19	76.1368	-0.000567078		1.97	21.3961	1.78	0.000864952	1.45	0.01099		1.77	13254.1	0.9982	1.84	3754.75	1.0148
1.32	80.6098	0.000121588		1.25	76.128	-0.000682594		2.04	15.8933	1.85	0.000845659	1.52	0.01093		1.79	13253.4	0.99815	1.86	3753.59	1.01448
1.34	80.6094	0.000116625		1.31	76.13	-0.00065634		2.11	16.4723	1.87	0.00085209	1.58	0.0109		1.85	13253.4	0.99815	1.92	3753.72	1.01452
1.35	80.6108	0.000133995		1.32	76.1307	-0.000647151		2.13	23.5039	1.95	0.000823151	1.6	0.01085		1.92	13252.8	0.9981	1.99	3754.12	1.01463
1.36	80.607	8.68486e-05		1.34	76.1273	-0.000691783		2.2	5.78251	2.02	0.000864952	1.61	0.01089		1.94	13251.3	0.99799	2.01	3757.15	1.01545
1.43	80.6074	9.18114e-05		1.35	76.1226	-0.000753479		2.28	5.44865	2.04	0.000745981	1.69	0.01062		2.01	13250.4	0.99792	2.07	3792.24	1.02493
1.49	80.6049	6.0794e-05		1.41	76.1231	-0.000746915		2.3	4.76009	2.11	0.000784566	1.76	0.01062		2.08	13249	0.99782	2.14	3808.55	1.02934
1.5	80.6053	6.57568e-05		1.47	76.1221	-0.000760042		2.36	3.11253	2.18	0.000768489	1.77	0.01058		2.1	13249.1	0.99782	2.16	3810.81	1.02995
1.52	80.6034	4.21836e-05		1.48	76.1203	-0.00078367		2.44	3.76407	2.2	0.000713826	1.78	0.01053		2.16	13247	0.99767	2.23	3865.74	1.04479
1.53	80.6027	3.34988e-05		1.49	76.1195	-0.000794172		2.45	2.9566	2.27	0.000639871	1.86	0.01025		2.23	13247.7	0.99772	2.3	3880.38	1.04875
1.59	80.6007	8.68486e-06		1.51	76.1228	-0.000750853		2.53	1.97997	2.34	0.000588424	1.93	0.01021		2.25	13246.7	0.99764	2.32	3883.32	1.04955
1.65	80.6009	1.11663e-05		1.56	76.116	-0.000840116		2.6	1.83213	2.36	0.000630225	1.94	0.01022		2.31	13244.8	0.9975	2.39	3927.58	1.06151
1.66	80.6023	2.8536e-05		1.62	76.1175	-0.000820425		2.62	2.13577	2.43	0.000543408	2.02	0.00988		2.37	13244.9	0.99751	2.47	3939.8	1.06481
1.67	80.6023	2.8536e-05		1.63	76.1182	-0.000811237		2.7	2.35801	2.5	0.000524116	2.09	0.00986		2.39	13245.3	0.99754	2.49	3973.04	1.07379
1.68	80.604	4.96278e-05		1.65	76.1164	-0.000834865		2.78	2.03344	2.52	0.000559486	2.1	0.0098		2.46	13243.6	0.99741	2.57	4023.29	1.08738
1.75	80.6037	4.59057e-05		1.66	76.1154	-0.000847992		2.8	1.49758	2.59	0.000511254	2.12	0.0096		2.53	13243.2	0.99738	2.64	4039.6	1.09178
1.81	80.6062	7.69231e-05		1.72	76.1155	-0.000846679		2.87	0.56385	2.66	0.000495177	2.19	0.00938		2.55	13243	0.99736	2.66	4063.13	1.09814
1.82	80.6037	4.59057e-05		1.77	76.1138	-0.000868994		2.93	0.45926	2.67	0.000514469	2.26	0.00929		2.62	13240.8	0.9972	2.73	4289.9	1.15943
1.83	80.604	4.96278e-05		1.78	76.1168	-0.000829614		2.95	0.18003	2.74	0.0004791	2.27	0.00928		2.69	13240.7	0.99719	2.8	4554.69	1.231
1.85	80.6047	5.83127e-05		1.8	76.1137	-0.000870307		3.03	-0.50755	2.81	0.00044373	2.29	0.00914		2.71	13240.5	0.99718	2.82	5056.28	1.36656
1.9	80.603	3.72208e-05		1.81	76.1099	-0.000920189		3.12	-0.53485	2.83	0.000379421	2.35	0.00903		2.77	13238.7	0.99704	2.88	9095.84	2.45834
1.95	80.6011	1.36476e-05		1.87	76.1084	-0.000939879		3.19	-0.64054	2.91	0.000247588	2.42	0.00898		2.84	13238.6	0.99703	2.95	10035.2	2.71222
1.97	80.6035	4.34243e-05		1.93	76.11	-0.000918876		3.28	-0.6528	2.98	0.00029582	2.43	0.00899		2.86	13237.8	0.99697	2.97	11122	3.00595
1.98	80.6023	2.8536e-05		1.94	76.1111	-0.000904437		3.35	-0.68428	3	0.000273312	2.45	0.0089		2.93	13235.9	0.99683	3.04	11518.3	3.11305
1.99	80.6015	1.86104e-05		1.95	76.1092	-0.000929378		3.42	-0.6894	3.06	0.000254019	2.52	0.00856		3.01	13237	0.99691	3.1	11420.3	3.08657
2.06	80.5968	-3.97022e-05		1.97	76.1056	-0.000976634		3.44	-0.68659	3.13	0.000202572	2.59	0.00854		3.03	13234.9	0.99675	3.12	11344.1	3.06597
2.12	80.5963	-4.59057e-05		2.03	76.1071	-0.000956944		3.51	-0.69176	3.15	0.000170418	2.6	0.00854		3.1	13233.9	0.99668	3.18	11032.8	2.98184
2.13	80.5963	-4.59057e-05		2.09	76.1037	-0.001		3.58	-0.68806	3.22	0.000102894	2.62	0.0084		3.17	13233.2	0.99663	3.25	10980	2.96757
2.15	80.5997	-3.72208e-06		2.1	76.1068	-0.000960882		3.6	-0.67577	3.29	0.000163987	2.69	0.00816		3.19	13233.7	0.99666	3.27	10932.2	2.95465
2.16	80.5948	-6.45161e-05		2.11	76.1021	-0.00102		3.67	-0.6495	3.31	9.32476e-05	2.76	0.0081		3.25	13231.5	0.9965	3.34	10713.5	2.89554
2.22	80.5932	-8.43672e-05		2.12	76.1048	-0.000987136		3.75	-0.64719	3.38	-3.21543e-06	2.77	0.0081		3.32	13231.1	0.99647	3.41	10679.1	2.88624
2.28	80.5962	-4.71464e-05		2.19	76.1022	-0.00102		3.77	-0.64663	3.45	8.03859e-05	2.79	0.008		3.34	13231.7	0.99651	3.43	10645.7	2.87722
2.29	80.5915	-0.000105459		2.24	76.1	-0.00105		3.85	-0.61579	3.46	3.21543e-06	2.85	0.00789		3.4	13229.5	0.99635	3.49	10501.8	2.83832
2.3	80.592	-9.92556e-05		2.26	76.1013	-0.00103		3.92	-0.59229	3.53	-0.000102894	2.92	0.00788		3.47	13229.8	0.99637	3.55	10475.3	2.83116
2.32	46.6167	-0.42163		2.27	76.1026	-0.00102		3.94	-0.57268	3.6	-8.36013e-05	2.93	0.00787		3.49	13228.8	0.99629	3.57	10452.4	2.82497
2.38	46.5269	-0.42274		2.28	76.0966	-0.00109		4.01	-0.55327	3.62	-9.6463e-05	2.95	0.00779		3.56	13227	0.99616	3.64	10188.9	2.75376
2.44	46.5262	-0.42275		2.34	76.0936	-0.00113		4.09	-0.56519	3.7	-0.00040836	3.02	0.00741		3.64	13227.9	0.99623	3.7	10211.9	2.75997
2.45	46.5249	-0.42277		2.4	76.0985	-0.00107		4.11	-0.48634	3.77	-0.000379421	3.09	0.00734		3.66	13225.8	0.99607	3.73	10182.2	2.75195
2.47	46.5229	-0.42279		2.42	76.0959	-0.0011		4.3	-0.54239	3.79	-0.000366559	3.1	0.00729		3.73	13226.1	0.99609	3.79	7793.24	2.10628
2.48	46.5195	-0.42283		2.43	76.0933	-0.00114		4.34	-0.62314	3.86	-0.000514469	3.12	0.00708		3.79	13224.7	0.99599	3.86	7152.18	1.93302
2.54	46.5144	-0.4229		2.44	76.0939	-0.00113		4.4	-0.60795	3.94	-0.000527331	3.19	0.00689		3.81	13224.3	0.99596	3.88	6571.62	1.77611
2.6	46.5139	-0.4229		2.51	76.0885	-0.0012		4.43	-0.59438	3.96	-0.000414791	3.26	0.00684		3.88	13223	0.99586	3.94	5469.86	1.47834
2.61	46.5155	-0.42288		2.57	76.0901	-0.00118		4.49	-0.49721	4.04	-0.000344051	3.27	0.00678		3.94	13223.1	0.99587	4.01	5394.52	1.45798
2.62	46.513	-0.42292		2.58	76.0877	-0.00121		4.57	-0.4747	4.11	-0.000276527	3.34	0.00653		3.97	13222.1	0.99579	4.03	5328.95	1.44026
2.63	46.5129	-0.42292		2.59	76.0891	-0.00119		4.66	-0.16151	4.12	-0.000356913	3.41	0.00654		4.03	13221.2	0.99572	4.1	5071.47	1.37067
2.69	46.5106	-0.42295		2.61	76.0849	-0.00125		4.79	0.16943	4.2	6.10932e-05	3.42	0.00651		4.1	13220.5	0.99567	4.17	5040.69	1.36235
2.75	46.5098	-0.42296		2.67	76.0827	-0.00128		4.91	0.14502	4.28	0.000144695	3.43	0.00653		4.12	13220.3	0.99565	4.19	5020.43	1.35687
2.76	46.5088	-0.42297		2.73	76.0806	-0.0013		4.99	0.07132	4.3	0.000601286	3.5	0.00628		4.18	13218.8	0.99554	4.25	4903.41	1.32525
2.77	46.5094	-0.42296		2.74	76.0812	-0.0013		5.04	0.30379	4.37	0.00178	3.57	0.00624		4.25	13218.1	0.99549	4.32	4894.49	1.32284
2.78	46.5092	-0.42296		2.75	76.0818	-0.00129		5.08	0.1561	4.43	0.00223	3.58	0.00625		4.28	13219.1	0.99556	4.34	4879.39	1.31875
2.85	46.51	-0.42295		2.77	76.0772	-0.00135		5.1	0.55743	4.45	0.0029	3.6	0.00623		4.34	13217.5	0.99544	4.41	4822.95	1.3035
2.91	46.5117	-0.42293		2.83	76.0752	-0.00138		5.2	1.07681	4.47	0.00684	3.67	0.00587		4.41	13216	0.99533	4.48	4813.08	1.30083
2.92	46.5124	-0.42292		2.89	76.0739	-0.00139		5.28	0.74169	4.54	0.01207	3.73	0.00586		4.43	13215.8	0.99532	4.5	4789.45	1.29445
2.93	46.5306	-0.4227		2.9	76.0745	-0.00138		5.3	1.3813	4.62	0.0133	3.75	0.00584		4.5	13215.4	0.99529	4.58	4765.67	1.28802
2.94	80.7612	0.002		2.91	76.0718	-0.00142		5.37	2.59494	4.64	0.01857	3.76	0.00585		4.57	13214.4	0.99521	4.65	4754.23	1.28493
3.01	80.7518	0.00188		2.93	76.0704	-0.00144		5.45	2.76178	4.71	0.0274	3.83	0.00547		4.59	13214.6	0.99523	4.67	4744.65	1.28234
3.07	80.7486	0.00184		2.99	76.0674	-0.00148		5.47	7.75893	4.78	0.03456	3.9	0.00542		4.65	13212.8	0.99509	4.73	4693.82	1.2686
3.08	80.7479	0.00183		3.05	76.0648	-0.00151		5.55	9.99385	4.8	0.03918	3.92	0.00539		4.72	13212.8	0.99509	4.79	4685.05	1.26623
3.09	80.7434	0.00178		3.07	76.0631	-0.00153		5.62	10.7505	4.88	0.03211	3.93	0.00538		4.75	13211	0.99495	4.81	4676.98	1.26405
3.11	80.7366	0.00169		3.08	76.0612	-0.00156		5.63	7.60223	4.95	0.03014	4	0.00514		4.8	13210.5	0.99492	4.89	4635.76	1.25291
3.16	80.7277	0.00158		3.09	76.0588	-0.00159		5.71	38.8614	4.97	0.02936	4.07	0.00508		4.87	13209.6	0.99485	4.96	4628.88	1.25105
3.22	80.7267	0.00157		3.15	76.0599	-0.00158		5.79	37.6895	5.04	0.21937	4.09	0.0051		4.89	13210.2	0.99489	4.98	4623.17	1.24951
3.23	80.728	0.00159		3.22	76.0563	-0.00162		5.81	39.7124	5.11	0.2951	4.1	0.00491		4.96	13208	0.99473	5.04	4591.61	1.24098
3.24	80.727	0.00158		3.23	76.0565	-0.00162		5.88	52.6301	5.13	0.3948	4.16	0.00471		5.03	13207.2	0.99467	5.11	4586.66	1.23964
3.26	80.7193	0.00148		3.24	76.0565	-0.00162		5.96	88.186	5.2	2.51048	4.23	0.00471		5.05	13208	0.99473	5.14	4581.28	1.23818
3.32	80.7133	0.00141		3.25	76.0514	-0.00169		5.97	105.779	5.28	2.86646	4.25	0.0047		5.12	13205.5	0.99454	5.21	4554.63	1.23098
3.38	80.7133	0.00141		3.31	76.0495	-0.00171		6.05	127.828	5.3	4.68614	4.26	0.00471		5.18	13206.7	0.99463	5.28	4550.59	1.22989
3.39	80.7094	0.00136		3.37	76.0491	-0.00172		6.12	138.35	5.37	6.84318	4.33	0.00472		5.2	13204.8	0.99449	5.3	4546.34	1.22874
3.4	80.709	0.00135		3.38	76.051	-0.00169		6.14	133.494	5.45	7.22209	4.4	0.00468		5.27	13203.8	0.99441	5.36	4525.9	1.22322
3.41	80.7083	0.00134		3.4	76.0501	-0.00171		6.22	150.03	5.47	8.7445	4.41	0.00473		5.34	13204.4	0.99446	5.43	4521.81	1.22211
3.47	80.6996	0.00124		3.41	76.0478	-0.00174		6.29	152.204	5.54	9.86569	4.42	0.00471		5.36	13203.1	0.99436	5.45	4518.09	1.22111
3.54	80.699	0.00123		3.47	76.0448	-0.00177		6.31	151.181	5.62	9.96186	4.5	0.00469		5.42	13202.8	0.99434	5.52	4499.56	1.2161
3.55	80.6988	0.00123		3.54	76.0435	-0.00179		6.38	160.272	5.64	10.4448	4.57	0.00456		5.49	13201.4	0.99423	5.59	4496.3	1.21522
3.56	80.6982	0.00122		3.55	76.0439	-0.00179		6.45	165.278	5.71	13.8073	4.58	0.00464		5.51	13201.3	0.99422	5.61	4486.46	1.21256
3.57	80.6905	0.00112		3.56	76.0431	-0.0018		6.47	153.885	5.79	15.6461	4.59	0.00452		5.58	13200.1	0.99413	5.68	4476.59	1.20989
3.63	80.6888	0.0011		3.57	76.0386	-0.00186		6.54	167.181	5.87	17.494	4.66	0.00431		5.65	13200.7	0.99418	5.75	4473.67	1.2091
3.69	80.6871	0.00108		3.63	76.0346	-0.00191		6.61	156.335	5.95	17.7994	4.73	0.00424		5.67	13199.9	0.99412	5.77	4470.84	1.20834
3.71	80.6891	0.00111		3.7	76.0348	-0.00191		6.63	163.85	5.97	17.6698	4.74	0.00414		5.73	13196.9	0.99389	5.83	4457.46	1.20472
3.72	80.685	0.00105		3.71	76.0353	-0.0019		6.69	172.152	6.04	19.4031	4.76	0.00406		5.8	13197.9	0.99397	5.9	4454.62	1.20395
3.73	80.6837	0.00104		3.72	76.036	-0.00189		6.76	177.79	6.12	18.9122	4.83	0.00373		5.82	13197.3	0.99392	5.92	4452.12	1.20328
3.79	80.6774	0.000960298		3.73	76.0313	-0.00195		6.78	169.025	6.14	22.7854	4.89	0.0037		5.88	13196.8	0.99388	5.99	4439.59	1.19989
3.85	80.6784	0.000972705		3.8	76.0284	-0.00199		6.85	168.319	6.22	22.7512	4.91	0.00371		5.95	13195.3	0.99377	6.05	4437.25	1.19926
3.87	80.6784	0.000972705		3.85	76.0286	-0.00199		6.92	172.894	6.3	24.4653	4.92	0.00368		5.97	13196.7	0.99388	6.07	4434.4	1.19849
3.88	80.6759	0.000941687		3.86	76.0272	-0.00201		6.94	167.329	6.31	28.4788	4.99	0.00411		6.04	13194.7	0.99373	6.13	4423.87	1.19564
3.89	46.5643	-0.42228		3.88	76.0286	-0.00199		7.01	202.389	6.39	30.4157	5.06	0.00433		6.11	13193.5	0.99364	6.2	4422.01	1.19514
3.96	46.3492	-0.42495		3.89	76.0272	-0.00201		7.08	181.124	6.47	33.4167	5.07	0.00469		6.13	13193.8	0.99366	6.22	4419.49	1.19446
4.02	46.2784	-0.42583		3.95	76.0194	-0.00211		7.1	183.927	6.49	35.2112	5.08	0.00503		6.19	13193	0.9936	6.28	4409.57	1.19178
4.03	46.1964	-0.42684		4.02	76.0214	-0.00208		7.17	206.564	6.56	35.4839	5.16	0.14971		6.26	13192.5	0.99356	6.35	4407.24	1.19115
4.04	46.1498	-0.42742		4.03	76.0217	-0.00208		7.24	207.651	6.63	34.0842	5.22	0.19545		6.28	13192	0.99352	6.37	4405.45	1.19066
4.05	46.1248	-0.42773		4.04	76.0197	-0.0021		7.26	220.594	6.65	42.0161	5.24	0.30839		6.34	13190.4	0.9934	6.43	4396.01	1.18811
4.11	46.0784	-0.42831		4.11	76.0185	-0.00212		7.33	217.395	6.72	33.0212	5.25	1.08564		6.41	13190.9	0.99344	6.49	4394.04	1.18758
4.17	46.0773	-0.42832		4.16	76.0149	-0.00217		7.4	232.647	6.79	35.9714	5.33	2.23382		6.43	13189.7	0.99335	6.52	4392.24	1.18709
4.18	46.0744	-0.42836		4.17	76.0155	-0.00216		7.42	249.45	6.81	39.2733	5.39	2.43197		6.5	13188.5	0.99326	6.58	4382.34	1.18442
4.2	46.0711	-0.4284		4.19	76.0143	-0.00218		7.49	486.06	6.88	37.3675	5.41	2.781		6.57	13188.3	0.99324	6.65	4380.87	1.18402
4.21	46.0654	-0.42847		4.2	76.0168	-0.00214		7.56	347.046	6.96	41.4852	5.42	4.27988		6.59	13188.8	0.99328	6.67	4379.5	1.18365
4.27	46.056	-0.42859		4.26	76.0077	-0.00226		7.58	560.845	6.97	44.0926	5.5	5.39326		6.65	13186.5	0.99311	6.74	4370.17	1.18113
4.33	46.0557	-0.42859		4.32	76.0079	-0.00226		7.66	1064.8	7.04	49.4505	5.57	5.66574		6.72	13185.6	0.99304	6.81	4368.54	1.18069
4.34	46.0556	-0.42859		4.33	76.0104	-0.00223		7.73	1006.41	7.11	50.7775	5.58	5.88885		6.75	13186.1	0.99308	6.83	4367.11	1.1803
4.35	46.0557	-0.42859		4.34	76.0076	-0.00226		7.75	2530.77	7.13	54.6325	5.6	6.77753		6.81	13183.1	0.99285	6.89	4359.22	1.17817
4.36	46.0487	-0.42868		4.36	76.0071	-0.00227		7.82	696.697	7.2	52.2929	5.66	7.66041		6.88	13184.2	0.99294	6.96	4357.63	1.17774
4.43	46.0462	-0.42871		4.42	76.0028	-0.00233		7.88	1493.71	7.27	50.9225	5.73	7.89812		6.9	13183.9	0.99291	6.98	4355.92	1.17728
4.48	46.0456	-0.42871		4.48	76.0054	-0.00229		7.9	579.41	7.29	54.7148	5.74	8.04894		6.97	13183	0.99285	7.05	4348.16	1.17518
4.49	46.0441	-0.42873		4.49	76.0034	-0.00232		7.92	441.731	7.36	48.9167	5.76	8.86503		7.04	13182.4	0.9928	7.11	4346.83	1.17482
4.51	46.0433	-0.42874		4.5	76.0018	-0.00234		7.99	1547.96	7.44	45.836	5.83	9.51391		7.06	13181.1	0.9927	7.13	4345.01	1.17433
4.52	46.0424	-0.42875		4.51	75.9983	-0.00239		8.06	1052.74	7.45	50.5717	5.89	9.64879		7.12	13180.4	0.99265	7.2	4338.54	1.17258
4.58	46.0392	-0.42879		4.57	75.9971	-0.0024		8.08	634.841	7.52	47.3469	5.91	9.78644		7.19	13180.2	0.99263	7.26	4337.01	1.17216
4.63	46.0403	-0.42878		4.64	75.9988	-0.00238		8.15	1173.82	7.6	45.4309	5.92	9.958		7.21	13179.6	0.99259	7.28	4335.5	1.17176
4.65	46.0397	-0.42879		4.65	75.9962	-0.00241				7.62	44.0923	6.01	10.9023		7.28	13177.9	0.99246	7.35	4328.17	1.16978
4.66	46.0389	-0.4288		4.67	75.9975	-0.0024				7.69	45.945	6.08	10.7608		7.35	13177.9	0.99246	7.42	4326.74	1.16939
4.67	46.0389	-0.4288		4.73	20.087	-0.73632				7.76	47.354	6.09	10.9489		7.37	13177.6	0.99244	7.44	4325.41	1.16903
4.74	46.0603	-0.42853		4.8	20.0231	-0.73716				7.78	45.1482	6.11	11.1377		7.43	13176.6	0.99236	7.5	4319.27	1.16737
4.78	46.3058	-0.42549		4.82	19.9981	-0.73749				7.86	48.0884	6.18	11.6472		7.5	13175.5	0.99228	7.56	4318.37	1.16713
4.79	47.3718	-0.41226		4.83	19.9688	-0.73787				7.93	45.3045	6.25	11.4575		7.52	13175.7	0.9923	7.58	4316.74	1.16669
4.8	80.68	0.000992556		4.89	76.0332	-0.00193				7.95	43.4376	6.26	11.3222		7.58	13174.9	0.99224	7.65	4310.68	1.16505
4.82	80.6707	0.000877171		4.96	76.0344	-0.00191				8.02	56.9103	6.27	11.266		7.64	13173.6	0.99214	7.71	4309.21	1.16465
4.83	80.6617	0.000765509		4.97	76.036	-0.00189				8.09	59.919	6.35	11.4906		7.66	13173.1	0.9921	7.73	4308.46	1.16445
4.89	80.6511	0.000633995		4.98	76.0325	-0.00194				8.11	63.9267	6.42	11.4579		7.73	13172.1	0.99202	7.8	4265.37	1.1528
4.96	80.6499	0.000619107		5.05	19.0914	-0.74939				8.18	81.4145	6.43	11.5184		7.8	13171.8	0.992	7.86	4260.29	1.15143
4.97	80.6497	0.000616625		5.11	19.081	-0.74953				8.26	87.9109	6.44	11.6981		7.82	13171.2	0.99196	7.89	4259.18	1.15113
4.98	80.6475	0.00058933		5.12	19.4661	-0.74447				8.28	96.6939	6.52	12.1671		7.88	13171.1	0.99195	7.95	4252.09	1.14921
4.99	80.6412	0.000511166		5.14	76.0322	-0.00194				8.35	94.7254	6.59	12.1253		7.95	13169.3	0.99181	8.02	4251.54	1.14906
5.05	80.6366	0.000454094		5.21	76.03	-0.00197				8.42	105.737	6.61	12.2422		7.97	13169.2	0.99181	8.04	4249.83	1.1486
5.11	80.6333	0.000413151		5.27	76.0286	-0.00199				8.44	109.089	6.62	12.4929		8.04	13167.9	0.99171	8.1	4244.89	1.14727
5.12	80.6323	0.000400744		5.28	76.0278	-0.002				8.52	162.523	6.69	12.843		8.11	13167.9	0.99171	8.17	4243.64	1.14693
5.13	80.6311	0.000385856		5.29	19.1242	-0.74896				8.6	173.256	6.76	12.9254		8.13	13167.3	0.99166	8.19	4242.93	1.14674
5.14	80.6282	0.000349876		5.31	19.1395	-0.74876				8.62	171.999	6.77	12.9464		8.2	13166	0.99156	8.26	4237.95	1.14539
5.21	80.6202	0.00025062		5.37	76.0597	-0.00158				8.69	213.019	6.78	12.9689		8.27	13166.4	0.9916	8.32	4236.44	1.14498
5.27	80.6192	0.000238213		5.43	76.0566	-0.00162				8.77	222.156	6.85	13.5517		8.29	13165.3	0.99151	8.34	4235.77	1.1448
5.28	80.6189	0.000234491		5.45	76.0565	-0.00162				8.78	272.713	6.91	13.7683		8.35	13164.4	0.99144	8.41	4230.49	1.14338
5.29	80.6206	0.000255583		5.46	76.058	-0.0016				8.85	483.106	6.92	13.681		8.42	13164.1	0.99142	8.47	4229.91	1.14322
5.31	80.6133	0.000165012		5.52	18.996	-0.75064				8.94	461.801	6.93	13.7117		8.44	13162.2	0.99128	8.5	4228.9	1.14295
5.37	80.6071	8.80893e-05		5.59	19.0223	-0.7503				9.02	653.003	6.95	14.1821		8.51	13162.6	0.99131	8.55	4224.33	1.14171
5.43	80.6082	0.000101737		5.6	18.921	-0.75163				9.09	685.164	7.02	14.7953		8.57	13162	0.99126	8.62	4223.53	1.14149
5.44	80.6101	0.00012531		5.61	18.9318	-0.75149				9.11	791.27	7.08	14.749		8.59	13160.8	0.99117	8.64	4222.8	1.1413
5.45	80.6079	9.80149e-05		5.62	76.0668	-0.00149				9.18	819.514	7.1	14.6762		8.66	13160.5	0.99115	8.71	4218.01	1.14
5.47	80.6021	2.60546e-05		5.69	76.0715	-0.00142				9.25	764.965	7.11	14.8535		8.73	13158.7	0.99102	8.78	4216.9	1.1397
5.52	80.6025	3.10174e-05		5.75	76.0698	-0.00145				9.27	1034.48	7.19	15.4128		8.76	13158.9	0.99103	8.8	4216.22	1.13952
5.58	80.5969	-3.84615e-05		5.76	76.0649	-0.00151						7.27	15.5677		8.82	13158.2	0.99098	8.86	4211.91	1.13835
5.59	80.5967	-4.09429e-05		5.78	76.0715	-0.00142						7.28	15.6559		8.88	13157.6	0.99093	8.93	4211.04	1.13812
5.61	80.5953	-5.83127e-05		5.79	76.0681	-0.00147						7.29	15.7757		8.9	13157.4	0.99092	8.95	4210.09	1.13786
5.62	80.5913	-0.00010794		5.85	19.3381	-0.74615						7.37	15.7433		8.97	13156.1	0.99082	9.01	4206.34	1.13685
5.69	80.5928	-8.933e-05		5.91	19.505	-0.74396						7.43	15.6973		9.03	13156.3	0.99083	9.07	4205.1	1.13651
5.75	80.5899	-0.00012531		5.92	20.2546	-0.73412						7.45	15.7314		9.06	13154.7	0.99071	9.1	4204.52	1.13636
5.76	80.5902	-0.000121588		5.94	76.1148	-0.000855868						7.46	15.1049		9.12	13154.6	0.99071	9.16	4200.61	1.1353
5.77	80.5902	-0.000121588		6	76.1145	-0.000859806						7.55	14.925		9.19	13153.8	0.99065	9.23	4199.65	1.13504
5.78	80.5861	-0.000172457		6.06	76.1163	-0.000836177						7.61	14.9656		9.21	13153.8	0.99065	9.25	4198.87	1.13483
5.84	46.4364	-0.42387		6.07	76.1154	-0.000847992						7.63	14.8254		9.27	13152.2	0.99053	9.32	4194.85	1.13374
5.9	46.288	-0.42571		6.08	76.1169	-0.000828301						7.64	14.7428		9.33	13151.9	0.9905	9.38	4193.94	1.1335
5.92	46.2302	-0.42642		6.09	18.7669	-0.75365						7.72	14.6328		9.35	13151.5	0.99047	9.41	4193.14	1.13328
5.93	46.2048	-0.42674		6.16	76.1359	-0.000578892						7.8	14.5873		9.37	13151.2	0.99045	9.47	4189.35	1.13226
5.94	46.1196	-0.4278		6.22	76.1363	-0.000573641						7.81	14.5908		9.44	13150.2	0.99038	9.54	4188.51	1.13203
6	46.0742	-0.42836		6.23	76.1365	-0.000571016						7.83	14.7949		9.51	13149.9	0.99035	9.56	4187.82	1.13184
6.06	46.0625	-0.4285		6.25	76.1385	-0.000544762						7.9	14.7178		9.53	13148.8	0.99027	9.63	4184.19	1.13086
6.07	46.0561	-0.42858		6.31	76.136	-0.000577579						7.97	14.6969		9.59	13147.1	0.99014	9.7	4183.11	1.13057
6.08	46.0444	-0.42873		6.37	76.1337	-0.000607771						7.99	14.7736		9.66	13148.2	0.99022	9.72	4182.37	1.13037
6.1	46.0358	-0.42884		6.38	76.135	-0.000590706						8	14.5392		9.68	13147.7	0.99019	9.78	4178.8	1.12941
6.15	45.9839	-0.42948		6.39	19.2849	-0.74685						8.07	14.8643		9.74	13146	0.99006	9.85	4178.22	1.12925
6.21	45.9822	-0.4295		6.41	19.2909	-0.74677						8.14	14.8292		9.8	13147.9	0.9902	9.87	4177.71	1.12911
6.22	45.9749	-0.42959		6.47	76.1457	-0.000450249						8.16	14.9923		9.82	13144.4	0.98994	9.93	4174.45	1.12823
6.24	45.9703	-0.42965		6.54	76.1448	-0.000462064						8.17	14.9644		9.89	13144.6	0.98995	9.99	4173.71	1.12803
6.25	45.958	-0.4298		6.55	76.1469	-0.000434497						8.24	15.2423		9.96	13143.3	0.98986	10.01	4173.26	1.12791
6.31	45.9438	-0.42998		6.57	76.143	-0.000485692						8.31	15.3014		9.98	13143.9	0.9899	10.08	4169.84	1.12698
6.37	45.943	-0.42999		6.63	19.0679	-0.7497						8.32	15.2834		10.05	13141.4	0.98971	10.15	4169	1.12676
6.38	45.9387	-0.43004		6.69	19.025	-0.75026						8.33	15.2975		10.11	13141.7	0.98973	10.17	4168.6	1.12665
6.39	45.9364	-0.43007		6.71	19.0117	-0.75044						8.41	15.3526		10.13	13140.8	0.98967	10.24	4165.05	1.12569
6.41	45.9312	-0.43013		6.72	19.0173	-0.75036						8.47	15.4977		10.2	13139.3	0.98955	10.31	4164.08	1.12543
6.46	45.9276	-0.43018		6.73	76.1491	-0.000405618						8.48	15.6379		10.26	13139.3	0.98955	10.33	4163.5	1.12527
6.52	45.9274	-0.43018		6.79	76.1495	-0.000400368						8.49	15.5895		10.29	13139.3	0.98955	10.4	4160.33	1.12441
6.53	45.9262	-0.4302		6.85	76.1484	-0.000414807						8.51	16.1861		10.35	13137.7	0.98943	10.46	4159.66	1.12423
6.55	45.9256	-0.4302		6.86	76.1497	-0.000397742						8.57	16.2118		10.41	13138	0.98946	10.49	4159.26	1.12412
6.56	45.9247	-0.43021		6.87	76.1505	-0.000387241						8.65	16.1749		10.43	13137.7	0.98943	10.55	4155.91	1.12322
6.62	45.9467	-0.42994		6.88	76.1506	-0.000385928						8.66	16.2052		10.5	13135.7	0.98928	10.62	4155.27	1.12305
6.68	45.9509	-0.42989		6.94	19.0723	-0.74964						8.67	16.474		10.57	13135.8	0.98929	10.64	4154.82	1.12292
6.69	45.9645	-0.42972		7.01	19.1529	-0.74858						8.74	16.6071		10.59	13135.5	0.98927	10.7	4152.13	1.1222
6.7	45.9855	-0.42946		7.02	76.1581	-0.000287477						8.81	16.6562		10.65	13133.8	0.98914	10.77	4151.04	1.1219
6.71	46.0645	-0.42848		7.03	76.1616	-0.000241533						8.82	16.6946		10.72	13133.4	0.98911	10.79	4150.91	1.12187
6.77	80.5769	-0.0002866		7.04	76.163	-0.000223156						8.84	16.7538		10.74	13133.4	0.98911	10.85	4147.68	1.12099
6.83	80.5768	-0.000287841		7.1	76.1623	-0.000232344						8.91	17.911		10.81	13132.7	0.98906	10.91	4147.81	1.12103
6.85	80.5735	-0.000328784		7.16	76.163	-0.000223156						8.99	17.8284		10.87	13131.7	0.98898	10.94	4146.67	1.12072
6.86	80.5719	-0.000348635		7.17	20.3928	-0.73231						9	17.7875		10.89	13131.5	0.98897	11	4143.67	1.11991
6.87	80.5639	-0.000447891		7.19	20.3239	-0.73321						9.08	18.0733		10.96	13129.3	0.9888	11.07	4143.37	1.11983
6.93	80.5594	-0.000503722		7.2	19.4576	-0.74458						9.14	18.3221		11.07	13128.3	0.98873	11.09	4142.43	1.11958
6.99	80.5578	-0.000523573		7.26	76.1634	-0.000217905						9.16	18.3488		11.14	13129.1	0.98879	11.15	4139.68	1.11883
7	80.5599	-0.000497519		7.33	76.16	-0.000262536						9.17	18.3979		11.16	13127.7	0.98868	11.22	4139.63	1.11882
7.01	80.5566	-0.000538462		7.34	76.1618	-0.000238908						9.26	19.1904		11.22	13126.4	0.98858	11.24	4138.73	1.11858
7.03	80.5505	-0.000614144		7.35	76.1624	-0.000231032						9.33	19.1431		11.29	13125.8	0.98854	11.31	4135.77	1.11778
7.09	80.5458	-0.000672457		7.36	76.1595	-0.0002691						9.34	19.2607		11.31	13126	0.98855	11.37	4135.53	1.11771
7.15	80.5484	-0.000640199		7.41	19.156	-0.74854						9.36	19.8585		11.38	13124.1	0.98841	11.39	4134.8	1.11751
7.16	80.5469	-0.000658809		7.48	19.1292	-0.74889						9.44	20.1403		11.45	13123.4	0.98836	11.46	4132.34	1.11685
7.17	80.5426	-0.000712159		7.49	19.1491	-0.74863						9.51	20.2473		11.47	13123.9	0.98839	11.53	4131.57	1.11664
7.18	80.5406	-0.000736973		7.5	19.1356	-0.74881						9.52	20.3096		11.53	13122.1	0.98826	11.55	4131.15	1.11653
7.24	80.5374	-0.000776675		7.51	76.1712	-0.000115516						9.53	20.9072		11.6	13121.9	0.98824	11.61	4128.65	1.11585
7.3	80.5325	-0.000837469		7.58	76.175	-6.5634e-05						9.61	21.4377		11.62	13121.6	0.98822	11.67	4127.89	1.11565
7.32	80.5344	-0.000813896		7.64	76.1723	-0.000101076						9.67	21.389		11.69	13121	0.98818	11.69	4127.78	1.11562
7.33	80.5352	-0.00080397		7.65	76.1733	-8.79496e-05						9.69	21.4887		11.75	13119	0.98803	11.76	4124.64	1.11477
7.34	80.5282	-0.000890819		7.66	76.1765	-4.59438e-05						9.7	21.5365		11.77	13120.3	0.98812	11.83	4124.25	1.11466
7.41	80.5257	-0.000921836		7.67	76.1735	-8.53242e-05						9.77	22.2264		11.79	13118.2	0.98797	11.85	4123.74	1.11452
7.47	80.5271	-0.000904467		7.73	19.4557	-0.74461						9.84	22.4617		11.86	13117.8	0.98793	11.91	4121.32	1.11387
7.48	80.5239	-0.000944169		7.79	19.4888	-0.74417						9.86	22.5817		11.92	13118.5	0.98799	11.98	4120.73	1.11371
7.49	80.5247	-0.000934243		7.8	19.4512	-0.74467						9.87	23.2086		11.94	13117.3	0.9879	12	4120.22	1.11357
7.5	80.5201	-0.000991315		7.82	19.7961	-0.74014						9.94	23.6481		12.01	13116	0.9878	12.07	4117.88	1.11294
7.56	80.5146	-0.00106		7.83	76.1833	4.33185e-05						10.03	23.899		12.07	13115.5	0.98776	12.13	4117.53	1.11285
7.62	80.512	-0.00109		7.9	76.1832	4.20058e-05						10.04	24.4132		12.09	13115.7	0.98778	12.15	4117.12	1.11274
7.63	80.516	-0.00104		7.96	76.1855	7.21974e-05						10.12	24.7588		12.16	13114.1	0.98766	12.22	4114.4	1.112
7.64	80.5123	-0.00109		7.97	76.1861	8.00735e-05						10.19	24.8605		12.22	13114.1	0.98766	12.28	4113.63	1.11179
7.66	80.5093	-0.00113		7.98	76.1795	-6.5634e-06						10.2	24.9139		12.24	13113	0.98757	12.31	4113.63	1.11179
7.72	80.5034	-0.0012		7.99	76.1836	4.72565e-05						10.22	25.6922		12.3	13112.5	0.98754	12.37	4111.03	1.11109
7.78	80.5021	-0.00121		8.05	19.1157	-0.74907						10.29	26.2507		12.37	13111.7	0.98748	12.43	4110.68	1.11099
7.79	80.5037	-0.00119		8.12	76.2378	0.000758729						10.36	26.6572		12.39	13112	0.9875	12.45	4110.16	1.11085
7.8	47.8982	-0.40573		8.13	76.2365	0.000741664						10.37	26.5072		12.45	13110.1	0.98736	12.52	4107.9	1.11024
7.82	47.0469	-0.41629		8.14	76.2371	0.000749541						10.39	27.0751		12.52	13110.3	0.98737	12.59	4107.78	1.11021
7.87	46.7593	-0.41986		8.15	76.2371	0.000749541						10.46	27.6458		12.54	13108.7	0.98725	12.61	4107.19	1.11005
7.93	46.7119	-0.42045		8.21	76.234	0.000708847						10.53	27.6345		12.61	13106.8	0.98711	12.68	4104.97	1.10945
7.94	46.6801	-0.42084		8.26	76.2382	0.00076398						10.54	27.849		12.67	13109.1	0.98728	12.74	4104.42	1.1093
7.95	46.6594	-0.4211		8.27	76.2331	0.000697033						10.56	27.854		12.7	13104.3	0.98692	12.76	4104.17	1.10924
7.97	46.6383	-0.42136		8.28	19.2585	-0.7472						10.64	29.3035		12.76	13108.8	0.98726	12.83	4102.13	1.10868
8.03	46.4754	-0.42338		8.3	19.1688	-0.74837						10.72	29.3356		12.82	13128.4	0.98873	12.89	4101.61	1.10854
8.09	46.4905	-0.42319		8.31	19.1289	-0.7489						10.73	29.42		12.84	13132.6	0.98905	12.91	4101.19	1.10843
8.1	46.4618	-0.42355		8.38	76.2325	0.000689157						10.8	31.57		12.91	13176.9	0.99239	12.98	4098.68	1.10775
8.11	46.4653	-0.42351		8.45	76.238	0.000761355						10.87	31.5147		12.98	13193.7	0.99365	13.06	4098.29	1.10765
8.13	46.4221	-0.42404		8.46	76.2359	0.000733788						10.88	32.0997		13	13192.6	0.99357	13.14	4095.31	1.10684
8.18	46.3961	-0.42437		8.47	76.2355	0.000728538						10.89	32.6574		13.06	13292.4	1.00108	13.21	4094.92	1.10674
8.24	46.3872	-0.42448		8.54	19.4314	-0.74493						10.97	33.3779		13.13	13309	1.00233	13.23	4094.8	1.1067
8.25	46.3802	-0.42456		8.59	19.3641	-0.74581						11.04	33.8518		13.15	13315.9	1.00285	13.3	4092.61	1.10611
8.26	46.3758	-0.42462		8.61	19.3673	-0.74577						11.05	34.1494		13.22	13474.4	1.01479	13.37	4092.07	1.10596
8.28	46.3727	-0.42466		8.62	19.3616	-0.74584						11.06	34.1579		13.29	13511.1	1.01756	13.39	4091.76	1.10588
8.34	46.3131	-0.4254		8.63	76.2319	0.000681281						11.07	34.2176		13.31	13529	1.0189	13.46	4089.51	1.10527
8.4	46.3041	-0.42551		8.7	76.2348	0.000719349						11.13	35.2268		13.37	13771.4	1.03716	13.53	4088.99	1.10513
8.41	46.2991	-0.42557		8.76	76.236	0.000735101						11.2	35.4094		13.44	13864.3	1.04416	13.55	4088.4	1.10497
8.42	46.2951	-0.42562		8.77	76.2347	0.000718036						11.21	35.6568		13.46	13921.7	1.04848	13.62	4086.75	1.10453
8.43	46.2807	-0.4258		8.79	76.2314	0.000674718						11.23	36.1588		13.52	14265.3	1.07436	13.68	4085.78	1.10426
8.5	46.2724	-0.4259		8.8	19.2432	-0.7474						11.29	36.9147		13.59	14371.8	1.08238	13.7	4085.87	1.10429
8.56	46.272	-0.42591		8.86	19.1483	-0.74864						11.36	37.6779		13.61	14373.3	1.08249	13.77	4083.19	1.10356
8.57	46.2721	-0.4259		8.92	19.129	-0.7489						11.37	37.4129		13.68	14491.6	1.0914	13.84	4083.16	1.10356
8.58	46.2683	-0.42595		8.93	19.1215	-0.749						11.39	38.0712		13.74	14491.8	1.09141	13.86	4082.63	1.10341
8.59	46.2703	-0.42593		8.94	19.1899	-0.7481						11.46	39.015		13.76	14469	1.0897	13.92	4080.7	1.10289
8.66	46.3147	-0.42538		8.95	76.2315	0.00067603						11.53	39.1306		13.84	14271.2	1.0748	13.99	4080.46	1.10283
8.71	46.3243	-0.42526		9.02	76.2319	0.000681281						11.54	39.8323		13.9	14223.2	1.07119	14.02	4078.96	1.10242
8.72	46.3384	-0.42508		9.08	76.2316	0.000677343						11.56	39.9924		13.92	14206.2	1.06991	14.09	4078.04	1.10217
8.74	46.3637	-0.42477		9.09	76.2302	0.000658966						11.63	41.2006		13.98	14342.4	1.08016	14.16	4077.23	1.10195
8.75	46.4592	-0.42358		9.11	19.2912	-0.74677						11.7	41.5653		14.04	14489.7	1.09126	14.18	4077.19	1.10194
8.81	80.5033	-0.0012		9.12	19.0152	-0.75039						11.71	41.6615		14.06	14573.2	1.09754	14.24	4075.16	1.10139
8.87	80.5012	-0.00123		9.19	76.2454	0.000858493						11.73	41.6794		14.13	15824	1.19175	14.31	4075.09	1.10138
8.88	80.5025	-0.00121		9.25	76.2496	0.000913626						11.79	45.6779		14.19	16153.8	1.21658	14.33	4074.23	1.10114
8.89	80.4981	-0.00126		9.26	76.2481	0.000893935						11.86	45.9153		14.21	16515.8	1.24385	14.39	4072.47	1.10067
8.91	80.4899	-0.00137		9.27	76.2502	0.000921502						11.87	45.8606		14.28	18821.8	1.41752	14.45	4072.14	1.10058
8.96	80.4857	-0.00142		9.28	76.2524	0.000950381						11.88	46.1476		14.34	19328	1.45564	14.48	4071.99	1.10054
9.02	80.484	-0.00144		9.34	19.4902	-0.74416						11.89	48.5177		14.37	19905.8	1.49916	14.54	4069.83	1.09995
9.03	80.4812	-0.00147		9.4	19.4538	-0.74463						11.96	48.7662		14.44	23810	1.79319	14.61	4069.48	1.09986
9.05	80.4854	-0.00142		9.41	19.3305	-0.74625						12.04	49.2529		14.51	24544.2	1.84849	14.63	4069.41	1.09984
9.06	80.4772	-0.00152		9.43	19.3114	-0.7465						12.05	49.7623		14.53	27193	2.04797	14.7	4067.2	1.09924
9.12	80.4733	-0.00157		9.44	76.247	0.000879496						12.07	50.8071		14.6	29725	2.23867	14.77	4066.53	1.09906
9.18	80.4709	-0.0016		9.5	76.2505	0.00092544						12.13	52.2265		14.67	30674	2.31014	14.79	4066.64	1.09909
9.19	80.4721	-0.00159		9.56	76.2484	0.000897873						12.19	53.5441		14.69	31583.4	2.37863	14.86	4064.16	1.09842
9.2	80.4722	-0.00159		9.58	76.2492	0.000908375						12.2	52.0888		14.76	36690.9	2.76329	14.93	4064.09	1.0984
9.22	80.4654	-0.00167		9.59	76.2512	0.000934629						12.21	52.7429		14.82	37726.5	2.84128	14.95	4063.59	1.09827
9.27	80.4615	-0.00172		9.6	76.2484	0.000897873						12.23	52.5794		14.84	38655	2.91121	15.01	4061.74	1.09777
9.33	80.4604	-0.00173		9.66	19.1942	-0.74804						12.29	55.345		14.91	43954.4	3.31032	15.08	4061.32	1.09765
9.34	80.4584	-0.00176		9.72	19.1988	-0.74798						12.36	55.7882		14.97	45039.4	3.39203	15.1	4060.83	1.09752
9.36	80.4615	-0.00172		9.74	19.1692	-0.74837						12.37	56.7809		15	46331.9	3.48937	15.17	4058.92	1.09701
9.37	80.4586	-0.00175		9.75	19.1938	-0.74805						12.39	55.9273		15.06	51509.3	3.8793	15.24	4058.7	1.09695
9.44	80.4523	-0.00183		9.82	76.2431	0.000828301						12.46	58.6197		15.12	52557.4	3.95823	15.26	4058.51	1.09689
9.5	80.4537	-0.00182		9.89	76.2425	0.000820425						12.53	59.5985		15.15	53624.3	4.03858	15.32	4056.44	1.09634
9.51	80.4514	-0.00184		9.9	76.2422	0.000816487						12.54	60.3121		15.21	59583.5	4.48739	15.39	4056.45	1.09634
9.52	80.4504	-0.00186		9.91	19.4319	-0.74492						12.56	61.0082		15.29	60636.7	4.5667	15.41	4055.73	1.09614
9.54	80.4447	-0.00193		9.98	20.0917	-0.73626						12.63	65.5509		15.31	61604	4.63955	15.48	4054.16	1.09572
9.59	80.4433	-0.00194		10.04	76.2414	0.000805986						12.71	66.32		15.38	67357.5	5.07286	15.55	4053.7	1.09559
9.65	80.4417	-0.00196		10.06	76.2421	0.000815175						12.72	66.0938		15.45	68323.6	5.14562	15.57	4053.46	1.09553
9.66	80.4407	-0.00198		10.07	76.2423	0.0008178						12.8	73.7382		15.47	69387.2	5.22573	15.63	4051.64	1.09504
9.67	80.4411	-0.00197		10.09	76.2431	0.000828301						12.87	76.0391		15.54	72333	5.44758	15.7	4051.04	1.09488
9.68	80.4415	-0.00197		10.15	76.2459	0.000865056						12.88	74.2565		15.61	71999.4	5.42246	15.72	4050.71	1.09479
9.74	46.2935	-0.42564		10.21	76.2441	0.000841428						12.9	74.9147		15.63	71707	5.40044	15.79	4049.22	1.09438
9.8	46.2302	-0.42642		10.22	76.2441	0.000841428						12.97	75.97		15.69	70485	5.3084	15.86	4049.06	1.09434
9.82	46.2383	-0.42632		10.23	19.3303	-0.74625						13.04	76.415		15.76	70277.1	5.29275	15.88	4048.59	1.09421
9.83	46.2775	-0.42584		10.24	19.4646	-0.74449						13.06	77.4418		15.78	70083.5	5.27817	15.94	4046.9	1.09376
9.84	46.1787	-0.42706		10.31	76.2432	0.000829614						13.07	78.9377		15.85	69062.5	5.20127	16.01	4046.41	1.09362
9.9	46.129	-0.42768		10.37	76.2413	0.000804673						13.14	80.1553		15.92	68915.3	5.19019	16.03	4046.24	1.09358
9.96	46.1131	-0.42788		10.38	76.2451	0.000854555						13.21	80.9891		15.94	68776	5.1797	16.09	4044.56	1.09312
9.97	46.1068	-0.42796		10.4	76.2449	0.00085193						13.22	81.1635		16	68038.8	5.12418	16.16	4044.09	1.093
9.98	46.0917	-0.42814		10.45	19.721	-0.74113						13.23	89.78		16.07	67923.7	5.11551	16.19	4043.98	1.09297
9.99	46.0927	-0.42813		10.52	19.5754	-0.74304						13.31	95.0262		16.1	67802.7	5.10639	16.25	4042.5	1.09257
10.06	46.0732	-0.42837		10.53	19.7484	-0.74077						13.38	94.78		16.16	67257.5	5.06533	16.32	4041.98	1.09243
10.11	46.0625	-0.4285		10.54	19.6361	-0.74224						13.4	98.2118		16.23	67158.1	5.05785	16.34	4041.76	1.09237
10.13	46.0674	-0.42844		10.61	76.236	0.000735101						13.47	103.635		16.25	67062.2	5.05063	16.4	4040.11	1.09192
10.14	46.0641	-0.42849		10.67	76.2397	0.00078367						13.54	104.328		16.31	66610.5	5.01661	16.47	4039.66	1.0918
10.15	46.0533	-0.42862		10.68	76.2377	0.000757417						13.56	105.529		16.37	66524.7	5.01014	16.49	4039.63	1.09179
10.21	46.027	-0.42895		10.69	76.2368	0.000745603						13.57	112.645		16.39	66432.8	5.00322	16.56	4037.94	1.09134
10.27	46.0204	-0.42903		10.7	76.237	0.000748228						13.65	111.222		16.46	65962.6	4.96781	16.63	4037.46	1.09121
10.28	46.0173	-0.42907		10.77	19.3518	-0.74597						13.72	111.89		16.53	65881.2	4.96168	16.65	4037.33	1.09117
10.29	46.0134	-0.42911		10.83	19.3309	-0.74625						13.73	114.252		16.55	65802.5	4.95575	16.71	4038.84	1.09158
10.31	46.0087	-0.42917		10.84	19.299	-0.74667						13.75	108.188		16.61	65422	4.9271	16.79	4040.59	1.09205
10.36	45.9783	-0.42955		10.86	19.3066	-0.74657						13.82	111.03		16.69	65354.1	4.92198	16.81	4054.85	1.09591
10.43	45.9748	-0.42959		10.87	76.238	0.000761355						13.88	110.703		16.71	65282.2	4.91657	16.88	4071.91	1.10052
10.44	45.9748	-0.42959		10.93	76.2411	0.000802048						13.9	114.982		16.77	64922.7	4.88949	16.95	4079.59	1.10259
10.45	45.9728	-0.42962		11	76.2398	0.000784983						13.91	118.493		16.84	64864.9	4.88514	16.97	4082.55	1.10339
10.51	45.9672	-0.42969		11.01	76.2429	0.000825676						13.99	124.648		16.86	64797.7	4.88008	17.04	4104.7	1.10938
10.57	45.9684	-0.42967		11.02	76.2427	0.000823051						14.06	125.184		16.92	64447.3	4.85369	17.11	4115.05	1.11218
10.59	45.9696	-0.42966		11.09	19.2588	-0.74719						14.07	125.456		16.99	64394.9	4.84974	17.13	4115.23	1.11222
10.6	45.9678	-0.42968		11.16	19.6228	-0.74242						14.09	131.616		17.01	64337.2	4.8454	17.19	4160.56	1.12448
10.61	45.9756	-0.42958		11.17	76.2604	0.00106						14.16	130.349		17.08	64056.4	4.82425	17.26	4171.75	1.1275
10.67	45.9759	-0.42958		11.18	76.2642	0.00111						14.23	131.613		17.15	64004.9	4.82037	17.28	4179.26	1.12953
10.72	45.9754	-0.42959		11.25	76.2654	0.00112						14.25	132.125		17.17	63953	4.81646	17.34	4286.81	1.1586
10.74	45.9745	-0.4296		11.3	76.2677	0.00115						14.26	144.342		17.23	63679.8	4.79589	17.42	4338.1	1.17246
10.75	45.9741	-0.4296		11.32	76.268	0.00116						14.33	160.179		17.31	63635.1	4.79252	17.44	4462.87	1.20618
10.76	45.9746	-0.4296		11.33	76.2665	0.00114						14.4	160.575		17.33	63585.2	4.78876	17.5	6937.13	1.8749
10.77	45.9735	-0.42961		11.34	76.2656	0.00112						14.42	160.992		17.39	63343.4	4.77055	17.56	7733.85	2.09023
10.83	45.9707	-0.42964		11.4	76.3246	0.0019						14.43	162.733		17.46	63299.4	4.76724	17.59	8515.28	2.30143
10.89	45.97	-0.42965		11.47	76.3259	0.00192						14.5	192.499		17.48	63248.8	4.76343	17.65	11876.6	3.20989
10.9	45.9714	-0.42964		11.48	76.3268	0.00193						14.58	194.469		17.54	63012.3	4.74562	17.73	11651.3	3.149
10.91	45.9693	-0.42966		11.49	76.3276	0.00194						14.59	200.726		17.61	62966	4.74213	17.75	11524.4	3.1147
10.93	45.9988	-0.4293		11.5	76.3255	0.00191						14.67	220.418		17.63	62923	4.73889	17.81	11130.1	3.00814
10.99	80.418	-0.00226		11.56	76.3247	0.0019						14.75	256.328		17.7	62678.6	4.72049	17.87	11068.5	2.99149
11.05	80.4148	-0.0023		11.62	19.0637	-0.74975						14.77	253.439		17.77	62644	4.71788	17.89	11014.2	2.97681
11.07	80.4119	-0.00233		11.64	19.1458	-0.74868						14.84	241.766		17.79	62600.1	4.71457	17.96	10783.8	2.91454
11.08	80.413	-0.00232		11.65	19.135	-0.74882						14.92	246.378		17.86	62399.9	4.6995	18.02	10746	2.90432
11.09	80.4037	-0.00244		11.66	19.2996	-0.74666						14.93	259.369		17.92	62366.7	4.697	18.04	10710.8	2.89481
11.15	80.3942	-0.00255		11.72	76.3398	0.0021						15.01	302.479		17.95	62324.8	4.69384	18.11	10534.5	2.84716
11.2	80.3944	-0.00255		11.79	76.341	0.00211						15.09	308.374		18.01	62115.3	4.67806	18.18	10507	2.83973
11.22	80.3943	-0.00255		11.8	76.3427	0.00214						15.11	305.006		18.08	62080	4.6754	18.2	10480.5	2.83257
11.23	80.3915	-0.00259		11.81	76.3394	0.00209						15.18	346.124		18.1	62041.3	4.67249	18.26	10355.5	2.79878
11.24	80.3904	-0.0026		11.88	19.5114	-0.74388						15.24	351.029		18.17	61852	4.65823	18.32	10260.3	2.77305
11.3	80.3829	-0.00269		11.94	19.4753	-0.74435						15.26	384.415		18.23	61815.7	4.6555	18.35	10146.3	2.74224
11.37	80.3787	-0.00275		11.95	19.4352	-0.74488						15.27	576.606		18.26	61773.1	4.65229	18.41	9425.02	2.5473
11.38	80.3806	-0.00272		11.96	19.4207	-0.74507						15.34	625.429		18.32	61583.7	4.63803	18.48	8929.73	2.41344
11.39	80.3771	-0.00277		11.97	19.4102	-0.74521						15.42	624.488		18.39	61552.7	4.63569	18.5	8363.59	2.26043
11.4	80.3736	-0.00281		12.04	76.3382	0.00208						15.44	466.026		18.41	61517.7	4.63305	18.56	5923.32	1.6009
11.46	80.3687	-0.00287		12.1	76.3378	0.00207						15.51	580.012		18.47	61351.5	4.62054	18.63	5743.9	1.55241
11.53	80.3686	-0.00287		12.12	76.3391	0.00209						15.58	554.259		18.54	61313.8	4.6177	18.65	5605.17	1.51491
11.54	80.3677	-0.00288		12.13	76.3363	0.00205						15.6	558.515		18.56	61280.4	4.61518	18.71	5220.02	1.41082
11.55	80.3644	-0.00292		12.19	19.2368	-0.74748						15.68	1047.58		18.63	61106.6	4.60209	18.78	5173.35	1.3982
11.56	80.3617	-0.00296		12.26	19.2222	-0.74767						15.75	940.544		18.7	61082	4.60024	18.8	5125.65	1.38531
11.63	80.3569	-0.00302		12.27	19.1426	-0.74872						15.78	925.574		18.72	61043.6	4.59735	18.87	4922.99	1.33054
11.68	80.3575	-0.00301		12.28	19.1428	-0.74872						15.85	1107.21		18.78	60892.6	4.58598	18.93	4900.54	1.32447
11.7	80.3571	-0.00301		12.35	76.3475	0.0022						15.93	1406.22		18.85	60858.9	4.58344	18.95	4884.91	1.32025
11.71	80.3577	-0.00301		12.42	76.35	0.00223						15.95	1444.19		18.87	60836	4.58171	19.03	4792.92	1.29538
11.72	80.3574	-0.00301		12.43	76.349	0.00222						16.02	1919.39		18.94	60663.3	4.56871	19.1	4775.8	1.29076
11.79	80.3522	-0.00307		12.44	76.3499	0.00223						16.09	1780.38		19.02	60631.9	4.56634	19.12	4768.16	1.28869
11.84	80.3497	-0.00311		12.5	18.8171	-0.75299						16.11	1894.76		19.04	60538.1	4.55928	19.18	4712.09	1.27354
11.86	80.351	-0.00309		12.56	18.9077	-0.7518									19.11	60454.4	4.55297	19.24	4704.63	1.27152
11.87	80.3461	-0.00315		12.58	76.3698	0.00249									19.18	60427.1	4.55092	19.27	4694.62	1.26882
11.88	80.3422	-0.0032		12.59	76.3694	0.00249									19.2	60400.4	4.54891	19.33	4640.37	1.25415
11.94	80.3424	-0.0032		12.6	76.3766	0.00258									19.26	60261.9	4.53848	19.4	4629.6	1.25124
12	80.3416	-0.00321		12.66	76.3796	0.00262									19.34	60233.1	4.53631	19.42	4621.34	1.24901
12.01	80.3398	-0.00323		12.72	76.3823	0.00266									19.36	60208.8	4.53448	19.49	4579.37	1.23767
12.02	80.3414	-0.00321		12.74	76.3799	0.00262									19.42	60053	4.52274	19.55	4573.62	1.23611
12.03	80.3402	-0.00322		12.75	76.3824	0.00266									19.5	60021	4.52033	19.57	4566.54	1.2342
12.09	80.3316	-0.00333		12.76	19.1496	-0.74863									19.52	59930.3	4.5135	19.64	4537.15	1.22626
12.15	80.3342	-0.0033		12.83	76.3822	0.00265									19.6	59850.6	4.5075	19.7	4532.3	1.22495
12.16	80.3332	-0.00331		12.9	76.3816	0.00265									19.67	59826.6	4.50569	19.72	4527.28	1.22359
12.18	80.3295	-0.00336		12.91	76.386	0.0027									19.69	59807.8	4.50428	19.79	4501.81	1.21671
12.19	80.3287	-0.00337		12.92	76.3869	0.00272									19.75	59670.8	4.49396	19.86	4496.56	1.21529
12.26	80.3236	-0.00343		12.99	76.3901	0.00276									19.83	59638.8	4.49155	19.88	4492.78	1.21426
12.31	80.3253	-0.00341		13.05	52.6976	-0.30825									19.85	59557.9	4.48546	19.94	4471.97	1.20864
12.32	80.3289	-0.00336		13.06	18.848	-0.75259									19.93	59481	4.47967	20.01	4467.25	1.20736
12.34	80.3241	-0.00342		13.07	18.8355	-0.75275									19.99	59460	4.47808	20.03	4464.41	1.2066
12.35	80.3259	-0.0034		13.09	18.7858	-0.7534									20.01	59437.1	4.47636	20.09	4447.34	1.20198
12.41	80.3155	-0.00353		13.15	76.4036	0.00294									20.08	59321.9	4.46768	20.16	4444.51	1.20122
12.48	80.317	-0.00351		13.21	76.4036	0.00294									20.15	59294.1	4.46559	20.18	4441.12	1.2003
12.49	80.3156	-0.00353		13.23	76.406	0.00297									20.17	59273.5	4.46404	20.24	4426	1.19622
12.5	80.3161	-0.00352		13.24	76.4075	0.00299									20.24	59156.8	4.45525	20.3	4424.25	1.19574
12.57	80.3128	-0.00356		13.3	19.2349	-0.74751									20.31	59127.4	4.45304	20.32	4420.56	1.19475
12.62	80.3113	-0.00358		13.37	19.1492	-0.74863									20.33	59115.3	4.45212	20.39	4408.11	1.19138
12.63	80.3116	-0.00358		13.38	19.195	-0.74803									20.39	58993.3	4.44294	20.45	4405.9	1.19078
12.65	80.3124	-0.00357		13.39	19.1456	-0.74868									20.46	58972.4	4.44136	20.47	4402.96	1.18999
12.66	80.3109	-0.00359		13.41	76.4038	0.00294									20.48	58952.1	4.43983	20.54	4391.23	1.18682
12.72	80.3076	-0.00363		13.47	76.4138	0.00307									20.55	58833.5	4.4309	20.6	4389	1.18622
12.78	80.3095	-0.0036		13.54	76.4155	0.00309									20.62	58811.4	4.42924	20.62	4386.47	1.18553
12.8	80.3083	-0.00362		13.55	76.4144	0.00308									20.64	58793.4	4.42788	20.69	4375.75	1.18264
12.81	80.3103	-0.00359		13.56	76.415	0.00308									20.7	58683.4	4.4196	20.75	4373.79	1.18211
12.82	80.3057	-0.00365		13.62	19.1072	-0.74918									20.78	58660.7	4.41789	20.77	4372.1	1.18165
12.88	80.3079	-0.00362		13.68	19.114	-0.74909									20.8	58597.6	4.41313	20.84	4361.59	1.17881
12.94	80.3098	-0.0036		13.69	19.1014	-0.74926									20.87	58524.1	4.4076	20.91	4359.31	1.17819
12.95	80.3064	-0.00364		13.71	19.0625	-0.74977									20.95	58505.8	4.40622	20.93	4357.05	1.17758
12.97	80.3066	-0.00364		13.72	76.4148	0.00308									20.97	58487.3	4.40483	20.99	4349.15	1.17545
12.98	80.3037	-0.00368		13.79	76.415	0.00308									21.03	58393.7	4.39778	21.06	4346.12	1.17463
13.05	80.3043	-0.00367		13.84	76.4178	0.00312									21.1	58371.9	4.39614	21.08	4345.56	1.17448
13.11	80.3043	-0.00367		13.86	76.4174	0.00312									21.12	58359.3	4.39519	21.14	4337.52	1.1723
13.12	80.3017	-0.0037		13.87	76.4194	0.00314									21.18	58252.2	4.38712	21.2	4335.01	1.17162
13.13	80.3014	-0.0037		13.88	19.5602	-0.74324									21.26	58238.1	4.38606	21.23	4333.66	1.17126
13.14	80.2969	-0.00376		13.95	19.1847	-0.74817									21.28	58177.2	4.38147	21.29	4325.66	1.1691
13.2	80.2976	-0.00375		14.01	19.1767	-0.74827									21.35	58115.1	4.3768	21.36	4324.37	1.16875
13.27	80.2974	-0.00375		14.02	19.2889	-0.7468									21.42	58095.4	4.37531	21.38	4322.68	1.16829
13.28	80.2982	-0.00374		14.04	76.4029	0.00293									21.44	58084.8	4.37451	21.44	4315.23	1.16628
13.29	80.2952	-0.00378		14.11	76.4039	0.00294									21.51	57967	4.36564	21.51	4314.37	1.16605
13.3	80.2968	-0.00376		14.17	76.4053	0.00296									21.58	57930	4.36286	21.53	4313.02	1.16568
13.36	46.8345	-0.41893		14.18	76.404	0.00294									21.61	57478.1	4.32882	21.59	4306.6	1.16395
13.43	46.7264	-0.42027		14.2	76.4045	0.00295									21.66	53942.2	4.06252	21.65	4303.81	1.16319
13.44	46.6361	-0.42139		14.21	18.9828	-0.75082									21.73	53258.9	4.01106	21.68	4303.54	1.16312
13.45	46.6	-0.42184		14.27	76.3824	0.00266									21.75	52644.6	3.9648	21.74	4297.47	1.16148
13.52	80.388	-0.00263		14.33	76.382	0.00265									21.82	49589.6	3.73472	21.81	4295.24	1.16088
13.58	80.3871	-0.00264		14.34	76.3853	0.00269									21.88	49078.9	3.69626	21.83	4294.77	1.16075
13.59	80.3851	-0.00267		14.36	76.3849	0.00269									21.9	48533.1	3.65515	21.9	4287.75	1.15885
13.61	80.3835	-0.00269		14.37	76.3845	0.00268									21.97	45981.5	3.46298	21.96	4286.63	1.15855
13.62	45.9265	-0.43019		14.43	19.1712	-0.74834									22.04	45552.6	3.43068	21.98	4286.28	1.15845
13.68	80.5552	-0.000555831		14.49	19.1512	-0.74861									22.06	45043.2	3.39232	22.05	4278.7	1.15641
13.75	80.548	-0.000645161		14.51	19.1416	-0.74873									22.12	42961	3.2355	22.13	4277.98	1.15621
13.76	80.5441	-0.000693548		14.52	19.1408	-0.74874									22.18	42521.4	3.20239	22.16	4274.89	1.15538
13.77	80.5392	-0.000754342		14.58	76.3654	0.00243									22.2	42082	3.1693	22.22	4270.32	1.15414
13.83	80.5148	-0.00106		14.64	76.3669	0.00245									22.26	39879.5	3.00343	22.29	4270.36	1.15415
13.89	80.5109	-0.00111		14.66	76.3673	0.00246									22.33	39408.5	2.96795	22.31	4268.56	1.15366
13.91	80.5103	-0.00111		14.67	76.3695	0.00249									22.35	38999.1	2.93712	22.37	4262.91	1.15214
13.92	80.5064	-0.00116		14.68	76.3726	0.00253									22.42	36637.4	2.75926	22.44	4262.51	1.15203
13.94	80.4978	-0.00127		14.74	19.5399	-0.7435									22.49	36222.2	2.72799	22.46	4260.97	1.15161
13.99	80.4903	-0.00136		14.8	19.5127	-0.74386									22.51	35835.1	2.69883	22.52	4256.06	1.15029
14.05	80.4902	-0.00136		14.81	19.447	-0.74472									22.57	33655.9	2.53471	22.59	4255.96	1.15026
14.06	80.4873	-0.0014		14.83	19.4969	-0.74407									22.64	33267.6	2.50547	22.61	4254.28	1.14981
14.08	80.488	-0.00139		14.84	76.3526	0.00227									22.66	32915.9	2.47898	22.67	4250.24	1.14871
14.09	80.4789	-0.0015		14.91	76.3561	0.00231									22.72	30887.9	2.32625	22.74	4249.29	1.14846
14.15	80.4748	-0.00155		14.97	76.3568	0.00232									22.8	30619.6	2.30604	22.76	4248.83	1.14833
14.21	80.4725	-0.00158		14.98	76.3552	0.0023									22.82	30320.6	2.28352	22.82	4243.49	1.14689
14.22	80.4708	-0.0016		14.99	76.3547	0.00229									22.88	28880.3	2.17505	22.89	4242.91	1.14673
14.23	80.4698	-0.00162		15.01	19.5376	-0.74353									22.95	28518.9	2.14783	22.91	4241.8	1.14643
14.24	80.4687	-0.00163		15.07	19.3369	-0.74617									22.97	28262.9	2.12855	22.97	4237.38	1.14524
14.31	80.4597	-0.00174		15.13	19.6699	-0.7418									23.03	27218.4	2.04989	23.04	4237.31	1.14522
14.37	80.4602	-0.00173		15.14	76.3399	0.0021									23.1	27050.4	2.03723	23.07	4233.74	1.14425
14.38	80.457	-0.00177		15.16	76.343	0.00214									23.12	26976.9	2.0317	23.14	4231.8	1.14373
14.39	80.4568	-0.00178		15.23	76.3428	0.00214									23.18	26130.7	1.96797	23.2	4230	1.14324
14.4	80.4525	-0.00183		15.29	76.3437	0.00215									23.25	26019	1.95956	23.23	4229.35	1.14307
14.47	80.4484	-0.00188		15.3	76.342	0.00213									23.27	25898.9	1.95051	23.29	4225.65	1.14207
14.53	80.446	-0.00191		15.31	76.3397	0.0021									23.33	25371	1.91075	23.36	4225.21	1.14195
14.54	80.4444	-0.00193		15.32	19.2708	-0.74704									23.4	25295	1.90503	23.38	4223.46	1.14148
14.55	80.4444	-0.00193		15.39	76.3155	0.00178									23.42	25243.9	1.90118	23.44	4219.85	1.1405
14.57	80.4415	-0.00197		15.46	76.321	0.00185									23.49	24776.7	1.866	23.51	4219.73	1.14047
14.63	80.4347	-0.00205		15.47	76.3211	0.00185									23.55	24720.7	1.86178	23.53	4218.55	1.14015
14.68	80.4357	-0.00204		15.48	76.3204	0.00184									23.58	24630	1.85495	23.59	4215.85	1.13942
14.7	80.4341	-0.00206		15.55	76.3235	0.00188									23.64	24222.6	1.82427	23.65	4214.48	1.13905
14.71	80.4317	-0.00209		15.61	76.3197	0.00183									23.71	24151.1	1.81888	23.68	4214.45	1.13904
14.72	80.4299	-0.00211		15.62	19.4846	-0.74423									23.73	24047.4	1.81107	23.74	4210.54	1.13798
14.78	80.4249	-0.00217		15.63	19.3478	-0.74603									23.78	23766.4	1.78991	23.8	4209.66	1.13775
14.84	80.4264	-0.00215		15.64	19.2576	-0.74721									23.85	23695.2	1.78455	23.82	4209.88	1.13781
14.85	80.4239	-0.00218		15.7	76.3233	0.00188									23.87	23639.4	1.78034	23.89	4205.19	1.13654
14.86	80.4218	-0.00221		15.77	76.3236	0.00189									23.94	23374.2	1.76037	23.96	4205.72	1.13668
14.87	45.1653	-0.43964		15.78	76.3229	0.00188									24.01	23291.9	1.75417	23.98	4204.04	1.13623
14.94	45.1419	-0.43993		15.79	76.3251	0.0019									24.04	23120.5	1.74126	24.05	4201.3	1.13549
14.99	45.1401	-0.43995		15.8	76.3224	0.00187									24.11	23023.8	1.73398	24.11	4200.18	1.13518
15.01	45.1404	-0.43995		15.86	19.3559	-0.74592									24.17	23011.6	1.73306	24.13	4200.53	1.13528
15.02	45.1423	-0.43992		15.92	19.3194	-0.7464									24.2	22937	1.72744	24.19	4197.37	1.13442
15.03	45.2353	-0.43877		15.94	19.3077	-0.74655									24.26	22801.9	1.71727	24.26	4195.81	1.134
15.09	80.4866	-0.00141		15.95	19.3142	-0.74647									24.33	22710.5	1.71039	24.29	4195.32	1.13387
15.15	45.5485	-0.43488		15.96	76.3066	0.00166									24.35	22687.4	1.70865	24.35	4192.15	1.13301
15.17	45.4028	-0.43669		16.02	76.3113	0.00172									24.41	22532.7	1.697	24.42	4192.41	1.13308
15.18	45.3152	-0.43778		16.09	76.3087	0.00169									24.49	22509.5	1.69525	24.44	4190.75	1.13264
15.24	80.5843	-0.000194789		16.1	76.309	0.00169									24.51	22483.8	1.69331	24.5	4188.58	1.13205
15.3	80.5805	-0.000241935		16.11	76.3109	0.00172									24.57	22333.9	1.68202	24.57	4188.29	1.13197
15.31	80.5777	-0.000276675		16.18	19.4237	-0.74503									24.64	22310.5	1.68026	24.59	4186.85	1.13158
15.33	80.5738	-0.000325062		16.25	19.3483	-0.74602									24.66	22284.8	1.67833	24.66	4184.72	1.13101
15.34	80.5611	-0.00048263		16.26	19.3394	-0.74614									24.72	22163	1.66915	24.73	4183.63	1.13071
15.4	80.5531	-0.000581886		16.27	19.529	-0.74365									24.79	22141.2	1.66751	24.75	4182.29	1.13035
15.46	80.5491	-0.000631514		16.34	76.3223	0.00187									24.81	22118.7	1.66582	24.82	4180.74	1.12993
15.47	80.5479	-0.000646402		16.41	76.3248	0.0019									24.87	21987.4	1.65593	24.88	4179.47	1.12959
15.48	80.5469	-0.000658809		16.42	76.3248	0.0019									24.94	21963.5	1.65413	24.9	4179.35	1.12955
15.49	80.5424	-0.00071464		16.43	19.3411	-0.74611									24.96	21937.9	1.6522	24.96	4176.66	1.12883
15.56	80.5267	-0.000909429		16.5	19.2646	-0.74712									25.02	21827.7	1.6439	25.03	4175.84	1.12861
15.62	80.5288	-0.000883375		16.56	19.3223	-0.74636									25.09	21808.1	1.64242	25.05	4175.5	1.12851
15.63	80.5264	-0.000913151		16.57	20.0804	-0.73641									25.11	21785	1.64068	25.11	4172.93	1.12782
15.65	80.526	-0.000918114		16.59	76.3201	0.00184									25.17	21671.6	1.63214	25.18	4171.64	1.12747
15.66	80.5189	-0.00101		16.6	76.3249	0.0019									25.25	21651.7	1.63064	25.2	4171.37	1.1274
15.73	80.5114	-0.0011		16.66	76.3265	0.00192									25.27	21631.6	1.62913	25.26	4169.9	1.127
15.79	80.5098	-0.00112		16.72	76.3291	0.00196									25.33	21538.6	1.62213	25.33	4168.28	1.12656
15.8	80.5082	-0.00114		16.73	76.3287	0.00195									25.39	21520.9	1.62079	25.35	4167.22	1.12628
15.81	80.5105	-0.00111		16.75	19.7857	-0.74028									25.41	21501.6	1.61934	25.41	4165.81	1.12589
15.82	80.5022	-0.00121		16.82	76.3192	0.00183									25.49	21388.9	1.61085	25.48	4164.48	1.12554
15.89	80.5023	-0.00121		16.88	76.3151	0.00177									25.56	21368.1	1.60929	25.5	4164.84	1.12563
15.95	80.4991	-0.00125		16.89	76.3173	0.0018									25.58	21349.2	1.60786	25.57	4162.43	1.12498
15.96	80.4985	-0.00126		16.9	76.3169	0.0018									25.64	21255.3	1.60079	25.64	4161.76	1.1248
15.98	80.497	-0.00128		16.92	76.3238	0.00189									25.71	21239.3	1.59959	25.66	4160.79	1.12454
16.04	80.4883	-0.00139		16.98	76.3238	0.00189									25.73	21219.6	1.5981	25.72	4158.41	1.12389
16.1	80.4903	-0.00136		17.04	19.6307	-0.74231									25.79	21132.7	1.59156	25.79	4158.41	1.12389
16.12	80.4854	-0.00142		17.06	20.0561	-0.73673									25.86	21117.3	1.5904	25.81	4157.22	1.12357
16.13	80.4861	-0.00141		17.07	19.7562	-0.74066									25.88	21102.5	1.58928	25.87	4155.55	1.12312
16.14	80.48	-0.00149		17.14	76.3132	0.00175									25.94	21015.6	1.58274	25.93	4154.27	1.12278
16.2	80.4763	-0.00153		17.2	76.3137	0.00176									26.01	21000.5	1.5816	25.95	4154.6	1.12286
16.26	80.4765	-0.00153		17.21	76.3112	0.00172									26.03	20987.7	1.58064	26.02	4151.3	1.12197
16.27	80.4758	-0.00154		17.22	76.3142	0.00176									26.09	20914	1.57509	26.09	4150.62	1.12179
16.29	80.4738	-0.00157		17.24	76.3141	0.00176									26.16	20899.4	1.57399	26.11	4151.03	1.1219
16.35	80.467	-0.00165		17.29	76.3224	0.00187									26.18	20884.1	1.57283	26.16	4148.83	1.12131
16.42	80.4682	-0.00164		17.36	19.5748	-0.74305									26.25	20804.9	1.56687	26.23	4147.57	1.12096
16.43	80.4658	-0.00167		17.37	19.5922	-0.74282									26.32	20790.8	1.56581	26.25	4147.23	1.12087
16.44	45.6314	-0.43385		17.39	19.544	-0.74345									26.34	20773.8	1.56453	26.31	4146.06	1.12056
16.51	45.5214	-0.43522		17.45	76.3029	0.00161									26.4	20701.2	1.55906	26.38	4144.86	1.12023
16.56	45.6547	-0.43356		17.52	76.3035	0.00162									26.47	20689.6	1.55819	26.4	4144.9	1.12024
16.58	80.5855	-0.000179901		17.53	76.3038	0.00163									26.5	20675.6	1.55713	26.46	4141.57	1.11934
16.59	80.5817	-0.000227047		17.55	76.3041	0.00163									26.56	20611.2	1.55228	26.53	4142.32	1.11955
16.6	80.5671	-0.000408189		17.61	19.5517	-0.74335									26.63	20598.9	1.55136	26.55	4140.75	1.11912
16.66	45.6493	-0.43363		17.68	19.5607	-0.74323									26.65	20588.5	1.55057	26.61	4139.13	1.11868
16.72	45.5673	-0.43465		17.69	19.5549	-0.74331									26.72	20517.1	1.5452	26.68	4138.94	1.11863
16.74	45.5271	-0.43515		17.7	19.5024	-0.744									26.8	20504.3	1.54423	26.7	4138.91	1.11862
16.75	45.5049	-0.43542		17.71	76.2898	0.00144									26.82	20461.7	1.54102	26.76	4135.67	1.11775
16.76	47.6752	-0.4085		17.78	76.2944	0.0015									26.89	20421.9	1.53803	26.83	4135.11	1.1176
16.82	80.7972	0.00245		17.84	76.2942	0.0015									26.96	20409.4	1.53708	26.86	4134.72	1.11749
16.88	80.7954	0.00242		17.85	76.2963	0.00153									26.98	20398.4	1.53626	26.91	4132.63	1.11693
16.89	80.7872	0.00232		17.86	76.2985	0.00156									27.05	20334.4	1.53144	26.98	4132.63	1.11693
16.91	80.7811	0.00225		17.87	19.4761	-0.74434									27.12	20322.9	1.53057	27	4133.4	1.11714
16.92	80.7677	0.00208		17.94	19.3237	-0.74634									27.14	20311.5	1.52971	27.07	4131.22	1.11655
16.98	80.7573	0.00195		18	19.296	-0.74671									27.2	20256.1	1.52554	27.13	4130.28	1.11629
17.03	80.7551	0.00192		18.01	19.2844	-0.74686									27.27	20243.7	1.5246	27.15	4130.04	1.11623
17.05	80.7521	0.00189		18.02	19.309	-0.74653									27.29	20230.1	1.52358	27.22	4127.81	1.11562
17.06	80.7478	0.00183		18.04	76.2888	0.00143									27.36	20173.1	1.51929	27.29	4127.91	1.11565
17.08	80.737	0.0017		18.11	76.2907	0.00145									27.42	20163.5	1.51856	27.31	4126.42	1.11525
17.13	80.7317	0.00163		18.16	76.29	0.00144									27.44	20152.4	1.51773	27.37	4124.7	1.11478
17.19	80.7289	0.0016		18.18	76.2894	0.00144									27.51	20098.3	1.51365	27.44	4124.05	1.11461
17.21	80.7261	0.00156		18.19	76.29	0.00144									27.57	20086.2	1.51274	27.46	4125.18	1.11491
17.22	80.7248	0.00155		18.2	76.2907	0.00145									27.59	20074.5	1.51186	27.52	4122.55	1.1142
17.23	80.7168	0.00145		18.27	19.3045	-0.74659									27.66	20019.4	1.50771	27.59	4122.13	1.11409
17.29	80.7094	0.00136		18.33	19.8069	-0.74									27.73	20010.5	1.50704	27.61	4121.73	1.11398
17.35	80.7089	0.00135		18.34	76.2753	0.00125									27.75	19999.8	1.50624	27.67	4119.98	1.11351
17.36	80.7081	0.00134		18.36	76.2789	0.0013									27.82	19947.1	1.50227	27.73	4119.53	1.11339
17.37	80.7077	0.00134		18.42	76.2833	0.00136									27.89	19937.1	1.50151	27.76	4119.01	1.11325
17.39	80.7033	0.00128		18.49	76.2815	0.00133									27.91	19928.5	1.50087	27.83	4116.93	1.11268
17.45	80.6978	0.00121		18.5	76.282	0.00134									27.98	19882.1	1.49737	27.89	4117.17	1.11275
17.5	80.6921	0.00114		18.51	76.2819	0.00134									28.05	19871.9	1.4966	27.91	4116.02	1.11244
17.52	80.6924	0.00115		18.57	19.4135	-0.74516									28.07	19863.3	1.49596	27.97	4114.19	1.11194
17.53	80.6925	0.00115		18.63	19.7063	-0.74132									28.13	19809.6	1.49191	28.04	4114.95	1.11215
17.54	80.6892	0.00111		18.65	76.2582	0.00103									28.21	19800.1	1.4912	28.06	4113.52	1.11176
17.61	80.6834	0.00103		18.66	76.2622	0.00108									28.23	19770.1	1.48894	28.12	4112.43	1.11147
17.67	80.6832	0.00103		18.73	76.2638	0.0011									28.31	19743	1.4869	28.19	4112.04	1.11136
17.69	80.682	0.00102		18.8	76.2672	0.00114									28.38	19734.5	1.48626	28.21	4111.65	1.11126
17.7	80.6846	0.00105		18.81	19.5049	-0.74396									28.4	19726.3	1.48564	28.27	4109.28	1.11062
17.76	80.673	0.000905707		18.82	19.5099	-0.7439									28.46	19683.4	1.48241	28.34	4109.7	1.11073
17.83	80.6734	0.00091067		18.84	19.4173	-0.74511									28.53	19675.1	1.48178	28.36	4109.62	1.11071
17.84	80.6721	0.000894541		18.9	76.2517	0.000941192									28.55	19644.9	1.47951	28.42	4106.27	1.1098
17.85	80.6738	0.000915633		18.96	76.2537	0.000967446									28.63	19617.2	1.47742	28.49	4106.89	1.10997
17.86	80.6691	0.00085732		18.98	76.2561	0.00099895									28.7	19609.7	1.47686	28.51	4106.83	1.10995
17.93	80.6633	0.00078536		18.99	76.2552	0.000987136									28.72	19601.2	1.47622	28.57	4105.13	1.10949
17.99	80.6648	0.00080397		19	76.254	0.000971384									28.78	19555.5	1.47277	28.64	4103.94	1.10917
18.01	80.6641	0.000795285		19.06	19.5493	-0.74338									28.85	19547.8	1.47219	28.66	4103.94	1.10917
18.02	80.6655	0.000812655		19.12	19.51	-0.7439									28.87	19539.8	1.47159	28.72	4102.63	1.10882
18.03	46.0246	-0.42898		19.14	19.4585	-0.74457									28.94	19490.6	1.46789	28.78	4101.4	1.10849
18.09	45.7519	-0.43236		19.15	19.4644	-0.74449									29.02	19483.7	1.46737	28.8	4102.43	1.10876
18.15	45.7472	-0.43242		19.16	76.2563	0.001									29.04	19457	1.46536	28.82	4101.01	1.10838
18.16	45.7488	-0.4324		19.22	76.2547	0.000980572									29.11	19431.3	1.46342	28.89	4100.17	1.10815
18.18	45.8447	-0.43121		19.28	76.2554	0.000989761									29.18	19422.7	1.46277	28.96	4099.75	1.10804
18.19	80.7989	0.00247		19.29	76.2526	0.000953006									29.2	19416	1.46227	28.98	4098.46	1.10769
18.25	80.777	0.0022		19.3	76.2554	0.000989761									29.27	19374.5	1.45914	29.05	4097.44	1.10742
18.32	80.7741	0.00216		19.32	76.2542	0.000974009									29.34	19368	1.45865	29.12	4096.54	1.10717
18.33	45.4934	-0.43557		19.38	19.597	-0.74275									29.36	19358.7	1.45795	29.14	4096.29	1.10711
18.34	45.4184	-0.4365		19.44	19.5848	-0.74291									29.42	19323.8	1.45532	29.21	4094.69	1.10667
18.4	45.3538	-0.4373		19.45	19.5162	-0.74381									29.49	19317.4	1.45484	29.27	4093.96	1.10648
18.46	46.1585	-0.42731		19.46	19.5225	-0.74373									29.51	19310.9	1.45435	29.3	4093.47	1.10634
18.47	80.893	0.00364		19.48	76.2432	0.000829614									29.57	19277.6	1.45185	29.36	4092.17	1.10599
18.49	80.8862	0.00355		19.55	76.2465	0.000872933									29.63	19271.7	1.4514	29.43	4092.52	1.10609
18.5	80.8601	0.00323		19.61	76.2464	0.00087162									29.66	19266.1	1.45098	29.46	4090.97	1.10567
18.56	80.8422	0.003		19.62	76.2446	0.000847992									29.72	19231.9	1.4484	29.53	4090.05	1.10542
18.63	80.8405	0.00298		19.64	76.2447	0.000849304									29.79	19225	1.44788	29.59	4089.3	1.10522
18.64	80.8382	0.00296		19.65	19.7153	-0.7412									29.81	19218.1	1.44736	29.61	4089.13	1.10517
18.65	80.8332	0.00289		19.71	19.5923	-0.74282									29.87	19185.2	1.44489	29.68	4087.75	1.1048
18.67	80.8242	0.00278		19.76	19.6352	-0.74225									29.94	19179.4	1.44445	29.75	4087.57	1.10475
18.72	80.8125	0.00264		19.78	76.237	0.000748228									29.97	19172.6	1.44394	29.77	4086.88	1.10456
18.79	80.81	0.00261		19.79	76.2341	0.00071016									30.03	19142	1.44163	29.83	4085.37	1.10415
18.8	80.8108	0.00262		19.8	76.2346	0.000716724									30.09	19136.5	1.44122	29.91	4084.81	1.104
18.81	80.8067	0.00256		19.86	76.2381	0.000762667									30.11	19129.5	1.44069	29.93	4084.67	1.10396
18.82	80.7991	0.00247		19.93	76.2395	0.000781045									30.17	19100.3	1.43849	30	4083.23	1.10358
18.88	80.7923	0.00239		19.94	76.2399	0.000786296									30.24	19094.2	1.43803	30.07	4082.59	1.1034
18.94	80.7924	0.00239		19.95	19.6876	-0.74156									30.26	19088.9	1.43763	30.09	4083.19	1.10356
18.95	80.7866	0.00232		20.02	76.2286	0.000637963									30.33	19060.3	1.43548	30.16	4080.4	1.10281
18.97	80.7849	0.00229		20.09	76.2297	0.000652402									30.39	19054	1.43501	30.22	4081.14	1.10301
18.98	80.7777	0.0022		20.1	76.2309	0.000668154									30.41	19050.1	1.43471	30.24	4079.79	1.10265
19.04	80.7707	0.00212		20.12	76.2314	0.000674718									30.48	19016.8	1.4322	30.31	4078.63	1.10233
19.1	80.773	0.00215		20.18	76.2323	0.000686532									30.55	19038.4	1.43383	30.38	4078.37	1.10226
19.11	80.7687	0.00209		20.24	19.776	-0.7404									30.57	19016.5	1.43218	30.4	4078.88	1.1024
19.12	80.7677	0.00208		20.25	19.5402	-0.7435									30.63	19043.3	1.4342	30.47	4076.86	1.10185
19.14	80.7603	0.00199		20.27	19.561	-0.74323									30.7	19080.9	1.43703	30.54	4077.02	1.1019
19.2	80.7549	0.00192		20.28	19.442	-0.74479									30.72	19112	1.43937	30.56	4076.82	1.10184
19.26	80.7533	0.0019		20.34	76.2318	0.000679968									30.79	19155.6	1.44266	30.62	4075.77	1.10156
19.28	80.7562	0.00194		20.4	76.2363	0.000739039									30.86	19181.4	1.4446	30.69	4074.65	1.10126
19.29	80.7515	0.00188		20.41	76.2353	0.000725912									30.88	19209.6	1.44672	30.71	4075.08	1.10137
19.3	80.7486	0.00184		20.43	76.234	0.000708847									30.94	19382.3	1.45973	30.77	4073.7	1.101
19.35	80.7413	0.00175		20.44	76.2366	0.000742977									31.02	19411.4	1.46192	30.84	4073.32	1.1009
19.42	80.7408	0.00175		20.5	19.1705	-0.74835									31.04	19568	1.47372	30.86	4072.6	1.1007
19.43	80.74	0.00174		20.57	19.164	-0.74844									31.11	19762.9	1.48839	30.93	4071.87	1.10051
19.44	80.7397	0.00173		20.58	19.1383	-0.74878									31.18	19745.9	1.48711	30.99	4070.41	1.10011
19.45	80.736	0.00169		20.59	19.0958	-0.74933									31.2	19786.4	1.49016	31.01	4071.55	1.10042
19.51	46.2093	-0.42668		20.66	76.2994	0.00157									31.27	19913.1	1.49971	31.08	4069.02	1.09974
19.57	46.1668	-0.42721		20.73	76.2993	0.00157									31.34	19882.3	1.49739	31.15	4069.74	1.09993
19.59	46.138	-0.42757		20.74	76.2987	0.00156									31.36	19912.2	1.49964	31.17	4069.4	1.09984
19.6	46.1198	-0.42779		20.75	19.392	-0.74544									31.43	19658	1.48049	31.23	4067.63	1.09936
19.61	80.8282	0.00283		20.82	19.2358	-0.7475									31.51	19585.9	1.47506	31.3	4067.47	1.09932
19.67	80.8122	0.00263		20.88	19.2106	-0.74783									31.53	19577.5	1.47443	31.33	4066.98	1.09918
19.74	80.8107	0.00261		20.9	19.2086	-0.74785									31.59	19684	1.48245	31.39	4067.77	1.0994
19.75	80.8086	0.00259		20.91	19.5817	-0.74295									31.66	19688.4	1.48278	31.47	4070.15	1.10004
19.76	46.8403	-0.41885		20.98	76.3136	0.00175									31.68	19847.9	1.4948	31.49	4080.28	1.10278
19.83	46.1964	-0.42684		21.04	76.3158	0.00178									31.75	21405.6	1.61211	31.55	4087.32	1.10468
19.89	46.1981	-0.42682		21.06	76.3134	0.00175									31.82	21780.8	1.64037	31.62	4092.12	1.10598
19.9	46.2021	-0.42677		21.07	76.3138	0.00176									31.84	23301.2	1.75487	31.64	4097.4	1.10741
19.91	46.2036	-0.42675		21.08	19.3051	-0.74659									31.91	25083.9	1.88913	31.71	4129.62	1.11611
19.93	80.9791	0.0047		21.14	19.2401	-0.74744									31.98	25696.8	1.93529	31.78	4134.35	1.11739
19.99	80.9565	0.00442		21.2	19.6146	-0.74252									32	26345.8	1.98417	31.8	4143.32	1.11982
20.05	80.9522	0.00437		21.21	76.3357	0.00204									32.07	30054.8	2.2635	31.86	4194.11	1.13354
20.06	80.9509	0.00435		21.23	76.3361	0.00205									32.14	30808	2.32023	31.93	4207.74	1.13723
20.07	80.9454	0.00429		21.24	76.3423	0.00213									32.16	31552.1	2.37627	31.95	4220.9	1.14078
20.09	80.9321	0.00412		21.31	76.3422	0.00213									32.22	35477.5	2.6719	32.01	4343.97	1.17405
20.15	80.918	0.00395		21.37	76.3409	0.00211									32.29	36271.4	2.73169	32.08	4385.26	1.18521
20.21	80.9174	0.00394		21.38	76.3444	0.00216									32.31	37118.4	2.79548	32.1	4480.8	1.21103
20.22	80.9124	0.00388		21.39	19.5198	-0.74377									32.37	41128.6	3.0975	32.17	7084.08	1.91462
20.24	80.9124	0.00388		21.46	76.3849	0.00269									32.44	41893.2	3.15508	32.24	7878.43	2.12931
20.25	80.9041	0.00377		21.53	76.3896	0.00275									32.46	42726.7	3.21786	32.26	8669.77	2.34318
20.3	80.8945	0.00365		21.54	76.389	0.00274									32.52	46558.2	3.50642	32.32	12456.2	3.36654
20.36	80.8927	0.00363		21.55	76.3911	0.00277									32.58	47298.6	3.56218	32.39	11896.7	3.21532
20.38	80.8916	0.00362		21.62	76.3898	0.00275									32.61	48038.8	3.61792	32.41	11673	3.15486
20.39	80.8882	0.00358		21.68	19.4702	-0.74442									32.67	52471.2	3.95174	32.47	11219.2	3.03222
20.4	80.8805	0.00348		21.69	19.5937	-0.7428									32.75	53205.9	4.00707	32.54	11154.7	3.01478
20.47	80.8701	0.00335		21.7	19.3429	-0.74609									32.77	54024.9	4.06875	32.56	11101.2	3.00032
20.53	80.8714	0.00337		21.72	19.4136	-0.74516									32.83	57694.9	4.34515	32.62	10893	2.94405
20.54	80.8684	0.00333		21.78	76.4256	0.00322									32.89	58511.6	4.40666	32.68	10854.6	2.93368
20.55	80.8687	0.00333		21.84	76.4237	0.0032									32.92	59356.1	4.47026	32.7	10820.5	2.92446
20.56	80.8598	0.00322		21.85	76.426	0.00323									32.99	63299.1	4.76722	32.77	10653.2	2.87924
20.63	80.8555	0.00317		21.86	76.4265	0.00324									33.05	64161.6	4.83217	32.84	10626.9	2.87214
20.69	80.852	0.00313		21.88	76.4265	0.00324									33.07	65059.4	4.89979	32.86	10599.1	2.86462
20.71	80.8504	0.00311		21.94	19.4487	-0.7447									33.14	65176.7	4.90862	32.93	10473	2.83054
20.72	80.8527	0.00314		21.99	19.0814	-0.74952									33.21	64974.3	4.89338	32.99	10432.4	2.81957
20.73	80.8441	0.00303		22.01	19.1368	-0.74879									33.23	64787.7	4.87933	33.01	10319.1	2.78895
20.79	80.84	0.00298		22.02	19.1471	-0.74866									33.3	63940.6	4.81553	33.08	9824.53	2.65528
20.85	80.8369	0.00294		22.03	76.4856	0.00401									33.36	63816.4	4.80618	33.14	9378.66	2.53477
20.86	80.8358	0.00293		22.1	76.4887	0.00405									33.38	63681.7	4.79603	33.16	8873.89	2.39835
20.87	80.8345	0.00291		22.16	76.4883	0.00405									33.45	63032.5	4.74714	33.23	6110.5	1.65149
20.88	80.8322	0.00288		22.17	76.4851	0.004									33.52	62934.3	4.73974	33.3	5887.82	1.5913
20.95	80.8275	0.00282		22.18	76.4876	0.00404									33.54	62827.8	4.73172	33.32	5734.46	1.54985
21	80.8267	0.00281		22.19	76.4887	0.00405									33.61	62349.2	4.69568	33.39	5273.36	1.42523
21.01	80.825	0.00279		22.26	19.0412	-0.75005									33.67	62271.1	4.6898	33.46	5222.88	1.41159
21.03	80.827	0.00282		22.32	19.05	-0.74993									33.69	62189.3	4.68363	33.48	5172.91	1.39808
21.04	80.8216	0.00275		22.34	19.015	-0.75039									33.76	61773.6	4.65233	33.55	4971.2	1.34357
21.1	80.8159	0.00268		22.35	19.0924	-0.74938									33.82	61707.4	4.64734	33.61	4944.86	1.33645
21.16	80.8149	0.00267		22.36	76.5342	0.00465									33.84	61633.5	4.64178	33.63	4928.61	1.33206
21.17	80.8137	0.00265		22.43	76.5332	0.00464									33.91	61292.3	4.61608	33.7	4833.92	1.30646
21.18	80.815	0.00267		22.48	76.532	0.00462									33.97	61230.4	4.61142	33.76	4819.8	1.30265
21.2	80.8117	0.00263		22.49	76.5309	0.00461									33.99	61167	4.60664	33.78	4806.06	1.29894
21.26	80.8064	0.00256		22.51	76.5319	0.00462									34.07	60850.8	4.58283	33.86	4738.04	1.28055
21.32	80.8025	0.00251		22.52	76.5311	0.00461									34.13	60788	4.5781	33.93	4727.66	1.27775
21.33	80.8029	0.00252		22.58	19.4853	-0.74422									34.15	60734.8	4.57409	33.95	4718.81	1.27535
21.35	80.8053	0.00255		22.64	19.5165	-0.74381									34.22	60444.4	4.55222	34.01	4664.97	1.2608
21.36	80.798	0.00246		22.65	19.6005	-0.74271									34.29	60392	4.54828	34.09	4654.92	1.25809
21.43	80.7964	0.00244		22.67	20.268	-0.73395									34.31	60343.8	4.54465	34.11	4627.25	1.25061
21.49	80.7961	0.00243		22.68	76.5528	0.00489									34.38	60086.9	4.5253	34.18	4604.14	1.24436
21.5	80.7949	0.00242		22.74	76.5519	0.00488									34.45	60044.1	4.52207	34.25	4598.42	1.24282
21.51	80.7947	0.00242		22.8	76.5508	0.00487									34.47	60001.9	4.5189	34.27	4591.54	1.24096
21.53	80.789	0.00234		22.81	76.5505	0.00486									34.53	59769.8	4.50142	34.34	4560.63	1.2326
21.59	80.786	0.00231		22.82	76.552	0.00488									34.6	59731.8	4.49855	34.41	4555.63	1.23125
21.65	80.7862	0.00231		22.84	19.3224	-0.74636									34.62	59701.5	4.49627	34.43	4550.68	1.22991
21.66	80.7876	0.00233		22.9	76.5502	0.00486									34.69	59485.7	4.48002	34.49	4526.4	1.22335
21.67	80.7866	0.00232		22.97	76.5455	0.0048									34.76	59450	4.47733	34.56	4523.43	1.22255
21.68	80.7828	0.00227		22.98	76.545	0.00479									34.78	59409.1	4.47425	34.58	4518.38	1.22118
21.75	80.7829	0.00227		22.99	76.5484	0.00484									34.85	59202.7	4.45871	34.64	4498.56	1.21583
21.81	80.7801	0.00223		23.06	76.5467	0.00481									34.91	59167.8	4.45608	34.72	4494.12	1.21463
21.82	80.781	0.00225		23.11	20.1226	-0.73585									34.93	59127.4	4.45304	34.74	4491.68	1.21397
21.83	80.7808	0.00224		23.13	19.9987	-0.73748									35	58933.4	4.43842	34.8	4475.76	1.20966
21.84	80.7755	0.00218		23.14	19.9309	-0.73837									35.07	58901.7	4.43604	34.87	4471.81	1.2086
21.92	80.7741	0.00216		23.15	19.7972	-0.74013									35.09	58868.2	4.43351	34.89	4470.09	1.20813
21.97	80.7711	0.00212		23.22	76.634	0.00596									35.16	58678	4.41919	34.95	4455.84	1.20428
21.99	80.7721	0.00214		23.28	76.6319	0.00593									35.23	58642.3	4.4165	35.02	4452.91	1.20349
22	80.7714	0.00213		23.3	76.6382	0.00601									35.25	58526.9	4.40781	35.04	4449.87	1.20267
22.01	80.7698	0.00211		23.31	76.6351	0.00597									35.33	58429.2	4.40045	35.1	4436.91	1.19916
22.07	80.7661	0.00206		23.32	76.6323	0.00594									35.39	58400.8	4.39831	35.17	4434.83	1.1986
22.13	80.7679	0.00208		23.38	20.5215	-0.73062									35.41	58369.7	4.39597	35.19	4433.14	1.19815
22.14	80.7661	0.00206		23.44	20.5263	-0.73056									35.48	58203.7	4.38347	35.26	4422.41	1.19525
22.16	80.7659	0.00206		23.45	20.5171	-0.73068									35.55	58183.5	4.38195	35.32	4420.33	1.19468
22.17	80.7639	0.00203		23.47	20.5176	-0.73067									35.57	58149.9	4.37942	35.34	4417.49	1.19392
22.23	80.763	0.00202		23.48	76.6445	0.0061									35.64	58013.3	4.36913	35.41	4408.95	1.19161
22.29	80.7644	0.00204		23.54	76.6481	0.00614									35.71	57986	4.36707	35.47	4405.45	1.19066
22.3	80.7591	0.00197		23.6	76.6459	0.00612									35.73	57960.6	4.36516	35.49	4405.4	1.19065
22.31	80.7596	0.00198		23.61	76.6469	0.00613									35.79	57822.2	4.35474	35.56	4394.77	1.18778
22.32	80.762	0.00201		23.62	76.6465	0.00612									35.85	57800.4	4.3531	35.62	4393.9	1.18754
22.38	80.7559	0.00193		23.63	76.6461	0.00612									35.87	57768	4.35066	35.64	4391.97	1.18702
22.45	80.7558	0.00193		23.7	19.8355	-0.73962									35.94	57630.5	4.3403	35.71	4384.34	1.18496
22.46	80.7558	0.00193		23.76	19.8344	-0.73964									36.01	57603.2	4.33824	35.77	4381.83	1.18428
22.47	80.7512	0.00188		23.77	19.9509	-0.73811									36.03	57578.3	4.33637	35.79	4380.36	1.18388
22.49	80.748	0.00184		23.79	76.664	0.00635									36.09	57448.8	4.32662	35.86	4371.84	1.18158
22.55	80.744	0.00179		23.85	76.6649	0.00637									36.16	57425.1	4.32483	35.93	4370.16	1.18112
22.6	80.7489	0.00185		23.92	76.6663	0.00638									36.18	57405.3	4.32334	35.95	4369.97	1.18107
22.62	80.7471	0.00183		23.93	76.6659	0.00638									36.24	57294.8	4.31502	36.01	4361.66	1.17883
22.63	80.7466	0.00182		23.94	76.6625	0.00633									36.3	57271.5	4.31326	36.08	4361.92	1.1789
22.64	80.743	0.00177		24.01	76.6816	0.00658									36.32	57250.7	4.3117	36.1	4359.34	1.1782
22.7	80.7389	0.00172		24.07	76.6872	0.00666									36.38	57145.4	4.30377	36.17	4351.63	1.17612
22.76	80.738	0.00171		24.08	76.3906	0.00276									36.44	57118.7	4.30175	36.24	4351.57	1.1761
22.77	80.7367	0.0017		24.09	76.6765	0.00652									36.46	57096.2	4.30006	36.26	4349.73	1.1756
22.78	45.6318	-0.43385		24.11	76.6729	0.00647									36.53	56981.8	4.29144	36.33	4343.11	1.17381
22.8	45.5376	-0.43502		24.17	76.6688	0.00642									36.59	56957.4	4.28961	36.39	4341.95	1.1735
22.86	45.5052	-0.43542		24.23	76.6682	0.00641									36.61	56937.9	4.28814	36.41	4341.38	1.17335
22.92	45.5616	-0.43472		24.24	20.7956	-0.72702									36.68	56823.6	4.27953	36.48	4334.86	1.17158
22.93	80.8629	0.00326		24.25	20.8804	-0.72591									36.75	56801.9	4.2779	36.54	4334.9	1.17159
22.95	80.8571	0.00319		24.27	22.1254	-0.70956									36.77	56774.3	4.27582	36.56	4332.69	1.171
22.96	80.8464	0.00306		24.33	22.5432	-0.70408									36.84	56674.2	4.26828	36.63	4328.29	1.16981
23.02	45.6836	-0.43321		24.4	76.6681	0.00641									36.9	56654.8	4.26682	36.69	4326.43	1.16931
23.08	45.6285	-0.43389		24.41	76.6677	0.0064									36.92	56632.8	4.26516	36.71	4326.55	1.16934
23.1	45.6078	-0.43415		24.42	76.6691	0.00642									36.99	56530.4	4.25745	36.78	4320.56	1.16772
23.11	45.585	-0.43443		24.49	76.6661	0.00638									37.05	56507.9	4.25575	36.84	4318.98	1.16729
23.12	80.9594	0.00446		24.55	76.6612	0.00632									37.07	56495	4.25478	36.86	4318.41	1.16714
23.18	80.9354	0.00416		24.57	20.8639	-0.72612									37.14	56390.2	4.24689	36.93	4313.36	1.16577
23.24	80.9308	0.0041		24.58	20.8443	-0.72638									37.21	56365.9	4.24506	37	4311.47	1.16526
23.25	80.929	0.00408		24.64	20.8231	-0.72666									37.23	56352.1	4.24402	37.02	4310.79	1.16508
23.26	80.9261	0.00405		24.7	20.805	-0.7269									37.3	56254.2	4.23665	37.08	4306.41	1.16389
23.28	45.2433	-0.43867		24.71	76.6954	0.00677									37.37	56233.7	4.2351	37.14	4304.99	1.16351
23.34	45.208	-0.43911		24.73	76.6907	0.0067									37.39	56217.5	4.23388	37.16	4304.67	1.16342
23.4	45.2124	-0.43905		24.74	76.6899	0.00669									37.45	56132.5	4.22748	37.23	4299.87	1.16213
23.41	45.2235	-0.43891		24.8	76.6897	0.00669									37.51	56115.5	4.2262	37.3	4298.42	1.16174
23.43	80.9631	0.0045		24.86	76.69	0.00669									37.53	56100.9	4.2251	37.32	4298.72	1.16182
23.49	80.9281	0.00407		24.88	20.6588	-0.72882									37.6	56011.1	4.21834	37.38	4292.73	1.1602
23.55	80.9263	0.00405		24.89	76.7275	0.00719									37.66	55988.9	4.21667	37.45	4293.12	1.1603
23.56	45.1755	-0.43951		24.9	76.728	0.00719									37.68	55972.9	4.21546	37.47	4291.39	1.15984
23.57	45.1386	-0.43997		24.96	76.7265	0.00717									37.75	55880.1	4.20847	37.53	4287.33	1.15874
23.59	45.0407	-0.44118		25.02	76.7274	0.00719									37.82	55864.5	4.2073	37.6	4287.8	1.15886
23.65	45.0562	-0.44099		25.04	76.7264	0.00717									37.84	55839	4.20538	37.62	4285.94	1.15836
23.7	45.5134	-0.43532		25.05	76.7261	0.00717									37.91	55754.5	4.19901	37.69	4282.15	1.15734
23.71	80.9694	0.00458		25.06	19.4633	-0.74451									37.97	55736.8	4.19768	37.75	4280.91	1.157
23.73	80.9623	0.0045		25.13	19.6003	-0.74271									38	55721.9	4.19656	37.78	4280.7	1.15695
23.74	80.9588	0.00445		25.19	19.6053	-0.74265									38.06	55647	4.19092	37.84	4276.41	1.15579
23.8	45.3878	-0.43688		25.2	76.7709	0.00776									38.12	55627	4.18941	37.91	4276.83	1.1559
23.86	45.3807	-0.43696		25.22	76.7706	0.00775									38.14	55613.4	4.18839	37.93	4275.38	1.15551
23.88	45.393	-0.43681		25.28	76.7682	0.00772									38.2	55535.7	4.18254	38	4271.44	1.15444
23.89	45.406	-0.43665		25.33	76.7687	0.00773									38.27	55514	4.1809	38.07	4270.72	1.15425
23.9	45.3595	-0.43723		25.35	19.9429	-0.73821									38.29	55505	4.18022	38.09	4270.94	1.15431
23.97	81.0491	0.00557		25.36	19.8251	-0.73976									38.35	55417.1	4.1736	38.14	4267.34	1.15334
24.03	81.0446	0.00552		25.37	19.7726	-0.74045									38.42	55399.3	4.17226	38.22	4266.62	1.15314
24.04	81.0432	0.0055		25.44	19.7467	-0.74079									38.44	55386.3	4.17128	38.24	4265.73	1.1529
24.06	81.0369	0.00542		25.51	76.8216	0.00842									38.51	55302.8	4.16499	38.29	4262.28	1.15197
24.12	45.3876	-0.43688		25.53	76.8256	0.00847									38.58	55292	4.16418	38.36	4261.34	1.15171
24.18	45.3813	-0.43696		25.54	76.8257	0.00848									38.6	55275.2	4.16292	38.38	4261.91	1.15187
24.2	45.3886	-0.43687		25.59	76.8267	0.00849									38.66	55200.4	4.15728	38.44	4257.89	1.15078
24.21	45.4641	-0.43593		25.66	76.8232	0.00844									38.73	55191.3	4.1566	38.51	4256.84	1.1505
24.22	81.0635	0.00575		25.67	20.3526	-0.73284									38.75	55171.1	4.15508	38.53	4257.02	1.15055
24.28	81.0562	0.00566		25.68	20.2231	-0.73454									38.82	55098.4	4.1496	38.6	4253.67	1.14964
24.34	81.049	0.00557		25.7	20.2219	-0.73455									38.88	55085.5	4.14863	38.66	4252.37	1.14929
24.36	81.0508	0.00559		25.76	20.2392	-0.73432									38.9	55070.4	4.14749	38.68	4252.25	1.14926
24.37	81.0457	0.00553		25.81	20.3121	-0.73337									38.96	54994.2	4.14175	38.74	4249.79	1.14859
24.43	45.4998	-0.43549		25.83	76.8439	0.00871									39.03	54987.4	4.14124	38.81	4249.26	1.14845
24.49	45.5024	-0.43545		25.84	76.8413	0.00868									39.05	54965.9	4.13962	38.83	4247.82	1.14806
24.5	45.5117	-0.43534		25.85	76.8428	0.0087									39.11	54519.7	4.10602	38.89	4244.85	1.14726
24.51	45.5354	-0.43504		25.92	76.8436	0.00871									39.18	53794.8	4.05142	38.96	4245.21	1.14735
24.52	50.9016	-0.36847		25.99	19.8236	-0.73978									39.2	52997	3.99134	38.98	4244.21	1.14708
24.58	81.1057	0.00627		26	19.7812	-0.74034									39.27	49522	3.72963	39.04	4240.95	1.1462
24.64	81.1034	0.00625		26.01	19.9467	-0.73816									39.34	48962.3	3.68748	39.1	4241.52	1.14636
24.65	81.1013	0.00622		26.08	76.8983	0.00943									39.36	48422.1	3.64679	39.12	4239.67	1.14586
24.66	81.0972	0.00617		26.14	76.8995	0.00944									39.42	46179.7	3.47791	39.19	4236.73	1.14506
24.67	45.906	-0.43045		26.15	76.8997	0.00945									39.48	45804.9	3.44968	39.25	4237.32	1.14522
24.73	45.8837	-0.43072		26.16	76.8974	0.00942									39.51	45438.4	3.42208	39.27	4235.81	1.14481
24.79	45.8833	-0.43073		26.18	19.5387	-0.74352									39.57	43376	3.26676	39.34	4233.24	1.14412
24.8	45.8866	-0.43069		26.24	19.5799	-0.74298									39.64	42928	3.23302	39.42	4233.5	1.14419
24.82	46.1674	-0.4272		26.3	76.9685	0.01035									39.66	42495.5	3.20044	39.44	4231.7	1.1437
24.83	81.1556	0.00689		26.32	76.9657	0.01031									39.72	40621.5	3.05931	39.5	4230.29	1.14332
24.9	81.1426	0.00673		26.33	76.9667	0.01033									39.79	40223.9	3.02936	39.56	4229.6	1.14314
24.95	81.138	0.00667		26.4	76.9669	0.01033									39.81	39833.1	2.99993	39.58	4228.74	1.1429
24.97	45.7298	-0.43263		26.47	19.5366	-0.74355									39.87	37733.5	2.84181	39.65	4226.29	1.14224
24.98	45.6998	-0.433		26.48	19.5697	-0.74311									39.94	37365.8	2.81411	39.72	4226.05	1.14218
24.99	45.6647	-0.43344		26.49	19.5837	-0.74293									39.96	36983.5	2.78532	39.74	4224.59	1.14178
25.06	47.4074	-0.41182		26.56	19.6256	-0.74238									40.03	34947.7	2.632	39.81	4222.36	1.14118
25.11	81.1925	0.00735		26.62	20.1383	-0.73565									40.09	34549.4	2.602	39.88	4221.54	1.14096
25.13	81.1857	0.00727		26.64	76.9909	0.01064									40.11	34155.2	2.57232	39.9	4222.04	1.14109
25.14	81.1818	0.00722		26.65	76.9885	0.01061									40.18	32054.9	2.41414	39.96	4219.44	1.14039
25.15	81.1625	0.00698		26.72	76.9886	0.01061									40.25	31730.3	2.38969	40.02	4219.11	1.1403
25.22	45.5621	-0.43471		26.78	76.9884	0.01061									40.27	31412.3	2.36574	40.05	4217.73	1.13993
25.27	45.5515	-0.43484		26.79	19.3685	-0.74575									40.33	29842.6	2.24752	40.1	4215.5	1.13932
25.29	45.5586	-0.43476		26.8	19.3543	-0.74594									40.38	29509.4	2.22243	40.17	4215.91	1.13944
25.3	45.5543	-0.43481		26.82	19.355	-0.74593									40.4	29203.2	2.19937	40.19	4214.24	1.13898
25.31	45.6884	-0.43315		26.88	19.4504	-0.74468									40.48	27866.2	2.09867	40.25	4212.22	1.13844
25.37	81.2318	0.00784		26.95	77.0551	0.01149									40.54	27546.2	2.07457	40.32	4212.29	1.13846
25.43	81.2286	0.0078		26.96	77.0534	0.01146									40.57	27294.9	2.05565	40.34	4212.21	1.13844
25.45	81.2218	0.00771		26.97	77.0543	0.01148									40.63	26415.8	1.98944	40.4	4209.5	1.1377
25.46	81.2191	0.00768		27.04	77.0534	0.01146									40.7	26256.6	1.97745	40.47	4209.32	1.13765
25.52	45.9081	-0.43042		27.11	19.31	-0.74652									40.72	26065.8	1.96308	40.5	4208.47	1.13742
25.57	45.7013	-0.43299		27.12	19.2689	-0.74706									40.78	25411.1	1.91377	40.56	4206.15	1.1368
25.59	45.9315	-0.43013		27.13	20.1303	-0.73575									40.85	25276.2	1.90362	40.63	4205.49	1.13662
25.6	45.8299	-0.43139		27.2	77.0668	0.01164									40.87	25192.2	1.89729	40.65	4205.31	1.13657
25.61	81.2314	0.00783		27.26	77.0713	0.0117									40.94	24795.9	1.86744	40.72	4203.24	1.13601
25.68	81.2149	0.00763		27.27	77.0695	0.01168									41.01	24705.9	1.86066	40.78	4202.33	1.13576
25.74	81.212	0.00759		27.29	77.0692	0.01167									41.03	24668.2	1.85782	40.8	4202.5	1.13581
25.75	71.5321	-0.1125		27.3	19.6179	-0.74248									41.09	24203.8	1.82285	40.87	4199.56	1.13502
25.77	46.1567	-0.42734		27.36	19.7582	-0.74064									41.16	24126.8	1.81705	40.93	4199.01	1.13487
25.78	45.8902	-0.43064		27.42	19.651	-0.74205									41.18	24046.7	1.81102	40.95	4199.66	1.13504
25.84	45.9355	-0.43008		27.43	77.1044	0.01213									41.24	23752.9	1.78889	41.02	4196.94	1.13431
25.9	81.2361	0.00789		27.45	77.1031	0.01212									41.3	23683.1	1.78363	41.09	4196.19	1.13411
25.91	81.2376	0.00791		27.51	77.1035	0.01212									41.32	23594.5	1.77696	41.11	4196.57	1.13421
25.93	81.234	0.00787		27.57	77.1026	0.01211									41.39	23339.7	1.75777	41.17	4193.6	1.13341
25.99	45.8813	-0.43075		27.58	19.8516	-0.73941									41.46	23262.3	1.75194	41.24	4194.05	1.13353
26.05	45.8097	-0.43164		27.6	19.8017	-0.74007									41.48	23232.9	1.74973	41.26	4193.32	1.13333
26.06	45.7673	-0.43217		27.61	19.8051	-0.74002									41.55	23034.5	1.73479	41.32	4191.82	1.13292
26.07	45.7437	-0.43246		27.68	19.7858	-0.74028									41.62	22971.3	1.73003	41.39	4191.37	1.1328
26.13	47.4371	-0.41145		27.74	19.7852	-0.74028									41.64	22982.5	1.73087	41.41	4190.33	1.13252
26.19	81.237	0.0079		27.76	77.165	0.01293									41.7	22709.3	1.7103	41.48	4188.1	1.13192
26.2	81.233	0.00785		27.77	77.1635	0.01291									41.77	22677.5	1.7079	41.55	4187.92	1.13187
26.22	81.2253	0.00776		27.83	77.1613	0.01288									41.79	22684.5	1.70843	41.57	4188.01	1.13189
26.23	81.2212	0.00771		27.88	77.1621	0.01289									41.86	22456.8	1.69128	41.63	4185.09	1.13111
26.29	46.1144	-0.42786		27.89	20.8846	-0.72585									41.93	22452.9	1.69099	41.7	4185.49	1.13121
26.34	46.0973	-0.42807		27.91	20.2322	-0.73442									41.95	22409.7	1.68773	41.72	4184.78	1.13102
26.35	45.9542	-0.42985		27.92	20.2176	-0.73461									42.01	22258.3	1.67633	41.78	4182.78	1.13048
26.37	45.9819	-0.4295		27.99	20.2004	-0.73483									42.08	22231.9	1.67434	41.85	4183.2	1.13059
26.38	46.0953	-0.4281		28.05	20.2155	-0.73464									42.1	22204.7	1.67229	41.87	4182.02	1.13028
26.44	81.2367	0.0079		28.06	77.1538	0.01278									42.16	22074.6	1.66249	41.94	4181.28	1.13008
26.51	81.2293	0.00781		28.08	77.1563	0.01282									42.22	22047.6	1.66046	42.01	4179.73	1.12966
26.52	81.2256	0.00776		28.09	77.1505	0.01274									42.24	22023.9	1.65868	42.03	4180.68	1.12991
26.53	81.2223	0.00772		28.14	77.1525	0.01277									42.31	21889.7	1.64857	42.09	4177.37	1.12902
26.59	45.2366	-0.43875		28.21	77.1529	0.01277									42.38	21865.7	1.64676	42.16	4178.48	1.12932
26.65	45.2379	-0.43874		28.22	77.1608	0.01287									42.4	21843.4	1.64508	42.18	4176.89	1.12889
26.66	45.2412	-0.43869		28.23	20.8903	-0.72578									42.46	21726.7	1.63629	42.25	4174.8	1.12832
26.68	45.2549	-0.43852		28.25	77.206	0.01347									42.53	21704.9	1.63465	42.32	4174.93	1.12836
26.69	81.2681	0.00829		28.31	77.208	0.01349									42.55	21681.4	1.63288	42.34	4175.26	1.12845
26.75	81.2527	0.0081		28.36	77.2077	0.01349									42.61	21573	1.62472	42.4	4173.06	1.12785
26.81	44.8507	-0.44354		28.38	77.2086	0.0135									42.68	21554.2	1.6233	42.46	4173.24	1.1279
26.83	44.8291	-0.44381		28.39	77.2066	0.01348									42.7	21536.9	1.622	42.48	4172.64	1.12774
26.85	44.7902	-0.44429		28.4	77.2155	0.01359									42.77	21427.3	1.61374	42.55	4170.46	1.12715
26.91	81.2998	0.00868		28.46	21.0058	-0.72426									42.84	21409	1.61237	42.62	4171.31	1.12738
26.96	81.2909	0.00857		28.53	21.0107	-0.7242									42.86	21389.3	1.61088	42.64	4170.65	1.1272
26.98	81.2878	0.00853		28.54	77.2197	0.01365									42.92	21282	1.6028	42.7	4168.93	1.12674
26.99	81.2844	0.00849		28.55	77.222	0.01368									43	21264.2	1.60146	42.77	4168.89	1.12673
27	81.2796	0.00843		28.62	77.224	0.0137									43.02	21208.6	1.59727	42.79	4167.62	1.12638
27.06	45.1132	-0.44028		28.67	77.2243	0.01371									43.08	21149.5	1.59282	42.86	4165.77	1.12588
27.12	45.1056	-0.44038		28.69	77.2231	0.01369									43.16	21131.9	1.5915	42.92	4166.42	1.12606
27.13	45.0957	-0.4405		28.7	19.7289	-0.74102									43.18	21115.5	1.59026	42.94	4165.05	1.12569
27.15	45.0918	-0.44055		28.71	19.5363	-0.74355									43.23	21033.7	1.5841	43.01	4164.57	1.12556
27.16	45.7849	-0.43195		28.77	19.4281	-0.74497									43.3	21015.9	1.58276	43.08	4163.38	1.12524
27.22	81.3145	0.00886		28.83	19.4414	-0.7448									43.32	20994.1	1.58112	43.1	4163.56	1.12529
27.28	81.3091	0.0088		28.85	20.4066	-0.73213									43.38	20907.4	1.57459	43.16	4161.52	1.12474
27.29	81.3078	0.00878		28.86	77.312	0.01486									43.45	20893.9	1.57357	43.23	4161.9	1.12484
27.3	81.3016	0.0087		28.87	77.3133	0.01488									43.47	20876	1.57222	43.25	4161.04	1.12461
27.32	44.984	-0.44189		28.93	77.3113	0.01485									43.54	20785.8	1.56543	43.31	4159.6	1.12422
27.38	44.9583	-0.4422		28.98	77.3144	0.01489									43.61	20772	1.56439	43.38	4158.88	1.12402
27.43	44.9657	-0.44211		29	20.721	-0.728									43.63	20756.6	1.56323	43.4	4159.57	1.12421
27.45	44.9889	-0.44183		29.01	20.7232	-0.72797									43.69	20681.2	1.55755	43.47	4156.83	1.12347
27.46	45.0253	-0.44137		29.02	20.7219	-0.72799									43.76	20667.7	1.55654	43.53	4156.14	1.12328
27.47	81.3266	0.00901		29.09	20.7132	-0.7281									43.78	20653.8	1.55549	43.55	4157.08	1.12354
27.53	81.3128	0.00884		29.15	20.7151	-0.72808									43.84	20583.1	1.55017	43.61	4155.65	1.12315
27.59	45.3144	-0.43779		29.16	77.4486	0.01665									43.91	20567.8	1.54901	43.68	4154.75	1.12291
27.61	45.2779	-0.43824		29.18	77.4442	0.01659									43.94	20527.2	1.54596	43.7	4154.2	1.12276
27.62	45.2404	-0.4387		29.23	77.4446	0.0166									44.01	20486.6	1.5429	43.76	4152.53	1.12231
27.63	45.2007	-0.4392		29.29	77.4412	0.01656									44.08	20477.1	1.54218	43.83	4152.5	1.1223
27.69	47.1473	-0.41505		29.3	19.4114	-0.74519									44.1	20463.7	1.54117	43.85	4152.48	1.12229
27.75	81.3635	0.00947		29.31	19.3799	-0.7456									44.16	20402.9	1.53659	43.92	4151.5	1.12203
27.76	81.3592	0.00942		29.32	19.4334	-0.7449									44.23	20391	1.5357	43.98	4150.25	1.12169
27.77	81.3591	0.00942		29.39	20.425	-0.73189									44.25	20377.4	1.53467	44	4150.06	1.12164
27.78	81.3563	0.00938		29.45	77.4707	0.01694									44.31	20314.1	1.52991	44.07	4149.28	1.12143
27.84	45.3222	-0.43769		29.47	77.4695	0.01693									44.38	20302.6	1.52904	44.14	4148.14	1.12112
27.91	45.3011	-0.43795		29.48	77.468	0.01691									44.4	20288.3	1.52796	44.16	4148.47	1.12121
27.92	45.2891	-0.4381		29.54	77.4682	0.01691									44.47	20230.1	1.52358	44.22	4146.4	1.12065
27.93	45.2824	-0.43818		29.59	77.4671	0.0169									44.54	20217.7	1.52265	44.28	4146.25	1.12061
27.95	45.2727	-0.4383		29.6	19.6286	-0.74234									44.56	20208.3	1.52194	44.3	4145.74	1.12047
28	81.3609	0.00944		29.62	77.5169	0.01755									44.62	20169.8	1.51904	44.37	4145.18	1.12032
28.05	81.3568	0.00939		29.63	77.5117	0.01748									44.69	20160	1.5183	44.44	4144.03	1.12001
28.06	81.3573	0.0094		29.69	77.5131	0.0175									44.71	20146.7	1.5173	44.46	4144.61	1.12016
28.08	81.35	0.00931		29.75	77.505	0.01739									44.78	20091.4	1.51313	44.53	4142.4	1.11957
28.09	81.3482	0.00928		29.76	77.5035	0.01737									44.84	20078.9	1.51219	44.59	4141.68	1.11937
28.15	81.3222	0.00896		29.77	77.5028	0.01736									44.86	20069.1	1.51146	44.61	4142.47	1.11959
28.21	81.3206	0.00894		29.79	54.8789	-0.27962									44.93	20006.6	1.50675	44.68	4140.18	1.11897
28.23	81.3201	0.00893		29.85	20.2574	-0.73409									45	19996.8	1.50601	44.74	4140.63	1.11909
28.24	81.3155	0.00888		29.92	19.6863	-0.74158									45.02	19986.6	1.50524	44.76	4140.01	1.11892
28.25	81.3084	0.00879		29.93	77.4813	0.01708									45.09	19933.9	1.50127	44.83	4139.35	1.11874
28.31	81.2966	0.00864		29.94	77.4826	0.0171									45.16	19924.9	1.50059	44.89	4138.15	1.11842
28.37	81.2949	0.00862		30	77.4816	0.01709									45.18	19916.6	1.49997	44.92	4138.06	1.11839
28.39	81.291	0.00857		30.06	77.4822	0.01709									45.25	19861.7	1.49584	44.98	4136.74	1.11804
28.4	81.289	0.00855		30.07	77.4739	0.01698									45.32	19851.8	1.49509	45.05	4137.12	1.11814
28.46	81.2723	0.00834		30.09	20.1621	-0.73534									45.34	19819.6	1.49266	45.07	4135.61	1.11773
28.53	81.2717	0.00833		30.1	20.4793	-0.73117									45.41	19790.7	1.49049	45.13	4134.51	1.11744
28.54	81.2692	0.0083		30.16	19.9365	-0.7383									45.48	19779.7	1.48966	45.2	4135.02	1.11757
28.55	81.2702	0.00832		30.23	19.7534	-0.7407									45.51	19773.2	1.48917	45.22	4134.32	1.11738
28.62	81.2544	0.00812		30.24	77.4877	0.01717									45.56	19728.8	1.48583	45.29	4133.58	1.11718
28.67	81.2512	0.00808		30.25	77.4886	0.01718									45.63	19721.8	1.4853	45.36	4132.39	1.11686
28.69	81.2511	0.00808		30.31	77.4896	0.01719									45.65	19712.4	1.48459	45.38	4132.43	1.11687
28.7	81.2505	0.00807		30.37	77.4867	0.01715									45.72	19665.2	1.48104	45.44	4131.47	1.11661
28.71	81.2433	0.00798		30.39	19.7658	-0.74054									45.79	19656.6	1.48039	45.5	4130.2	1.11627
28.77	81.2363	0.00789		30.4	19.7693	-0.74049									45.81	19647.9	1.47973	45.52	4130.88	1.11645
28.83	81.2379	0.00791		30.41	19.7584	-0.74064									45.88	19608.8	1.47679	45.59	4128.63	1.11585
28.84	81.2318	0.00784		30.48	19.7163	-0.74119									45.94	19600.3	1.47615	45.66	4129.41	1.11606
28.85	81.2339	0.00786		30.54	77.5405	0.01786									45.96	19589.7	1.47535	45.68	4128.24	1.11574
28.86	81.2251	0.00776		30.56	77.5355	0.01779									46.03	19543.9	1.4719	45.74	4128.02	1.11568
28.93	81.2188	0.00768		30.57	77.5382	0.01783									46.11	19532.1	1.47101	45.81	4127.6	1.11557
28.98	81.2178	0.00767		30.63	77.5343	0.01778									46.13	19503.2	1.46884	45.83	4127.34	1.1155
28.99	81.2167	0.00765		30.69	77.5362	0.0178									46.2	19479.2	1.46703	45.89	4125.52	1.11501
29.01	81.2149	0.00763		30.7	77.5316	0.01774									46.27	19472	1.46649	45.96	4125.71	1.11506
29.02	81.2111	0.00758		30.72	19.3306	-0.74625									46.29	19466.2	1.46605	45.98	4125.64	1.11504
29.09	81.205	0.00751		30.73	19.3607	-0.74586									46.35	19427.1	1.4631	46.04	4125	1.11486
29.14	81.2038	0.00749		30.79	20.0841	-0.73636									46.42	19420.8	1.46263	46.11	4126.63	1.11531
29.15	81.204	0.00749		30.85	77.6199	0.0189									46.44	19412.2	1.46198	46.13	4127.67	1.11559
29.17	81.203	0.00748		30.86	77.6195	0.0189									46.51	19368.5	1.45869	46.19	4132.33	1.11685
29.18	81.1966	0.0074		30.87	77.6137	0.01882									46.58	19361.4	1.45816	46.26	4141.75	1.11939
29.24	81.19	0.00732		30.89	77.6141	0.01883									46.6	19353.3	1.45755	46.28	4141.04	1.1192
29.29	81.1877	0.00729		30.95	77.6157	0.01885									46.66	19314.5	1.45462	46.34	4171.57	1.12745
29.31	81.1874	0.00729		31.01	77.6146	0.01883									46.74	19307.3	1.45408	46.4	4174.2	1.12816
29.32	81.1847	0.00725		31.02	19.2806	-0.74691									46.76	19301.4	1.45364	46.42	4181.86	1.13023
29.34	81.1841	0.00725		31.03	77.6653	0.0195									46.82	19265.9	1.45096	46.49	4232.3	1.14386
29.39	81.1725	0.0071		31.05	77.6734	0.0196									46.89	19259.1	1.45045	46.56	4239.98	1.14594
29.45	81.1732	0.00711		31.1	77.6745	0.01962									46.91	19251.4	1.44987	46.58	4256.28	1.15035
29.47	81.1701	0.00707		31.16	77.6752	0.01963									46.97	19213.2	1.447	46.64	4351.8	1.17616
29.48	81.1724	0.0071		31.18	77.6692	0.01955									47.04	19207.2	1.44654	46.71	4380.11	1.18381
29.49	81.1611	0.00696		31.19	77.6659	0.01951									47.06	19200.8	1.44606	46.73	4421.02	1.19487
29.54	81.1604	0.00695		31.2	77.6652	0.0195									47.12	19166.1	1.44345	46.8	5397.79	1.45886
29.6	81.1575	0.00692		31.26	19.7956	-0.74015									47.19	19156.5	1.44272	46.86	6009.31	1.62414
29.61	81.1577	0.00692		31.33	19.5984	-0.74274									47.22	19152.6	1.44243	46.88	6726.47	1.81796
29.62	81.1545	0.00688		31.34	77.7397	0.02047									47.28	19116.9	1.43974	46.95	11529.7	3.11614
29.64	81.1484	0.0068		31.36	77.7401	0.02048									47.34	19111.4	1.43933	47.03	12299.1	3.32408
29.7	81.1429	0.00674		31.42	77.7411	0.02049									47.36	19105.1	1.43885	47.05	12511.6	3.38151
29.75	81.1417	0.00672		31.47	77.7432	0.02052									47.42	19076.8	1.43672	47.11	11352.3	3.06819
29.76	81.1394	0.00669		31.49	77.7405	0.02048									47.49	19068.4	1.43609	47.18	11284.1	3.04976
29.78	81.1376	0.00667		31.5	19.7879	-0.74025									47.51	19062.3	1.43563	47.2	11222.4	3.03308
29.79	81.1329	0.00661		31.51	19.6231	-0.74241									47.57	19027.2	1.43299	47.26	10972.1	2.96543
29.85	81.1263	0.00653		31.58	19.6184	-0.74247									47.64	19020.1	1.43245	47.32	10931.2	2.95438
29.91	81.1274	0.00654		31.65	19.5908	-0.74284									47.66	19014.9	1.43206	47.34	10892.5	2.94392
29.93	81.1253	0.00652		31.66	77.7697	0.02087									47.72	18986.2	1.4299	47.4	10725.1	2.89868
29.94	81.1253	0.00652		31.67	77.8205	0.02153									47.78	18980.5	1.42947	47.47	10695	2.89054
29.95	81.1186	0.00643		31.68	77.8168	0.02149									47.8	18976.2	1.42915	47.49	10666.3	2.88278
30.01	81.1152	0.00639		31.74	77.8151	0.02146									47.82	18957.8	1.42776	47.55	10531.4	2.84632
30.07	81.1134	0.00637		31.8	77.8135	0.02144									47.89	18943.5	1.42668	47.63	10508.8	2.84022
30.08	81.1125	0.00636		31.81	77.8077	0.02137									47.96	18936	1.42612	47.65	10487.4	2.83443
30.09	81.1107	0.00634		31.82	19.7365	-0.74092									47.98	18926.2	1.42538	47.71	10311.4	2.78686
30.11	81.1075	0.0063		31.84	19.7213	-0.74112									48.04	18922.5	1.4251	47.78	10187	2.75324
30.16	81.1007	0.00621		31.91	19.7017	-0.74138									48.11	18899.6	1.42338	47.8	9886.38	2.67199
30.22	81.0978	0.00618		31.96	19.6906	-0.74153									48.13	18929.4	1.42562	47.86	7133.23	1.9279
30.23	81.0982	0.00618		31.98	77.8667	0.02214									48.2	18944.2	1.42674	47.93	6628.19	1.7914
30.24	81.0961	0.00616		31.99	77.859	0.02204									48.27	18939.8	1.4264	47.95	5778.26	1.56169
30.26	81.0923	0.00611		32	77.8592	0.02204									48.29	18961.9	1.42807	48.03	5484.35	1.48226
30.32	81.085	0.00602		32.06	77.8576	0.02202									48.36	19059.5	1.43542	48.09	5406.96	1.46134
30.38	81.0863	0.00603		32.12	77.8559	0.022									48.42	19087.2	1.43751	48.11	5346.7	1.44505
30.39	81.0868	0.00604		32.14	19.9966	-0.73751									48.44	19112.1	1.43938	48.18	5096.1	1.37732
30.4	81.0854	0.00602		32.15	19.8272	-0.73973									48.51	19134.5	1.44107	48.25	5046.22	1.36384
30.42	81.0793	0.00595		32.16	19.9803	-0.73772									48.57	19201.2	1.44609	48.27	5016.22	1.35574
30.48	81.0768	0.00592		32.23	77.8638	0.0221									48.59	19196.3	1.44572	48.33	4914.51	1.32825
30.53	81.074	0.00588		32.28	77.8569	0.02201									48.65	19314.9	1.45465	48.4	4896.64	1.32342
30.55	81.0735	0.00587		32.3	77.8506	0.02193									48.72	19380.6	1.4596	48.42	4877.82	1.31833
30.56	81.0735	0.00587		32.31	77.85	0.02192									48.74	19459.7	1.46556	48.48	4808.41	1.29957
30.57	81.0672	0.0058		32.33	77.8476	0.02189									48.81	19644.2	1.47945	48.55	4798.84	1.29698
30.63	81.0645	0.00576		32.38	54.6589	-0.2825									48.88	19645.1	1.47952	48.57	4785.46	1.29337
30.69	81.0632	0.00575		32.45	19.9426	-0.73822									48.9	19650.8	1.47995	48.64	4737.47	1.2804
30.71	81.0598	0.0057		32.46	77.827	0.02162									48.96	19533.2	1.4711	48.7	4726.1	1.27732
30.72	81.0606	0.00571		32.48	77.8202	0.02153									49.04	19459.3	1.46553	48.72	4716.32	1.27468
30.73	81.0552	0.00565		32.54	77.8218	0.02155									49.06	19411.4	1.46192	48.79	4666.63	1.26125
30.79	81.0544	0.00564		32.6	77.8219	0.02155									49.12	19412.3	1.46199	48.86	4659.29	1.25927
30.85	81.0559	0.00566		32.62	77.8141	0.02145									49.19	19468.2	1.4662	48.88	4652.09	1.25732
30.86	81.0521	0.00561		32.63	19.97	-0.73786									49.21	19534.6	1.4712	48.95	4618.97	1.24837
30.87	81.0503	0.00559		32.64	19.8839	-0.73899									49.28	20640.1	1.55446	49.02	4613.82	1.24698
30.89	81.0454	0.00553		32.71	19.8053	-0.74002									49.35	20976.9	1.57982	49.04	4608.16	1.24545
30.95	81.0391	0.00545		32.77	77.7898	0.02113									49.37	21280.2	1.60267	49.1	4582.56	1.23853
31.01	81.0392	0.00545		32.78	77.7923	0.02116									49.44	23680.6	1.78345	49.17	4578.24	1.23736
31.02	81.0405	0.00547		32.8	77.7935	0.02118									49.5	24248.1	1.82619	49.2	4573.77	1.23615
31.03	81.0385	0.00544		32.86	77.7897	0.02113									49.52	24831.5	1.87012	49.26	4553.97	1.2308
31.05	81.0326	0.00537		32.92	20.8872	-0.72582									49.59	28336.9	2.13412	49.33	4549.72	1.22965
31.11	81.0284	0.00532		32.94	20.8372	-0.72647									49.66	29064.5	2.18892	49.35	4545.8	1.22859
31.18	81.0257	0.00528		32.95	20.3307	-0.73312									49.68	29769.1	2.24199	49.41	4528.37	1.22388
31.19	81.0277	0.00531		33.02	20.2036	-0.73479									49.74	33857	2.54986	49.48	4526.14	1.22328
31.2	81.027	0.0053		33.09	20.1005	-0.73614									49.81	34590.5	2.6051	49.5	4522.2	1.22222
31.22	81.0187	0.00519		33.1	77.7613	0.02076									49.84	35489.9	2.67283	49.56	4507.31	1.21819
31.27	81.0189	0.0052		33.11	77.7595	0.02073									49.9	39555.6	2.97903	49.63	4505.92	1.21782
31.33	81.0165	0.00517		33.17	77.7635	0.02079									49.97	40320.4	3.03663	49.65	4502.56	1.21691
31.34	81.0159	0.00516		33.23	77.7586	0.02072									49.99	41085.8	3.09428	49.72	4488.78	1.21318
31.36	81.0133	0.00513		33.24	77.7585	0.02072									50.05	44889.5	3.38074	49.79	4485.93	1.21241
31.37	81.0106	0.00509		33.26	20.1051	-0.73608									50.11	45650	3.43802	49.81	4484.13	1.21193
31.43	81.0065	0.00504		33.27	20.0369	-0.73698									50.13	46375.3	3.49264	49.87	4471.73	1.20858
31.49	81.0066	0.00504		33.34	19.9709	-0.73785									50.2	50171.2	3.77852	49.94	4470.86	1.20834
31.5	81.0039	0.00501		33.4	19.961	-0.73798									50.27	50886	3.83235	49.96	4467.94	1.20755
31.51	81.0043	0.00502		33.41	77.756	0.02069									50.29	51733.2	3.89616	50.03	4458.15	1.20491
31.53	80.9993	0.00495		33.42	77.754	0.02066									50.36	55262.1	4.16193	50.09	4456.65	1.2045
31.59	80.9913	0.00485		33.44	77.7522	0.02064									50.42	55977.6	4.21582	50.11	4454.03	1.20379
31.65	80.9953	0.0049		33.5	77.7506	0.02062									50.44	56719.7	4.27171	50.18	4445.42	1.20146
31.66	80.9939	0.00489		33.56	77.75	0.02061									50.5	60114.8	4.5274	50.24	4443.27	1.20088
31.67	80.9947	0.0049		33.57	19.3749	-0.74567									50.57	60741.7	4.57461	50.27	4442.71	1.20073
31.68	80.9916	0.00486		33.58	19.6125	-0.74255									50.59	61469.8	4.62945	50.33	4434.53	1.19852
31.75	80.9846	0.00477		33.59	77.7962	0.02122									50.66	63588.7	4.78903	50.39	4432.93	1.19809
31.81	80.9822	0.00474		33.66	77.7952	0.0212									50.72	63299.6	4.76725	50.41	4431.82	1.19779
31.82	80.9843	0.00477		33.71	77.7934	0.02118									50.74	63063.6	4.74948	50.48	4423.97	1.19567
31.84	80.9831	0.00475		33.73	77.7885	0.02111									50.82	62000.1	4.66939	50.54	4421	1.19486
31.85	80.977	0.00468		33.74	77.7858	0.02108									50.89	61870.9	4.65966	50.56	4420.93	1.19485
31.91	80.9766	0.00467		33.75	77.7838	0.02105									50.92	61509	4.6324	50.63	4413.04	1.19271
31.97	80.9743	0.00464		33.82	77.7851	0.02107									50.98	61166.2	4.60658	50.69	4412.72	1.19263
31.98	80.9727	0.00462		33.89	19.427	-0.74499									51.05	61067.5	4.59915	50.71	4410.41	1.192
31.99	80.9728	0.00463		33.9	77.8431	0.02183									51.07	60960.7	4.59111	50.77	4404.54	1.19042
				33.91	77.8424	0.02182									51.13	60488.6	4.55555	50.83	4402.88	1.18997
				33.97	77.8432	0.02183									51.2	60411.7	4.54976	50.85	4402.69	1.18992
				34.03	77.8424	0.02182									51.22	60336	4.54406	50.92	4395.38	1.18794
				34.04	19.8135	-0.73991									51.29	59945.5	4.51465	50.99	4395.28	1.18791
				34.06	19.6775	-0.7417									51.36	59875.7	4.50939	51.01	4393.95	1.18755
				34.07	19.8303	-0.73969									51.38	59669.7	4.49388	51.07	4387.77	1.18588
				34.14	19.7745	-0.74042									51.45	59459.2	4.47802	51.14	4386.62	1.18557
				34.2	77.884	0.02237									51.52	59400.7	4.47362	51.16	4386.05	1.18542
				34.22	77.8884	0.02243									51.54	59347.9	4.46964	51.23	4380.7	1.18397
				34.23	77.8885	0.02243									51.61	59055.6	4.44763	51.3	4378.72	1.18344
				34.29	77.8885	0.02243									51.68	59008.9	4.44411	51.32	4377.94	1.18323
				34.35	77.8888	0.02243									51.7	58959.5	4.44039	51.38	4372.51	1.18176
				34.36	77.8813	0.02233									51.76	58712.9	4.42182	51.45	4371.5	1.18149
				34.38	19.684	-0.74161									51.83	58660.7	4.41789	51.47	4370.36	1.18118
				34.39	19.6365	-0.74224									51.85	58621.4	4.41493	51.54	4366.4	1.18011
				34.46	19.6573	-0.74196									51.91	58415.2	4.3994	51.6	4364.28	1.17954
				34.51	77.9007	0.02259									51.98	58371.7	4.39612	51.62	4364.6	1.17962
				34.53	77.9101	0.02271									52	58333.8	4.39327	51.69	4360.02	1.17838
				34.54	77.9092	0.0227									52.06	58132.5	4.37811	51.76	4358.2	1.17789
				34.55	77.9073	0.02267									52.14	58099.1	4.37559	51.78	4357.45	1.17769
				34.62	77.9048	0.02264									52.16	57979.5	4.36658	51.85	4353.31	1.17657
				34.67	20.0907	-0.73627									52.23	57863.8	4.35787	51.91	4352.84	1.17644
				34.69	20.1054	-0.73608									52.3	57836.2	4.35579	51.93	4351.14	1.17598
				34.7	20.6772	-0.72857									52.32	57805.5	4.35348	52	4348.02	1.17514
				34.77	21.6113	-0.71631									52.38	57629.7	4.34024	52.06	4346.36	1.17469
				34.83	77.9252	0.02291									52.44	57601.5	4.33812	52.08	4346.23	1.17466
				34.84	77.9121	0.02274									52.46	57571.7	4.33587	52.14	4342.11	1.17354
				34.86	77.9143	0.02277									52.53	57409.6	4.32366	52.22	4340.81	1.17319
				34.87	77.9123	0.02274									52.59	57381.6	4.32155	52.24	4340.04	1.17298
				34.93	77.9102	0.02271									52.61	57350.4	4.3192	52.3	4337.53	1.17231
				34.99	77.9088	0.02269									52.68	57195.8	4.30756	52.36	4335.94	1.17188
				35	20.1799	-0.7351									52.75	57166.7	4.30537	52.38	4334.93	1.1716
				35.02	77.947	0.0232									52.77	57137.4	4.30316	52.44	4332.37	1.17091
				35.08	77.9436	0.02315									52.83	57011.6	4.29369	52.51	4331.74	1.17074
				35.14	77.9407	0.02311									52.89	56982.1	4.29147	52.53	4329.88	1.17024
				35.15	77.9359	0.02305									52.91	56950.2	4.28906	52.59	4326.53	1.16933
				35.16	77.9315	0.02299									52.98	56807.6	4.27833	52.66	4326.66	1.16937
				35.18	77.9308	0.02298									53.05	56780.5	4.27628	52.69	4325.86	1.16915
				35.24	19.9872	-0.73763									53.07	56756.4	4.27447	52.75	4321.73	1.16804
				35.29	20.0799	-0.73642									53.14	56627.1	4.26473	52.82	4322.17	1.16815
				35.31	77.9674	0.02346									53.2	56603.9	4.26298	52.84	4321.07	1.16786
				35.32	77.9664	0.02345									53.22	56578	4.26103	52.89	4317.9	1.167
				35.34	77.968	0.02347									53.3	56444.3	4.25096	52.96	4317.33	1.16685
				35.39	77.9655	0.02344									53.36	56424.3	4.24946	52.98	4318.11	1.16706
				35.45	20.2728	-0.73388									53.38	56397.4	4.24743	53.04	4314.55	1.16609
				35.46	20.0174	-0.73724									53.45	56278.2	4.23845	53.11	4312.57	1.16556
				35.48	20.0306	-0.73706									53.51	56259.8	4.23707	53.13	4313.53	1.16582
				35.54	20.0661	-0.7366									53.53	56239.7	4.23556	53.19	4309.61	1.16476
				35.61	77.989	0.02375									53.61	56107.1	4.22557	53.26	4309.21	1.16465
				35.62	77.9844	0.02369									53.68	56083.5	4.22379	53.28	4309.63	1.16476
				35.64	77.9826	0.02366									53.7	56062.1	4.22218	53.34	4306.4	1.16389
				35.7	77.984	0.02368									53.77	55940.9	4.21305	53.41	4305.09	1.16354
				35.76	77.9823	0.02366									53.84	55917.9	4.21132	53.44	4303.54	1.16312
				35.77	77.9755	0.02357									53.86	55897.1	4.20975	53.51	4301.59	1.16259
				35.79	19.9682	-0.73788									53.92	55803	4.20267	53.58	4301.27	1.16251
				35.8	19.821	-0.73981									53.98	55779.1	4.20087	53.6	4300.18	1.16221
				35.87	19.8445	-0.73951									54	55763.1	4.19966	53.66	4297.36	1.16145
				35.92	20.287	-0.7337									54.07	55664.5	4.19224	53.73	4298.01	1.16162
				35.94	77.9693	0.02349									54.13	55645.5	4.1908	53.75	4296.05	1.16109
				35.95	77.972	0.02352									54.15	55624.7	4.18924	53.81	4293.37	1.16037
				35.96	77.9663	0.02345									54.23	55530.6	4.18215	53.88	4293.36	1.16037
				36.03	77.967	0.02346									54.29	55513.9	4.18089	53.9	4292.25	1.16007
				36.09	77.9659	0.02344									54.31	55496.4	4.17958	53.97	4289.86	1.15942
				36.1	20.1037	-0.7361									54.38	55395.9	4.17201	54.04	4289.41	1.1593
				36.12	78.0161	0.0241									54.44	55379.3	4.17076	54.06	4288.54	1.15906
				36.13	78.0158	0.0241									54.47	55370.1	4.17006	54.12	4286.27	1.15845
				36.19	78.0135	0.02407									54.53	55275.6	4.16295	54.18	4285.65	1.15828
				36.25	78.0149	0.02409									54.6	55257.8	4.16161	54.2	4286.18	1.15843
				36.26	78.0064	0.02397									54.62	55237.6	4.16008	54.27	4282.38	1.1574
				36.27	53.5705	-0.29679									54.68	55148.6	4.15338	54.34	4282.02	1.1573
				36.29	19.9841	-0.73767									54.75	55138.5	4.15262	54.36	4281.89	1.15727
				36.35	19.8843	-0.73898									54.78	55115.3	4.15087	54.42	4279.28	1.15656
				36.42	19.8798	-0.73904									54.84	55044.2	4.14552	54.49	4278.99	1.15648
				36.43	78.0495	0.02454									54.9	55026.4	4.14418	54.51	4278.76	1.15642
				36.45	78.0476	0.02452									54.92	55006.4	4.14267	54.58	4275.91	1.15565
				36.51	78.0443	0.02447									54.98	54934.1	4.13723	54.65	4275.02	1.15541
				36.57	78.0443	0.02447									55.05	54914.9	4.13578	54.67	4275.7	1.15559
				36.58	78.0365	0.02437									55.07	54902.5	4.13485	54.73	4273	1.15486
				36.6	20.1163	-0.73594									55.13	54825.2	4.12903	54.8	4272.74	1.15479
				36.61	20.3044	-0.73347									55.19	54811.7	4.12801	54.82	4271.3	1.15441
				36.68	20.1219	-0.73586									55.21	54795.6	4.1268	54.88	4269.72	1.15398
				36.74	20.2483	-0.7342									55.28	54719.3	4.12105	54.95	4269.51	1.15392
				36.75	21.3312	-0.71999									55.34	54706.6	4.12009	54.97	4268.13	1.15355
				36.77	78.0351	0.02435									55.36	54692.4	4.11902	55.04	4265.84	1.15293
				36.83	78.0316	0.02431									55.43	54614.5	4.11316	55.1	4266.37	1.15307
				36.87	78.0331	0.02433									55.49	54597.4	4.11187	55.12	4265.21	1.15276
				36.89	78.0318	0.02431									55.52	54585.2	4.11095	55.19	4263.67	1.15234
				36.9	78.0299	0.02428									55.58	54513.3	4.10554	55.25	4262.91	1.15214
				36.91	20.125	-0.73582									55.65	54502.8	4.10474	55.28	4262.7	1.15208
				36.93	20.1091	-0.73603									55.67	54485	4.1034	55.34	4259.62	1.15125
				36.99	20.039	-0.73695									55.73	54417.2	4.0983	55.41	4260.62	1.15152
				37.05	19.9886	-0.73761									55.8	54405.2	4.09739	55.43	4259.21	1.15114
				37.06	78.0395	0.02441									55.82	54390.5	4.09629	55.5	4258.13	1.15085
				37.07	78.0307	0.02429									55.88	54322.5	4.09117	55.56	4257.04	1.15055
				37.08	78.0322	0.02431									55.95	54311.8	4.09036	55.58	4256.24	1.15034
				37.14	78.0289	0.02427									55.97	54298	4.08932	55.65	4254.55	1.14988
				37.2	78.028	0.02426									56.04	54227	4.08397	55.72	4254.27	1.1498
				37.22	19.9329	-0.73834									56.11	54212.7	4.0829	55.74	4253.35	1.14955
				37.23	19.9293	-0.73839									56.13	54203.8	4.08223	55.8	4251.49	1.14905
				37.24	20.567	-0.73002									56.19	54140.4	4.07745	55.86	4250.94	1.1489
				37.31	78.0155	0.02409									56.25	54123.2	4.07616	55.89	4251.2	1.14897
				37.37	78.0113	0.02404									56.28	54112.7	4.07537	55.95	4249.72	1.14857
				37.39	78.0075	0.02399									56.34	54053.3	4.07089	56.01	4249.34	1.14847
				37.4	78.0098	0.02402									56.4	54040.5	4.06993	56.03	4248.29	1.14819
				37.46	78.0076	0.02399									56.42	54026.4	4.06887	56.1	4245.72	1.14749
				37.53	20.1479	-0.73552									56.49	53963.1	4.0641	56.16	4246.63	1.14774
				37.54	49.4311	-0.35113									56.55	53952.5	4.0633	56.19	4245.78	1.14751
				37.56	78.0189	0.02414									56.57	53943.5	4.06262	56.25	4243.36	1.14685
				37.62	78.0174	0.02412									56.65	53881.7	4.05797	56.32	4242.71	1.14668
				37.68	78.0133	0.02407									56.72	53592.9	4.03622	56.34	4243.35	1.14685
				37.69	78.0051	0.02396									56.74	52952.8	3.98801	56.4	4241.97	1.14648
				37.7	78.0005	0.0239									56.8	49272.6	3.71085	56.46	4240.42	1.14606
				37.72	78.0151	0.02409									56.87	48771.7	3.67312	56.48	4241.41	1.14633
				37.78	20.0509	-0.7368									56.89	48240.8	3.63314	56.55	4240.07	1.14596
				37.84	19.882	-0.73901									56.95	45908.6	3.45749	56.61	4238.25	1.14547
				37.86	78.0417	0.02444									57.03	45572.4	3.43217	56.63	4239.29	1.14575
				37.87	78.0452	0.02448									57.05	44316.2	3.33757	56.71	4237.05	1.14515
				37.93	78.0413	0.02443									57.12	43207.6	3.25407	56.78	4235.67	1.14478
				37.99	78.0347	0.02435									57.18	42905.1	3.23129	56.8	4236.12	1.1449
				38	78.0263	0.02424									57.2	42535.1	3.20343	56.86	4234.61	1.14449
				38.02	19.4896	-0.74416									57.26	40880.6	3.07882	56.93	4233.93	1.14431
				38.03	19.9253	-0.73844									57.32	40477.3	3.04845	56.96	4232.65	1.14396
				38.09	19.7408	-0.74087									57.34	40149.7	3.02378	57.03	4231.48	1.14364
				38.16	78.0312	0.0243									57.41	38204	2.87724	57.1	4231.47	1.14364
				38.17	78.0261	0.02423									57.47	37823.4	2.84858	57.12	4231.49	1.14365
				38.19	78.0253	0.02422									57.5	37405.8	2.81713	57.18	4229.55	1.14312
				38.25	78.029	0.02427									57.56	35371.7	2.66393	57.26	4229.9	1.14322
				38.31	19.4208	-0.74507									57.63	35007.6	2.63651	57.28	4228.38	1.14281
				38.33	19.3003	-0.74665									57.65	34569.8	2.60354	57.34	4227.26	1.1425
				38.34	19.2634	-0.74713									57.71	32508	2.44826	57.41	4226.02	1.14217
				38.41	19.2475	-0.74734									57.78	32142.9	2.42076	57.44	4225	1.14189
				38.48	78.0487	0.02453									57.8	31791.6	2.39431	57.51	4224.58	1.14178
				38.49	78.0498	0.02454									57.87	29934	2.25441	57.58	4224.77	1.14183
				38.5	78.0462	0.0245									57.93	29577	2.22752	57.6	4223.84	1.14158
				38.56	78.0459	0.02449									57.95	29250.8	2.20295	57.66	4222.63	1.14125
				38.63	78.0403	0.02442									58.02	27724	2.08797	57.73	4221.86	1.14104
				38.64	20.2359	-0.73437									58.09	27569.9	2.07636	57.75	4222.39	1.14119
				38.65	20.3219	-0.73324									58.11	27344.8	2.05941	57.82	4220.77	1.14075
				38.72	20.1191	-0.7359									58.17	26407.1	1.98879	57.88	4219.5	1.14041
				38.79	22.5034	-0.7046									58.24	26230.1	1.97546	57.9	4220.08	1.14056
				38.8	78.0305	0.02429									58.26	26071.7	1.96353	57.97	4217.82	1.13995
				38.81	78.0254	0.02422									58.33	25324.1	1.90722	58.04	4217.49	1.13986
				38.82	78.0244	0.02421									58.39	25195.4	1.89753	58.06	4218.13	1.14004
				38.88	78.0221	0.02418									58.41	25072.9	1.8883	58.12	4216.03	1.13947
				38.94	78.0207	0.02416									58.48	24868.5	1.87291	58.18	4215.21	1.13925
				38.95	20.5273	-0.73054									58.54	24772.7	1.8657	58.21	4216.31	1.13954
				38.97	78.0577	0.02465									58.57	24645.4	1.85611	58.27	4213.65	1.13882
				38.98	78.0556	0.02462									58.63	24254.1	1.82664	58.34	4214.32	1.13901
				39.04	78.0514	0.02457									58.69	24174.1	1.82061	58.36	4213.48	1.13878
				39.1	78.0495	0.02454									58.71	24105.6	1.81545	58.43	4212.2	1.13843
				39.12	78.0393	0.02441									58.78	23753.7	1.78895	58.5	4211.77	1.13832
				39.13	78.0332	0.02433									58.84	23715.8	1.7861	58.52	4210.94	1.13809
				39.14	78.0322	0.02431									58.87	23599.3	1.77732	58.58	4209.85	1.1378
				39.21	78.0307	0.02429									58.93	23331.8	1.75718	58.65	4209.23	1.13763
				39.27	20.7678	-0.72739									59	23226.7	1.74926	58.67	4209.8	1.13778
				39.28	78.035	0.02435									59.03	23111.4	1.74058	58.73	4207.92	1.13728
				39.3	78.0353	0.02435									59.1	22993.3	1.73168	58.8	4208.11	1.13733
				39.31	78.0339	0.02434									59.16	22951.9	1.72857	58.82	4206.9	1.137
				39.37	78.0325	0.02432									59.18	22825.2	1.71902	58.89	4206.35	1.13685
				39.43	78.0248	0.02422									59.25	22663.8	1.70687	58.95	4204.76	1.13642
				39.44	20.155	-0.73543									59.32	22622.9	1.70379	58.97	4205.79	1.1367
				39.45	20.9903	-0.72446									59.34	22613.4	1.70307	59.04	4203.72	1.13614
				39.52	20.4703	-0.73129									59.4	22433.1	1.68949	59.11	4203.06	1.13596
				39.58	20.3894	-0.73235									59.47	22374.5	1.68508	59.13	4203.41	1.13606
				39.59	78.0218	0.02418									59.49	22355.1	1.68362	59.19	4202.19	1.13573
				39.61	78.0238	0.0242									59.55	22193	1.67141	59.26	4201.85	1.13564
				39.62	78.0197	0.02415									59.62	22161.1	1.66901	59.28	4201.65	1.13558
				39.68	20.2947	-0.7336									59.65	22068.2	1.66201	59.35	4199.59	1.13502
				39.74	20.0349	-0.73701									59.72	21987.9	1.65596	59.41	4200.29	1.13521
				39.76	19.9926	-0.73756									59.79	21965.6	1.65429	59.44	4198.6	1.13476
				39.77	44.8954	-0.41067									59.81	21944.5	1.6527	59.5	4197.98	1.13459
				39.84	78.0367	0.02437									59.88	21806.8	1.64233	59.57	4197.38	1.13443
				39.9	78.0262	0.02423									59.94	21790.5	1.6411	59.59	4197.78	1.13454
				39.92	78.0276	0.02425									59.96	21765.1	1.63919	59.65	4196.35	1.13415
				39.93	78.0253	0.02422									60.03	21640	1.62976	59.72	4195.36	1.13388
				39.99	78.0228	0.02419									60.1	21618.2	1.62812	59.74	4195.86	1.13402
				40.06	20.2465	-0.73423									60.12	21596.4	1.62648	59.8	4193.66	1.13342
				40.07	78.0336	0.02433									60.18	21490	1.61847	59.87	4193.54	1.13339
				40.09	78.0318	0.02431									60.25	21467.7	1.61679	59.89	4193.77	1.13345
				40.16	78.0313	0.0243									60.27	21448.9	1.61537	59.95	4191.86	1.13294
				40.22	78.0285	0.02426									60.33	21347	1.6077	60.02	4192.32	1.13306
				40.23	78.0195	0.02415									60.4	21331	1.60649	60.04	4192.53	1.13312
				40.24	20.2805	-0.73378									60.42	21310.6	1.60496	60.1	4191.12	1.13274
				40.25	20.9064	-0.72557									60.48	21224.7	1.59849	60.17	4190.47	1.13256
				40.32	20.4166	-0.732									60.55	21208.5	1.59727	60.19	4190.16	1.13248
				40.39	78.0229	0.02419									60.57	21192.9	1.59609	60.26	4189.31	1.13225
				40.4	78.0201	0.02415									60.64	21098.1	1.58895	60.32	4188.24	1.13196
				40.41	78.0208	0.02416									60.7	21079.6	1.58756	60.34	4188.68	1.13208
				40.48	78.0176	0.02412									60.72	21063.3	1.58633	60.41	4186.4	1.13146
				40.54	20.3669	-0.73265									60.79	20979.9	1.58005	60.48	4186.32	1.13144
				40.56	20.2227	-0.73454									60.86	20963.2	1.57879	60.5	4187.23	1.13168
				40.57	20.1651	-0.7353									60.88	20945.6	1.57747	60.57	4185.64	1.13125
				40.63	20.1176	-0.73592									60.95	20852.3	1.57044	60.64	4186	1.13135
				40.7	29.8842	-0.60772									61.02	20839.9	1.56951	60.66	4184.92	1.13106
				40.71	78.0239	0.0242									61.04	20833	1.56899	60.73	4183.71	1.13073
				40.72	78.0248	0.02422									61.11	20752.2	1.5629	60.8	4184.58	1.13097
				40.79	78.0252	0.02422									61.19	20737.5	1.56179	60.82	4187.22	1.13168
				40.85	78.0222	0.02418									61.21	20687.3	1.55801	60.88	4202.45	1.1358
				40.86	20.0266	-0.73711									61.28	20639.1	1.55438	60.95	4193.02	1.13325
				40.87	19.9861	-0.73765									61.35	20623.9	1.55324	60.97	4205.19	1.13654
				40.89	19.88	-0.73904									61.37	20609.9	1.55218	61.03	4236.83	1.14509
				40.94	19.835	-0.73963									61.43	20535.5	1.54658	61.1	4242.43	1.1466
				41.01	78.085	0.02501									61.5	20522.3	1.54559	61.13	4250.61	1.14881
				41.03	78.08	0.02494									61.52	20506.1	1.54437	61.18	4298.12	1.16165
				41.04	78.0788	0.02493									61.59	20423.9	1.53818	61.24	4311.57	1.16529
				41.11	78.079	0.02493									61.66	20411.3	1.53723	61.27	4325.47	1.16905
				41.16	78.076	0.02489									61.68	20398.3	1.53625	61.33	4429.81	1.19725
				41.18	19.884	-0.73899									61.74	20337.3	1.53165	61.4	4461.67	1.20586
				41.19	20.6259	-0.72925									61.82	20324.6	1.5307	61.42	4498.67	1.21586
				41.2	78.1092	0.02532									61.84	20286.4	1.52782	61.48	5793.27	1.56575
				41.28	78.1109	0.02535									61.91	20249.3	1.52503	61.55	6484.2	1.75249
				41.34	78.1003	0.02521									61.97	20237.5	1.52414	61.57	7253.74	1.96047
				41.36	78.1002	0.02521									62	20223.7	1.5231	61.64	11750.7	3.17586
				41.37	78.0974	0.02517									62.06	20167.5	1.51887	61.71	12520.6	3.38395
				41.43	78.0983	0.02518									62.13	20156.1	1.51801	61.73	12916.4	3.49092
				41.5	19.9677	-0.73789									62.15	20145.5	1.51721	61.79	11615	3.13919
				41.51	78.1313	0.02561									62.21	20086	1.51273	61.86	11544.7	3.12019
				41.52	78.1287	0.02558									62.28	20076.4	1.512	61.88	11470.8	3.10022
				41.59	78.1273	0.02556									62.3	20066.4	1.51125	61.94	11219.8	3.03238
				41.64	78.1282	0.02557									62.37	20013	1.50723	62.01	11176.8	3.02076
				41.66	78.1125	0.02537									62.44	20002.2	1.50642	62.03	11138.9	3.01051
				41.67	20.26	-0.73405									62.46	19993.9	1.50579	62.09	10962.9	2.96295
				41.69	20.2379	-0.73434									62.52	19941.4	1.50184	62.16	10931.2	2.95438
				41.76	20.0546	-0.73675									62.59	19931.9	1.50112	62.18	10904.8	2.94724
				41.82	78.1061	0.02528									62.61	19922.5	1.50041	62.24	10779.3	2.91332
				41.83	78.1045	0.02526									62.68	19876.4	1.49694	62.3	10756.5	2.90716
				41.85	78.1038	0.02525									62.74	19867.6	1.49628	62.33	10734.3	2.90116
				41.91	78.1034	0.02525									62.77	19859.5	1.49567	62.39	10543.2	2.84951
				41.97	78.1013	0.02522									62.83	19807.5	1.49175	62.45	10423.7	2.81722
				41.99	78.1042	0.02526									62.9	19798.9	1.49111	62.48	10168.1	2.74814
				42	19.6812	-0.74165									62.93	19763.2	1.48842	62.54	7202.63	1.94666
				42.01	19.5398	-0.7435									63.01	19732.7	1.48612	62.61	6753.79	1.82535
				42.07	19.5795	-0.74298									63.07	19726	1.48562	62.63	6390.5	1.72716
				42.13	78.1205	0.02547									63.09	19716.8	1.48492	62.69	5576.45	1.50715
				42.14	78.1046	0.02526									63.16	19670.3	1.48142	62.76	5495.03	1.48514
				42.16	78.1037	0.02525									63.23	19660.6	1.48069	62.78	5427.64	1.46693
				42.17	78.1023	0.02523									63.25	19653.3	1.48014	62.85	5177.94	1.39944
				42.23	78.1034	0.02525									63.32	19605.8	1.47656	62.91	5133.02	1.3873
				42.29	78.1147	0.0254									63.39	19599.7	1.4761	62.94	5092.65	1.37639
				42.3	78.1149	0.0254									63.41	19590.3	1.4754	63	4971.63	1.34368
				42.32	78.1141	0.02539									63.48	19547.8	1.47219	63.08	4951	1.33811
				42.38	78.1091	0.02532									63.55	19540.8	1.47167	63.1	4896.25	1.32331
				42.45	78.1069	0.02529									63.57	19531.8	1.47099	63.17	4854.34	1.31198
				42.46	78.1009	0.02522									63.64	19489.6	1.46781	63.24	4842.15	1.30869
				42.47	78.1003	0.02521									63.71	19482	1.46724	63.26	4827.18	1.30464
				42.53	78.0989	0.02519									63.73	19475.8	1.46677	63.33	4774.58	1.29043
				42.59	20.2217	-0.73455									63.8	19435.2	1.46371	63.4	4760.78	1.2867
				42.61	19.9355	-0.73831									63.86	19427.8	1.46316	63.42	4750.27	1.28386
				42.62	78.0877	0.02504									63.88	19421.5	1.46268	63.48	4706.98	1.27216
				42.64	78.0918	0.0251									63.95	19382.6	1.45975	63.54	4700.81	1.27049
				42.69	78.0852	0.02501									64.02	19374.8	1.45917	63.56	4693.99	1.26865
				42.75	78.0874	0.02504									64.04	19368.1	1.45866	63.64	4658.47	1.25905
				42.76	78.0824	0.02497									64.1	19331.6	1.45591	63.71	4653.87	1.2578
				42.78	20.3594	-0.73275									64.17	19325	1.45541	63.73	4636.59	1.25313
				42.8	20.9156	-0.72544									64.19	19318.3	1.45491	63.8	4622.3	1.24927
				42.85	20.3548	-0.73281									64.25	19286	1.45248	63.87	4616.36	1.24766
				42.91	20.032	-0.73704									64.32	19277.7	1.45185	63.89	4613.83	1.24698
				42.92	78.079	0.02493									64.34	19273.1	1.45151	63.95	4593.28	1.24143
				42.94	78.079	0.02493									64.4	19237.7	1.44884	64.03	4589.07	1.24029
				42.95	78.0742	0.02486									64.47	19230.9	1.44833	64.05	4576.58	1.23691
				43.01	78.0746	0.02487									64.49	19224.6	1.44785	64.13	4566.59	1.23421
				43.08	19.4372	-0.74485									64.56	19189.7	1.44523	64.2	4563.12	1.23328
				43.09	19.4076	-0.74524									64.63	19182.9	1.44471	64.22	4559.91	1.23241
				43.11	19.2947	-0.74672									64.65	19177	1.44427	64.28	4547.15	1.22896
				43.17	19.2569	-0.74722									64.71	19153.6	1.44251	64.34	4544.57	1.22826
				43.24	78.0953	0.02514									64.76	19147.7	1.44206	64.37	4542.48	1.2277
				43.25	78.0972	0.02517									64.79	19140.5	1.44152	64.43	4530.91	1.22457
				43.26	78.0925	0.02511									64.85	19111.2	1.43931	64.5	4528.23	1.22385
				43.33	78.0879	0.02504									64.92	19104.4	1.4388	64.52	4525.84	1.2232
				43.39	19.4879	-0.74419									64.95	19097.4	1.43827	64.59	4515.45	1.22039
				43.4	19.4894	-0.74417									65	19066.2	1.43592	64.65	4512.59	1.21962
				43.42	19.4335	-0.7449									65.07	19061.1	1.43554	64.67	4511.31	1.21927
				43.48	19.6701	-0.74179									65.09	19054.6	1.43505	64.73	4501	1.21649
				43.55	78.1065	0.02529									65.15	19023.6	1.43272	64.8	4499.58	1.2161
				43.57	78.1063	0.02529									65.22	19017.3	1.43224	64.82	4498.34	1.21577
				43.58	78.105	0.02527									65.24	19012.8	1.4319	64.89	4488.55	1.21312
				43.64	78.1066	0.02529									65.3	18982.6	1.42963	64.96	4486.93	1.21268
				43.7	78.106	0.02528									65.37	18977.6	1.42925	64.98	4485.9	1.21241
				43.72	20.5344	-0.73045									65.39	18971	1.42875	65.05	4476.94	1.20998
				43.73	78.117	0.02543									65.45	18946.4	1.4269	65.11	4476.9	1.20997
				43.74	78.1157	0.02541									65.52	18936.4	1.42615	65.13	4474.3	1.20927
				43.8	78.1146	0.0254									65.54	18931	1.42574	65.2	4467.58	1.20745
				43.86	78.1131	0.02538									65.61	18926.4	1.4254	65.26	4465.93	1.20701
				43.87	78.111	0.02535									65.67	18926	1.42537	65.29	4465.42	1.20687
				43.89	78.1071	0.0253									65.69	18903.3	1.42366	65.36	4457.73	1.20479
				43.9	78.1072	0.0253									65.76	18931	1.42574	65.43	4456.91	1.20457
				43.97	19.9047	-0.73871									65.84	18924.2	1.42523	65.45	4454.85	1.20401
				44.03	20.2249	-0.73451									65.86	18973.7	1.42896	65.51	4449.14	1.20247
				44.04	30.5728	-0.59868									65.93	18983	1.42966	65.58	4447.04	1.2019
				44.06	78.1117	0.02536									66	19008.6	1.43159	65.6	4447.29	1.20197
				44.07	78.1129	0.02537									66.02	19047.4	1.43451	65.66	4440.91	1.20025
				44.12	78.1133	0.02538									66.09	19113.5	1.43949	65.72	4439.78	1.19994
				44.18	78.1109	0.02535									66.15	19114.6	1.43957	65.75	4438.15	1.1995
				44.19	78.1114	0.02535									66.17	19185.3	1.44489	65.81	4433.3	1.19819
				44.21	19.327	-0.7463									66.24	19364.4	1.45838	65.87	4432.39	1.19794
				44.22	19.1012	-0.74926									66.3	19355.2	1.45769	65.9	4431.74	1.19777
				44.29	19.1983	-0.74799									66.32	19391.8	1.46045	65.96	4426.81	1.19644
				44.35	19.1552	-0.74855									66.39	19588.6	1.47527	66.03	4425.51	1.19608
				44.36	78.1153	0.0254									66.45	19614.2	1.4772	66.05	4424.38	1.19578
				44.37	78.1131	0.02538									66.48	19627	1.47816	66.11	4419.24	1.19439
				44.39	78.1126	0.02537									66.54	19573.1	1.4741	66.17	4418.57	1.19421
				44.44	78.1104	0.02534									66.61	19472.2	1.4665	66.2	4417.33	1.19387
				44.5	78.1156	0.02541									66.63	19453.9	1.46512	66.26	4412.7	1.19262
				44.51	20.0116	-0.73731									66.68	19463.2	1.46582	66.33	4412.61	1.1926
				44.53	19.9651	-0.73792									66.75	19606.8	1.47664	66.35	4410.62	1.19206
				44.54	19.8031	-0.74005									66.77	19655.4	1.4803	66.41	4406.11	1.19084
				44.6	19.7491	-0.74076									66.84	20695.8	1.55865	66.47	4406.44	1.19093
				44.66	78.1118	0.02536									66.91	20967.3	1.5791	66.49	4405.85	1.19077
				44.68	78.1119	0.02536									66.93	21306.2	1.60462	66.56	4401.55	1.18961
				44.69	78.1136	0.02538									66.99	23789.2	1.79163	66.63	4399.93	1.18917
				44.75	78.1109	0.02535									67.06	24391.1	1.83696	66.65	4400.19	1.18924
				44.81	78.1078	0.02531									67.08	25032.6	1.88527	66.72	4395.95	1.18809
				44.82	19.2484	-0.74733									67.14	28439	2.14181	66.78	4394.26	1.18764
				44.84	19.7141	-0.74122									67.21	29176.3	2.19734	66.8	4394.53	1.18771
				44.85	78.1066	0.02529									67.23	29909.5	2.25256	66.87	4389.66	1.18639
				44.91	78.1023	0.02523									67.29	33863.5	2.55035	66.94	4388.76	1.18615
				44.97	78.1025	0.02524									67.36	34617.1	2.6071	66.96	4388.51	1.18608
				44.98	78.1042	0.02526									67.38	35356	2.66275	67.02	4384.92	1.18511
				44.99	78.105	0.02527									67.44	39292.5	2.95922	67.09	4385.1	1.18516
				45.01	78.1032	0.02525									67.5	40086	3.01898	67.11	4383.3	1.18468
				45.08	78.1024	0.02523									67.53	40821.1	3.07434	67.18	4380.64	1.18396
				45.14	19.4675	-0.74445									67.59	44993.4	3.38857	67.25	4379.13	1.18355
				45.15	19.6518	-0.74203									67.66	45780.2	3.44782	67.27	4379.32	1.1836
				45.17	78.0962	0.02515									67.68	46438.7	3.49742	67.33	4375.32	1.18252
				45.18	78.097	0.02516									67.74	50087.4	3.77221	67.4	4375.7	1.18262
				45.24	78.0979	0.02518									67.8	50857.5	3.83021	67.42	4374.09	1.18219
				45.3	78.0972	0.02517									67.82	51586.8	3.88513	67.48	4372.29	1.1817
				45.31	78.0996	0.0252									67.89	55149.3	4.15343	67.54	4370.31	1.18116
				45.32	19.6474	-0.74209									67.96	55781	4.20101	67.56	4370.96	1.18134
				45.34	19.2522	-0.74728									67.98	56504.2	4.25548	67.63	4367.66	1.18045
				45.4	19.1658	-0.74841									68.04	59655.7	4.49282	67.69	4365.84	1.17996
				45.46	19.1009	-0.74927									68.11	60173.2	4.5318	67.72	4365.77	1.17994
				45.47	78.099	0.02519									68.13	60726.8	4.57349	67.78	4362.55	1.17907
				45.49	78.0996	0.0252									68.2	63250.4	4.76355	67.85	4363.17	1.17924
				45.5	78.0991	0.02519									68.27	62947	4.7407	67.87	4361.39	1.17875
				45.56	78.0988	0.02519									68.29	62672.2	4.72	67.93	4359.46	1.17823
				45.62	18.8345	-0.75276									68.36	61716.9	4.64806	68	4358.17	1.17788
				45.64	18.7735	-0.75356									68.42	61566.2	4.63671	68.02	4358.72	1.17803
				45.65	19.1391	-0.74876									68.45	61434.3	4.62677	68.08	4355.29	1.17711
				45.72	19.6116	-0.74256									68.51	60836.2	4.58173	68.15	4353.94	1.17674
				45.79	78.1738	0.02617									68.58	60740	4.57448	68.17	4353.39	1.17659
				45.8	78.1725	0.02616									68.6	60637.2	4.56674	68.23	4351.49	1.17608
				45.82	78.1704	0.02613									68.66	60186.5	4.5328	68.3	4350.06	1.17569
				45.88	78.1686	0.0261									68.73	60109.4	4.52699	68.32	4350.71	1.17587
				45.95	19.6637	-0.74188									68.76	60031.1	4.5211	68.39	4347.76	1.17507
				45.96	19.8958	-0.73883									68.82	59691.6	4.49553	68.46	4346.31	1.17468
				45.97	78.2705	0.02744									68.88	59623.8	4.49042	68.48	4346.73	1.17479
				46.04	78.2683	0.02741									68.9	59561.7	4.48574	68.54	4343.75	1.17399
				46.1	78.2656	0.02738									68.97	59226.9	4.46053	68.61	4344.19	1.17411
				46.12	78.2611	0.02732									69.04	59172.1	4.4564	68.63	4342.51	1.17365
				46.13	78.2591	0.02729									69.07	59123.1	4.45271	68.69	4340.75	1.17318
				46.19	78.2603	0.02731									69.13	58861.7	4.43302	68.75	4340.63	1.17314
				46.25	19.9137	-0.7386									69.19	58810.6	4.42918	68.77	4339.5	1.17284
				46.26	78.3718	0.02877									69.22	58764.1	4.42567	68.84	4337.98	1.17243
				46.28	78.3704	0.02875									69.29	58523.6	4.40756	68.91	4337.28	1.17224
				46.29	78.3682	0.02872									69.35	58480.7	4.40433	68.93	4335.85	1.17185
				46.34	78.3683	0.02873									69.37	58438	4.40111	68.99	4334.52	1.17149
				46.4	78.3599	0.02862									69.44	58219.4	4.38465	69.06	4333.25	1.17115
				46.42	19.1552	-0.74855									69.51	58180.2	4.3817	69.08	4333.91	1.17133
				46.43	19.026	-0.75025									69.53	58141.4	4.37878	69.14	4330.21	1.17033
				46.5	18.9485	-0.75127									69.6	57953.7	4.36464	69.21	4331.41	1.17065
				46.56	18.9736	-0.75094									69.66	57916.1	4.36181	69.23	4329.86	1.17023
				46.57	19.8202	-0.73982									69.68	57884.5	4.35943	69.29	4328.79	1.16994
				46.59	78.3877	0.02898									69.75	57710	4.34629	69.36	4327.13	1.16949
				46.6	78.3898	0.02901									69.81	57679.8	4.34401	69.38	4327.38	1.16956
				46.66	78.3857	0.02895									69.83	57647.7	4.3416	69.44	4325.19	1.16897
				46.72	78.3799	0.02888									69.9	57476.2	4.32868	69.51	4325.11	1.16895
				46.73	18.8845	-0.75211									69.97	57443.6	4.32622	69.53	4323.18	1.16843
				46.74	18.8607	-0.75242									69.99	57413.5	4.32396	69.59	4321.19	1.16789
				46.75	18.8317	-0.7528									70.06	57273.5	4.31341	69.66	4321.82	1.16806
				46.82	18.8101	-0.75308									70.11	57243.3	4.31114	69.69	4321.4	1.16795
				46.89	78.411	0.02929									70.13	57214.3	4.30895	69.75	4318.96	1.16729
				46.91	78.4079	0.02925									70.15	57128.3	4.30248	69.82	4319.06	1.16731
				46.92	78.4077	0.02924									70.22	57036.2	4.29554	69.84	4318.26	1.1671
				46.98	78.4061	0.02922									70.29	57007.9	4.29341	69.91	4315.59	1.16638
				47.04	78.4038	0.02919									70.31	56922	4.28694	69.97	4315.84	1.16644
				47.05	78.4056	0.02922									70.38	56841.3	4.28086	69.99	4314.72	1.16614
				47.07	19.3125	-0.74649									70.45	56818.8	4.27917	70.06	4313.4	1.16578
				47.08	19.2822	-0.74689									70.47	56795.3	4.2774	70.12	4312.73	1.1656
				47.14	19.2912	-0.74677									70.53	56670.7	4.26801	70.14	4313.14	1.16571
				47.2	20.2925	-0.73362									70.6	56647.2	4.26624	70.21	4310.23	1.16493
				47.21	78.4549	0.02986									70.62	56622.2	4.26436	70.27	4310.98	1.16513
				47.22	78.4492	0.02979									70.69	56504	4.25546	70.3	4310.55	1.16501
				47.23	78.4484	0.02978									70.75	56484.6	4.254	70.36	4308.53	1.16447
				47.29	78.4491	0.02979									70.77	56460.4	4.25218	70.42	4307.48	1.16418
				47.35	78.4502	0.0298									70.84	56333.8	4.24264	70.44	4307.93	1.16431
				47.37	78.4456	0.02974									70.91	56318	4.24145	70.51	4305.78	1.16372
				47.38	78.5845	0.03156									70.93	56289.8	4.23933	70.57	4305.55	1.16366
				47.39	78.5808	0.03151									71	56181.7	4.23119	70.59	4304.59	1.1634
				47.46	78.577	0.03146									71.07	56163.2	4.22979	70.66	4302.63	1.16287
				47.52	78.575	0.03144									71.09	56143.5	4.22831	70.72	4302.22	1.16276
				47.53	78.5671	0.03133									71.15	56041.6	4.22064	70.74	4302.6	1.16286
				47.54	78.5575	0.03121									71.22	56024.5	4.21935	70.81	4300.57	1.16232
				47.55	78.5545	0.03117									71.24	56004.9	4.21787	70.87	4300.87	1.1624
				47.61	78.5589	0.03123									71.3	55906.4	4.21045	70.9	4300.5	1.1623
				47.67	78.552	0.03114									71.37	55886.3	4.20894	70.96	4298.31	1.16171
				47.69	78.5525	0.03114									71.39	55866.4	4.20744	71.03	4298.07	1.16164
				47.7	78.5695	0.03137									71.46	55765	4.1998	71.05	4297.07	1.16137
				47.72	78.5669	0.03133									71.53	55747.6	4.19849	71.11	4294.89	1.16078
				47.77	78.5655	0.03131									71.55	55730.5	4.19721	71.17	4295.63	1.16098
				47.83	78.5666	0.03133									71.61	55634.2	4.18995	71.19	4294.96	1.1608
				47.84	19.6812	-0.74165									71.68	55618	4.18873	71.27	4292.46	1.16012
				47.85	19.5241	-0.74371									71.7	55602.2	4.18754	71.33	4293.19	1.16032
				47.87	19.3595	-0.74587									71.77	55509.9	4.18059	71.36	4292.51	1.16014
				47.93	19.362	-0.74584									71.84	55496	4.17955	71.42	4290.33	1.15955
				47.99	78.6058	0.03184									71.86	55480	4.17834	71.49	4290.66	1.15964
				48.01	78.5931	0.03168									71.92	55386.6	4.17131	71.51	4290.29	1.15954
				48.02	78.589	0.03162									71.99	55373.8	4.17034	71.57	4287.69	1.15884
				48.08	78.5875	0.0316									72.01	55357.7	4.16913	71.64	4288.04	1.15893
				48.15	78.5784	0.03148									72.08	55278.5	4.16316	71.66	4287.59	1.15881
				48.16	19.3222	-0.74636									72.14	55261.5	4.16188	71.72	4286.75	1.15858
				48.17	19.2803	-0.74691									72.16	55249.8	4.161	71.79	4285.55	1.15826
				48.19	19.2482	-0.74733									72.22	55172.6	4.15519	71.82	4285.22	1.15817
				48.25	19.4913	-0.74414									72.3	55152.9	4.15371	71.88	4284.67	1.15802
				48.31	78.6177	0.032									72.32	55141.8	4.15287	71.94	4283.39	1.15767
				48.33	78.6096	0.03189									72.38	55064.5	4.14705	71.96	4283.24	1.15763
				48.34	78.6089	0.03188									72.44	55051.1	4.14604	72.03	4282.07	1.15732
				48.4	78.6074	0.03186									72.46	55033.4	4.14471	72.1	4281.3	1.15711
				48.46	78.6033	0.03181									72.53	54956.4	4.13891	72.12	4280.47	1.15688
				48.47	19.4995	-0.74403									72.6	54941.6	4.13779	72.19	4279.52	1.15663
				48.48	78.6216	0.03205									72.62	54922.1	4.13632	72.26	4279.45	1.15661
				48.5	78.6206	0.03204									72.68	54854.5	4.13123	72.28	4278.55	1.15636
				48.57	78.6169	0.03199									72.75	54839.9	4.13013	72.34	4276.89	1.15592
				48.62	78.6136	0.03195									72.77	54826.6	4.12913	72.41	4277.27	1.15602
				48.63	19.4196	-0.74508									72.83	54756.2	4.12383	72.43	4277.03	1.15595
				48.64	19.2704	-0.74704									72.9	54741.8	4.12274	72.49	4275.42	1.15552
				48.66	19.1799	-0.74823									72.92	54731.4	4.12196	72.56	4274.59	1.15529
				48.72	19.1672	-0.7484									72.98	54664.2	4.1169	72.58	4275.15	1.15545
				48.79	78.6149	0.03196									73.05	54650.7	4.11588	72.64	4273.15	1.15491
				48.8	78.618	0.032									73.07	54637.4	4.11488	72.71	4271.98	1.15459
				48.82	78.6174	0.032									73.13	54575.2	4.1102	72.73	4272.19	1.15465
				48.88	78.6152	0.03197									73.2	54556.4	4.10878	72.8	4271.4	1.15443
				48.94	78.6156	0.03197									73.22	54549.3	4.10825	72.86	4271.32	1.15441
				48.95	78.6161	0.03198									73.28	54483.7	4.10331	72.88	4269.58	1.15394
				48.97	20.0147	-0.73727									73.35	54468.1	4.10213	72.95	4268.63	1.15368
				48.98	19.9783	-0.73775									73.37	54457.9	4.10136	73.02	4267.65	1.15342
				49.04	20.014	-0.73728									73.43	54397.8	4.09684	73.04	4268.54	1.15366
				49.1	27.7351	-0.63593									73.5	54383.6	4.09577	73.1	4266.03	1.15298
				49.11	78.6381	0.03227									73.52	54373	4.09497	73.17	4267	1.15324
				49.13	78.6306	0.03217									73.59	54308.6	4.09012	73.19	4265.4	1.15281
				49.14	78.628	0.03213									73.65	54295.3	4.08912	73.26	4264.74	1.15263
				49.2	78.6295	0.03215									73.67	54286	4.08842	73.32	4265.39	1.15281
				49.26	78.6282	0.03214									73.74	54222.6	4.08364	73.34	4264.6	1.15259
				49.27	20.1667	-0.73528									73.81	54209.5	4.08266	73.4	4262.26	1.15196
				49.28	78.7223	0.03337									73.83	54198.2	4.0818	73.46	4262.93	1.15214
				49.3	78.7226	0.03338									73.9	54137.1	4.0772	73.49	4261.71	1.15181
				49.36	78.7199	0.03334									73.97	54120.8	4.07598	73.55	4261.19	1.15167
				49.42	78.7186	0.03332									73.99	54110.9	4.07523	73.62	4260.55	1.1515
				49.43	78.7003	0.03308									74.05	54050.9	4.07071	73.64	4260.21	1.15141
				49.45	78.6991	0.03307									74.12	54041.3	4.06999	73.7	4258.72	1.15101
				49.46	20.5799	-0.72985									74.14	54032	4.06929	73.77	4258.22	1.15087
				49.52	20.2815	-0.73377									74.21	53981.1	4.06545	73.79	4258.19	1.15086
				49.58	20.1623	-0.73533									74.27	53796.8	4.05157	73.86	4256.7	1.15046
				49.59	78.7107	0.03322									74.3	53091.5	3.99846	73.92	4256.36	1.15037
				49.61	78.7101	0.03321									74.36	49409.9	3.72119	73.94	4256.86	1.1505
				49.67	78.7075	0.03318									74.43	48837.4	3.67807	74.01	4254.8	1.14995
				49.73	78.7064	0.03316									74.45	48370.5	3.64291	74.08	4254.76	1.14994
				49.74	20.1172	-0.73593									74.51	46274	3.48501	74.1	4254.32	1.14982
				49.76	20.1431	-0.73559									74.58	45916.5	3.45809	74.16	4252.34	1.14928
				49.77	20.0208	-0.73719									74.6	45467.6	3.42428	74.22	4253.65	1.14964
				49.83	19.9958	-0.73752									74.66	43777.4	3.29699	74.25	4252.71	1.14938
				49.89	44.7201	-0.41297									74.72	43454.8	3.27269	74.31	4251.36	1.14902
				49.91	78.7996	0.03439									74.75	43156.2	3.2502	74.38	4250.35	1.14874
				49.92	78.7976	0.03436									74.81	41486.5	3.12445	74.4	4251.06	1.14894
				49.98	78.7953	0.03433									74.87	41090.1	3.0946	74.46	4249.45	1.1485
				50.04	78.7943	0.03432									74.89	40790.6	3.07204	74.52	4249.61	1.14854
				50.05	78.781	0.03414									74.96	38695.2	2.91423	74.55	4248.67	1.14829
				50.07	19.6634	-0.74188									75.03	38343.1	2.88772	74.61	4247.26	1.14791
				50.08	19.6477	-0.74209									75.05	37921.9	2.85599	74.68	4246.91	1.14781
				50.15	19.6147	-0.74252									75.12	35813.3	2.69719	74.7	4246.79	1.14778
				50.2	19.7369	-0.74092									75.18	35382.7	2.66476	74.76	4245.35	1.14739
				50.22	78.9221	0.036									75.2	34982.2	2.6346	74.83	4245.13	1.14733
				50.23	78.9075	0.0358									75.27	32906.5	2.47827	74.85	4244.64	1.1472
				50.24	78.9027	0.03574									75.34	32482.6	2.44635	74.91	4243.99	1.14702
				50.3	78.8999	0.0357									75.36	32110.3	2.41831	74.97	4243.14	1.14679
				50.36	78.8997	0.0357									75.43	30032	2.26179	75	4243.93	1.14701
				50.37	20.3178	-0.73329									75.49	29715.7	2.23797	75.06	4242.57	1.14664
				50.39	78.9064	0.03579									75.51	29432.8	2.21666	75.13	4241.58	1.14637
				50.4	78.9024	0.03574									75.57	27915	2.10235	75.15	4241.73	1.14641
				50.47	78.8997	0.0357									75.64	27717.8	2.0875	75.21	4240.72	1.14614
				50.53	78.8911	0.03559									75.66	27557	2.07539	75.28	4239.72	1.14587
				50.54	78.8853	0.03551									75.72	26514.1	1.99684	75.3	4240.49	1.14608
				50.56	78.8803	0.03545									75.79	26385.2	1.98714	75.37	4238.77	1.14561
				50.62	78.8784	0.03542									75.81	26171	1.971	75.43	4239.01	1.14568
				50.68	20.0328	-0.73703									75.87	25464.7	1.91781	75.46	4239.94	1.14593
				50.69	19.6747	-0.74173									75.94	25310.7	1.90621	75.52	4243.08	1.14678
				50.71	78.932	0.03612									75.96	25164.5	1.8952	75.59	4254.8	1.14995
				50.72	78.93	0.0361									76.03	24878.7	1.87368	75.61	4259.79	1.15129
				50.77	78.9263	0.03605									76.09	24777.8	1.86608	75.67	4281.45	1.15715
				50.82	78.9227	0.036									76.11	24709.3	1.86092	75.74	4289.11	1.15922
				50.84	78.901	0.03572									76.17	24289.9	1.82933	75.76	4293.61	1.16044
				50.85	20.8147	-0.72677									76.24	24194.4	1.82214	75.82	4344.66	1.17423
				50.87	20.6594	-0.72881									76.26	24134.8	1.81765	75.89	4357.94	1.17782
				50.93	20.4992	-0.73091									76.33	23780.7	1.79099	75.91	4370.52	1.18122
				50.99	78.8419	0.03494									76.39	23714.4	1.78599	75.97	4455.41	1.20416
				51	78.9374	0.0362									76.42	23691.2	1.78424	76.03	4480.93	1.21106
				51.02	78.9334	0.03614									76.48	23391.1	1.76164	76.05	4508.74	1.21858
				51.08	78.9288	0.03608									76.55	23311.1	1.75562	76.13	5110.44	1.3812
				51.14	78.9259	0.03604									76.57	23154.5	1.74382	76.19	5509.51	1.48906
				51.15	20.0514	-0.73679									76.64	23055.7	1.73638	76.21	6141.97	1.65999
				51.17	19.8258	-0.73975									76.71	23005	1.73257	76.28	10802.2	2.91951
				51.18	20.1132	-0.73598									76.73	22950	1.72842	76.35	11670.6	3.15422
				51.25	20.3639	-0.73269									76.79	22767.8	1.7147	76.37	12609.3	3.40792
				51.31	78.9394	0.03622									76.86	22709	1.71027	76.44	11980.8	3.23805
				51.32	78.938	0.0362									76.88	22708	1.7102	76.51	11900	3.21622
				51.34	78.935	0.03616									76.95	22490.8	1.69384	76.54	11827.6	3.19665
				51.4	20.2596	-0.73406									77.02	22455.4	1.69117	76.6	11521.4	3.11389
				51.47	20.1337	-0.73571									77.04	22446.9	1.69053	76.67	11475.5	3.10149
				51.48	20.1739	-0.73518									77.1	22274.4	1.67754	76.69	11435.8	3.09076
				51.49	22.0118	-0.71106									77.17	22245.8	1.67539	76.75	11264	3.04432
				51.56	78.9251	0.03603									77.19	22217.1	1.67323	76.81	11230.7	3.03532
				51.63	78.9116	0.03586									77.26	22082.3	1.66307	76.83	11199.6	3.02692
				51.64	78.9127	0.03587									77.32	22059.8	1.66138	76.9	11061.2	2.98951
				51.66	78.9124	0.03587									77.34	22034.1	1.65944	76.96	11035.7	2.98262
				51.72	78.9107	0.03585									77.41	21910.5	1.65014	76.98	11012.2	2.97627
				51.79	20.0962	-0.7362									77.48	21889	1.64852	77.04	10698.9	2.89159
				51.8	79.0604	0.03781									77.51	21861.5	1.64645	77.11	10765	2.90946
				51.82	79.0659	0.03788									77.57	21728.5	1.63643	77.13	10718	2.89676
				51.88	79.07	0.03794									77.64	21703.1	1.63452	77.19	8277.04	2.23704
				51.94	79.0723	0.03797									77.66	21681.8	1.63291	77.26	7670.67	2.07315
				51.95	79.0571	0.03777									77.72	21573	1.62472	77.28	7123.13	1.92517
				51.96	79.0533	0.03772									77.79	21550.7	1.62304	77.35	5819.91	1.57295
				51.98	79.0529	0.03771									77.81	21528.2	1.62134	77.41	5717.46	1.54526
				52.04	20.0797	-0.73642									77.87	21429.9	1.61394	77.43	5637.21	1.52357
				52.1	19.995	-0.73753									77.94	21413.4	1.6127	77.5	5307.02	1.43433
				52.12	79.1019	0.03836									77.96	21395.8	1.61137	77.56	5266.66	1.42342
				52.13	79.1018	0.03835									78.03	21291.3	1.6035	77.59	5233.42	1.41444
				52.19	79.0979	0.0383									78.1	21271.3	1.602	77.66	5063.28	1.36845
				52.25	79.0976	0.0383									78.13	21222.8	1.59834	77.72	5045.01	1.36352
				52.26	20.1074	-0.73605									78.19	21170.6	1.59441	77.75	5025.56	1.35826
				52.27	20.1691	-0.73524									78.26	21153.9	1.59315	77.8	4943.37	1.33605
				52.29	20.0133	-0.73729									78.28	21137.4	1.59191	77.87	4930.76	1.33264
				52.35	20.0193	-0.73721									78.34	21053.4	1.58559	77.89	4918.34	1.32928
				52.42	79.1595	0.03911									78.41	21036.1	1.58428	77.95	4854.64	1.31206
				52.43	79.1558	0.03906									78.43	21018.2	1.58293	78.02	4849.33	1.31063
				52.44	79.153	0.03903									78.5	20932.3	1.57646	78.04	4837.55	1.30745
				52.5	79.1486	0.03897									78.57	20922.8	1.57575	78.11	4779.95	1.29188
				52.56	79.1456	0.03893									78.59	20908.1	1.57464	78.18	4771.2	1.28951
				52.58	20.2214	-0.73456									78.65	20837.2	1.5693	78.2	4763.69	1.28748
				52.59	20.0879	-0.73631									78.72	20819.4	1.56796	78.26	4731.59	1.27881
				52.61	20.0065	-0.73738									78.74	20806.3	1.56698	78.32	4725.63	1.2772
				52.67	19.9929	-0.73756									78.81	20726.4	1.56096	78.34	4719.69	1.27559
				52.73	20.3033	-0.73348									78.88	20713.9	1.56002	78.41	4692.52	1.26825
				52.74	79.186	0.03946									78.9	20702.4	1.55915	78.47	4687.55	1.26691
				52.76	79.1857	0.03946									78.96	20635.4	1.5541	78.5	4682.81	1.26562
				52.77	79.1831	0.03942									79.03	20622.5	1.55313	78.56	4659.8	1.25941
				52.83	79.1812	0.0394									79.05	20611.2	1.55228	78.63	4655.61	1.25827
				52.89	79.1812	0.0394									79.12	20541.3	1.54702	78.65	4652.35	1.25739
				52.9	79.1849	0.03944									79.19	20527.4	1.54597	78.71	4635.38	1.25281
				52.91	20.8783	-0.72593									79.21	20514	1.54496	78.78	4631.59	1.25178
				52.93	79.4017	0.04229									79.28	20452.2	1.54031	78.8	4628.68	1.25099
				53	79.3989	0.04225									79.34	20440.8	1.53945	78.86	4612.04	1.2465
				53.06	79.3938	0.04219									79.36	20430.3	1.53866	78.93	4609.42	1.24579
				53.07	79.3754	0.04195									79.43	20366.7	1.53387	78.95	4606.76	1.24507
				53.08	79.3633	0.04179									79.49	20354.8	1.53297	79.02	4592.13	1.24112
				53.09	79.3655	0.04182									79.52	20343.1	1.53209	79.1	4590.27	1.24061
				53.15	20.0164	-0.73725									79.58	20284.6	1.52768	79.12	4587.54	1.23988
				53.21	20.4784	-0.73118									79.65	20274	1.52689	79.18	4576.18	1.23681
				53.23	20.1362	-0.73568									79.67	20262.8	1.52604	79.25	4574.28	1.23629
				53.24	79.4369	0.04275									79.73	20209.7	1.52204	79.27	4571.87	1.23564
				53.25	79.4306	0.04267									79.8	20198.6	1.52121	79.34	4560.66	1.23261
				53.32	79.4286	0.04264									79.82	20190.4	1.52059	79.41	4558.88	1.23213
				53.37	79.4251	0.0426									79.89	20139.5	1.51676	79.43	4557.15	1.23166
				53.39	20.2187	-0.73459									79.96	20127.5	1.51585	79.5	4547.96	1.22918
				53.4	20.0941	-0.73623									79.98	20119.2	1.51523	79.57	4546.43	1.22876
				53.41	19.9793	-0.73774									80.04	20067	1.5113	79.59	4544.66	1.22829
				53.48	19.9019	-0.73875									80.11	20056.1	1.51048	79.65	4536.29	1.22602
				53.54	79.5643	0.04443									80.13	20046.7	1.50977	79.72	4534.91	1.22565
				53.55	79.5457	0.04418									80.2	19991.9	1.50564	79.74	4532.98	1.22513
				53.57	79.5444	0.04416									80.27	19982.9	1.50496	79.81	4524.89	1.22294
				53.63	79.5375	0.04407									80.29	19973.6	1.50426	79.87	4523.95	1.22269
				53.69	79.5355	0.04405									80.36	19922.9	1.50044	79.89	4522.4	1.22227
				53.71	56.4698	-0.25873									80.43	19913.8	1.49976	79.96	4515.28	1.22035
				53.72	20.1548	-0.73543									80.45	19905.5	1.49913	80.03	4514.08	1.22002
				53.73	20.2785	-0.73381									80.51	19866	1.49616	80.05	4512.85	1.21969
				53.8	30.1223	-0.60459									80.59	19862.8	1.49592	80.12	4506.14	1.21788
				53.86	79.5803	0.04464									80.61	19855.2	1.49535	80.19	4504.6	1.21746
				53.87	79.5684	0.04448									80.67	19808.9	1.49186	80.21	4503.95	1.21728
				53.89	79.5677	0.04447									80.74	19801.8	1.49132	80.27	4497.89	1.21565
				53.9	79.5632	0.04441									80.76	19793.4	1.49069	80.34	4496.96	1.21539
				53.96	79.5598	0.04437									80.83	19746.1	1.48713	80.36	4495.46	1.21499
				54.02	20.8676	-0.72608									80.91	19737.5	1.48648	80.43	4490.21	1.21357
				54.04	79.5801	0.04463									80.93	19712.2	1.48458	80.49	4489.02	1.21325
				54.05	79.5929	0.0448									81	19688.8	1.48281	80.52	4487.71	1.21289
				54.12	79.5956	0.04484									81.06	19680.2	1.48217	80.59	4482.52	1.21149
				54.18	79.5899	0.04476									81.08	19673.2	1.48164	80.65	4481.49	1.21121
				54.19	79.5745	0.04456									81.15	19633.4	1.47864	80.67	4480.45	1.21093
				54.21	79.5739	0.04455									81.22	19626.3	1.47811	80.74	4475.21	1.20952
				54.28	19.4066	-0.74525									81.24	19619.6	1.4776	80.81	4474.41	1.2093
				54.34	19.4835	-0.74424									81.31	19580.7	1.47467	80.83	4473.26	1.20899
				54.35	79.5801	0.04463									81.38	19574.8	1.47423	80.89	4469.31	1.20792
				54.36	79.5787	0.04461									81.4	19554.2	1.47268	80.95	4468.2	1.20762
				54.38	79.5755	0.04457									81.48	19534.7	1.47121	80.97	4467.39	1.2074
				54.43	79.5655	0.04444									81.54	19529.4	1.47081	81.04	4462.61	1.20611
				54.5	20.6955	-0.72833									81.57	19522.4	1.47028	81.11	4461.96	1.20594
				54.51	20.7301	-0.72788									81.63	19487.7	1.46767	81.13	4460.63	1.20558
				54.53	20.5362	-0.73043									81.7	19480.1	1.4671	81.19	4456.87	1.20456
				54.59	20.4723	-0.73126									81.72	19474.1	1.46664	81.26	4455.91	1.2043
				54.67	79.6056	0.04497									81.79	19450.4	1.46486	81.28	4455.12	1.20409
				54.68	79.5951	0.04483									81.85	19443.4	1.46433	81.34	4451.81	1.20319
				54.69	79.5872	0.04473									81.87	19436.2	1.46379	81.4	4450.67	1.20288
				54.75	79.5889	0.04475									81.94	19401.7	1.46119	81.42	4450.22	1.20276
				54.81	79.5857	0.04471									82	19394.2	1.46063	81.49	4446.14	1.20166
				54.83	20.4546	-0.7315									82.03	19388.5	1.4602	81.55	4445.52	1.20149
				54.84	20.4821	-0.73114									82.09	19357	1.45782	81.57	4444.78	1.20129
				54.85	20.3584	-0.73276									82.16	19351.2	1.45739	81.63	4441.11	1.2003
				54.91	20.3227	-0.73323									82.18	19346	1.457	81.7	4440.78	1.20021
				54.98	79.6771	0.04591									82.24	19319	1.45496	81.72	4439.98	1.19999
				54.99	79.6611	0.0457									82.31	19311.4	1.45439	81.78	4436.36	1.19902
				55.01	79.6562	0.04563									82.33	19304.5	1.45387	81.85	4435.84	1.19888
				55.07	79.654	0.0456									82.39	19275.8	1.45171	81.87	4435.42	1.19876
				55.13	79.6497	0.04555									82.45	19269.9	1.45127	81.93	4431.72	1.19776
				55.14	20.1903	-0.73497									82.47	19264.6	1.45087	82	4431.6	1.19773
				55.16	20.1845	-0.73504									82.55	19232.6	1.44846	82.02	4430.51	1.19744
				55.17	79.7358	0.04668									82.61	19227.3	1.44806	82.08	4427.44	1.19661
				55.23	79.7801	0.04726									82.63	19220.1	1.44751	82.14	4426.86	1.19645
				55.29	79.7768	0.04721									82.7	19193.7	1.44553	82.17	4426.07	1.19624
				55.31	79.7504	0.04687									82.76	19188.3	1.44512	82.24	4423.27	1.19548
				55.32	79.7513	0.04688									82.78	19182.5	1.44468	82.3	4422.28	1.19521
				55.34	79.7438	0.04678									82.85	19157.8	1.44282	82.32	4422.12	1.19517
				55.4	20.1038	-0.7361									82.91	19153.5	1.4425	82.39	4418.81	1.19427
				55.46	20.0158	-0.73726									82.94	19148	1.44208	82.46	4418.02	1.19406
				55.48	79.8122	0.04768									82.99	19128.6	1.44062	82.48	4417.7	1.19397
				55.49	79.8089	0.04764									83.06	19120.2	1.43999	82.54	4414.66	1.19315
				55.55	79.8082	0.04763									83.08	19119.4	1.43993	82.61	4413.92	1.19295
				55.61	79.8036	0.04757									83.15	19089.4	1.43767	82.63	4413.06	1.19272
				55.62	20.1008	-0.73614									83.21	19074.6	1.43656	82.7	4410.5	1.19203
				55.64	20.2558	-0.73411									83.23	19096.8	1.43823	82.76	4409.95	1.19188
				55.65	20.245	-0.73425									83.3	19090.1	1.43772	82.78	4409.69	1.19181
				55.71	20.0509	-0.7368									83.37	19093.6	1.43799	82.84	4407.18	1.19113
				55.78	79.7671	0.04709									83.39	19108.8	1.43913	82.91	4406.27	1.19088
				55.79	79.7669	0.04708									83.45	19163.9	1.44328	82.93	4406.06	1.19083
				55.81	79.7665	0.04708									83.52	19186.2	1.44496	82.99	4403.27	1.19007
				55.87	79.766	0.04707									83.54	19189.6	1.44522	83.06	4402.8	1.18995
				55.93	20.3441	-0.73295									83.61	19374.7	1.45916	83.09	4402.26	1.1898
				55.95	20.2759	-0.73384									83.67	19404.7	1.46142	83.15	4399.68	1.1891
				55.96	20.2364	-0.73436									83.69	19396.9	1.46083	83.21	4399.49	1.18905
				56.03	20.2068	-0.73475									83.76	19554	1.47266	83.23	4398.37	1.18875
				56.09	79.8768	0.04853									83.83	19590.2	1.47539	83.3	4396.19	1.18816
				56.11	79.874	0.04849									83.85	19600	1.47613	83.37	4395.62	1.18801
				56.12	79.872	0.04846									83.91	19652.7	1.48009	83.39	4395.27	1.18791
				56.18	79.8703	0.04844									83.98	19674.4	1.48173	83.45	4392.91	1.18727
				56.25	20.1841	-0.73505									84.01	19752.9	1.48764	83.52	4392.41	1.18714
				56.26	20.1653	-0.73529									84.08	19778	1.48953	83.54	4392.14	1.18706
				56.28	20.1445	-0.73557									84.14	19724.6	1.48551	83.6	4389.63	1.18639
				56.34	20.14	-0.73563									84.17	19653.2	1.48013	83.66	4388.83	1.18617
				56.4	79.9127	0.049									84.23	19676.1	1.48186	83.69	4388.62	1.18611
				56.42	79.9018	0.04886									84.3	19698	1.48351	83.76	4385.97	1.1854
				56.43	79.899	0.04882									84.32	19772	1.48908	83.83	4385.72	1.18533
				56.49	79.8927	0.04874									84.38	20736.9	1.56175	83.86	4384.36	1.18496
				56.56	79.8955	0.04877									84.45	21015.6	1.58274	83.92	4382.6	1.18449
				56.57	20.3183	-0.73329									84.47	21343.5	1.60743	83.99	4382.22	1.18438
				56.58	20.0734	-0.7365									84.53	23464.6	1.76718	84.01	4381.65	1.18423
				56.59	20.3041	-0.73347									84.6	24048.3	1.81114	84.07	4379.76	1.18372
				56.66	79.916	0.04904									84.62	24663.2	1.85745	84.14	4379.43	1.18363
				56.71	79.9206	0.0491									84.69	28248.5	2.12747	84.16	4378.87	1.18348
				56.73	79.9177	0.04906									84.75	28993.8	2.1836	84.22	4377.12	1.18301
				56.74	79.9097	0.04896									84.78	29740.2	2.23981	84.28	4376.6	1.18286
				56.75	79.9054	0.0489									84.84	33951.4	2.55697	84.3	4376.2	1.18276
				56.82	79.9014	0.04885									84.91	34787	2.6199	84.37	4374.14	1.1822
				56.88	79.9004	0.04884									84.93	35543.8	2.67689	84.44	4373.93	1.18214
				56.89	19.9882	-0.73762									84.99	40081.5	3.01864	84.46	4373.6	1.18205
				56.91	80.1787	0.05249									85.07	40933.5	3.08281	84.52	4371.38	1.18145
				56.92	80.1819	0.05253									85.09	43717	3.29244	84.59	4370.7	1.18127
				56.98	80.176	0.05245									85.16	46006.9	3.4649	84.61	4370.54	1.18123
				57.04	80.157	0.05221									85.22	46797	3.5244	84.67	4368.75	1.18074
				57.05	80.1377	0.05195									85.24	47506.1	3.57781	84.73	4368.21	1.1806
				57.06	80.1317	0.05187									85.32	51634.3	3.88871	84.75	4367.73	1.18047
				57.07	19.7399	-0.74088									85.38	52374.5	3.94446	84.82	4365.85	1.17996
				57.14	19.6705	-0.74179									85.4	53117.7	4.00043	84.89	4365.9	1.17997
				57.2	19.5416	-0.74348									85.47	56517.4	4.25647	84.91	4365.14	1.17977
				57.22	80.1186	0.0517									85.53	57111.9	4.30124	84.97	4362.99	1.17919
				57.23	80.1126	0.05162									85.55	57804.3	4.35339	85.04	4362.82	1.17914
				57.29	80.1097	0.05158									85.61	60660	4.56846	85.06	4362.37	1.17902
				57.35	80.106	0.05154									85.68	61209.1	4.60981	85.12	4360.77	1.17859
				57.37	19.8724	-0.73914									85.7	61672.2	4.64469	85.19	4360.33	1.17847
				57.38	19.5016	-0.74401									85.77	63547.3	4.78591	85.21	4360.23	1.17844
				57.39	19.4963	-0.74408									85.83	63221	4.76133	85.28	4358.02	1.17784
				57.45	19.4134	-0.74516									85.86	62966.2	4.74214	85.35	4357.83	1.17779
				57.52	80.0902	0.05133									85.92	61911.1	4.66268	85.37	4357.42	1.17768
				57.53	80.0834	0.05124									85.99	61778	4.65266	85.43	4355.64	1.1772
				57.54	80.0827	0.05123									86.02	61364.2	4.62149	85.5	4355.23	1.17709
				57.61	80.0792	0.05118									86.09	61038	4.59693	85.52	4355.01	1.17703
				57.67	20.2436	-0.73427									86.15	60934.3	4.58912	85.58	4353.29	1.17656
				57.69	20.3017	-0.7335									86.17	60838.4	4.58189	85.64	4353.12	1.17652
				57.7	20.3396	-0.73301									86.25	60379.4	4.54733	85.66	4352.49	1.17635
				57.77	80.09	0.05133									86.32	60302	4.5415	85.73	4350.53	1.17582
				57.84	80.0953	0.0514									86.34	60225.3	4.53572	85.8	4350.68	1.17586
				57.85	80.09	0.05133									86.41	59845.8	4.50714	85.82	4350.22	1.17574
				57.86	80.0914	0.05134									86.47	59781.8	4.50232	85.89	4348.61	1.1753
				57.93	80.0866	0.05128									86.49	59726.7	4.49817	85.95	4347.92	1.17511
				58	23.0545	-0.69737									86.56	59425.1	4.47546	85.97	4347.9	1.17511
				58.01	80.3625	0.0549									86.63	59363.6	4.47082	86.04	4346.13	1.17463
				58.02	80.3561	0.05482									86.65	59321.5	4.46765	86.1	4346.12	1.17463
				58.09	80.353	0.05478									86.72	59061.5	4.44807	86.12	4345.84	1.17455
				58.15	80.3184	0.05432									86.78	59018.2	4.44481	86.19	4344.05	1.17407
				58.17	80.3164	0.0543									86.8	58971.7	4.44131	86.25	4343.75	1.17399
				58.18	80.5904	0.05789									86.87	58750.2	4.42463	86.28	4343.12	1.17382
				58.25	80.5852	0.05783									86.93	58709.6	4.42157	86.33	4341.75	1.17345
				58.31	80.5863	0.05784									86.95	58670.4	4.41862	86.4	4341.4	1.17335
				58.33	19.9955	-0.73752									87.02	58451.3	4.40212	86.42	4341.21	1.1733
				58.34	20.3984	-0.73223									87.09	58420.7	4.39981	86.48	4339.61	1.17287
				58.4	80.6107	0.05816									87.11	58290.8	4.39003	86.55	4339.16	1.17275
				58.47	80.6082	0.05813									87.18	58170.4	4.38096	86.57	4339.16	1.17275
				58.48	80.5833	0.0578									87.26	58145.2	4.37906	86.63	4337.32	1.17225
				58.49	80.5849	0.05782									87.28	58109.2	4.37635	86.69	4337.27	1.17224
				58.56	80.5861	0.05784									87.34	57947.7	4.36419	86.71	4336.94	1.17215
				58.62	20.4726	-0.73126									87.4	57924.3	4.36243	86.78	4335.12	1.17165
				58.64	80.6059	0.0581									87.42	57893.9	4.36014	86.85	4334.74	1.17155
				58.65	80.6034	0.05807									87.48	57735.2	4.34818	86.87	4334.6	1.17151
				58.67	80.6013	0.05804									87.55	57709	4.34621	86.93	4332.66	1.17099
				58.72	80.5992	0.05801									87.57	57673.8	4.34356	87	4332.64	1.17098
				58.78	21.0595	-0.72356									87.64	57526.4	4.33246	87.02	4332.37	1.17091
				58.8	20.7867	-0.72714									87.7	57510.5	4.33126	87.09	4330.7	1.17046
				58.81	20.8802	-0.72591									87.73	57477.2	4.32875	87.15	4330.5	1.17041
				58.87	20.8892	-0.72579									87.79	57353.7	4.31945	87.17	4330.02	1.17028
				58.93	21.1578	-0.72227									87.85	57328.2	4.31753	87.24	4328.85	1.16996
				58.95	80.6535	0.05872									87.87	57298.4	4.31529	87.3	4328.63	1.1699
				58.96	80.6511	0.05869									87.94	57158.5	4.30475	87.32	4328.2	1.16978
				59.02	80.6452	0.05861									88.01	57137.1	4.30314	87.39	4326.52	1.16933
				59.08	80.6409	0.05856									88.03	57109.1	4.30103	87.46	4326.03	1.1692
				59.1	80.63	0.05841									88.09	57003.3	4.29306	87.48	4326.11	1.16922
				59.11	20.4898	-0.73103									88.15	56980.6	4.29135	87.54	4324.33	1.16874
				59.12	20.4932	-0.73099									88.17	56960.6	4.28985	87.61	4323.89	1.16862
				59.18	20.4315	-0.7318									88.25	56827.8	4.27985	87.63	4323.84	1.16861
				59.24	20.5263	-0.73056									88.32	56802.5	4.27794	87.7	4322.11	1.16814
				59.26	80.5817	0.05778									88.34	56781.2	4.27634	87.77	4322.16	1.16815
				59.27	80.5767	0.05771									88.4	56672.4	4.26814	87.79	4321.67	1.16802
				59.28	80.5756	0.0577									88.47	56654.9	4.26682	87.85	4319.88	1.16754
				59.35	80.576	0.05771									88.49	56634.1	4.26526	87.92	4319.9	1.16754
				59.4	20.3049	-0.73346									88.55	56535.3	4.25782	87.94	4319.61	1.16746
				59.42	20.9042	-0.72559									88.62	56511.1	4.25599	88	4318.23	1.16709
				59.43	80.5528	0.0574									88.64	56493.6	4.25468	88.07	4317.76	1.16696
				59.44	80.5554	0.05744									88.7	56405.4	4.24803	88.09	4317.42	1.16687
				59.51	80.5418	0.05726									88.77	56384.1	4.24643	88.15	4316.06	1.1665
				59.57	80.5414	0.05725									88.79	56369.4	4.24532	88.22	4315.84	1.16644
				59.58	80.5395	0.05723									88.86	56264.1	4.23739	88.24	4315.34	1.16631
				59.6	58.0053	-0.23858									88.93	56247.3	4.23613	88.3	4314.04	1.16596
				59.61	20.378	-0.7325									88.95	56226.3	4.23455	88.37	4313.68	1.16586
				59.67	80.5532	0.05741									89.01	56136.5	4.22778	88.39	4313.3	1.16576
				59.73	80.5503	0.05737									89.08	56123.7	4.22682	88.45	4311.97	1.1654
				59.74	80.5474	0.05733									89.1	56105.3	4.22543	88.52	4311.84	1.16536
				59.76	80.5462	0.05731									89.16	56015.7	4.21869	88.54	4311.33	1.16522
				59.77	80.5326	0.05714									89.23	55998.1	4.21736	88.61	4310.01	1.16487
				59.83	21.8115	-0.71368									89.25	55986.8	4.21651	88.67	4310.05	1.16488
				59.89	21.6904	-0.71527									89.32	55887.5	4.20903	88.7	4309.64	1.16477
				59.9	21.0991	-0.72304									89.39	55869.5	4.20767	88.76	4308.03	1.16433
				59.92	29.2636	-0.61586									89.41	55821.8	4.20408	88.83	4308.01	1.16433
				59.93	80.5137	0.05689									89.49	55767.2	4.19997	88.85	4307.76	1.16426
				59.99	80.5146	0.0569									89.56	55756.5	4.19916	88.91	4306.34	1.16388
				60.05	80.5108	0.05685									89.58	55736.3	4.19764	88.98	4305.78	1.16372
				60.06	80.5094	0.05683									89.64	55664.6	4.19224	89	4305.06	1.16353
				60.07	20.0683	-0.73657									89.71	55646.6	4.19089	89.08	4304.6	1.16341
				60.09	20.003	-0.73742									89.73	55630.2	4.18965	89.14	4303.95	1.16323
				60.15	19.9676	-0.73789									89.79	55561.1	4.18445	89.17	4303.67	1.16315
				60.21	19.9599	-0.73799									89.86	55537.9	4.1827	89.23	4302.27	1.16278
				60.22	80.5263	0.05705									89.88	55528.1	4.18196	89.3	4302.04	1.16271
				60.24	80.5243	0.05703									89.95	55458	4.17668	89.32	4301.75	1.16264
				60.25	80.5202	0.05697									90.02	55442	4.17548	89.38	4300.73	1.16236
				60.31	22.1174	-0.70967									90.04	55429.1	4.17451	89.45	4300.28	1.16224
				60.37	21.2133	-0.72154									90.1	55363.3	4.16955	89.47	4300.27	1.16224
				60.38	21.1202	-0.72276									90.16	55346.9	4.16832	89.54	4298.72	1.16182
				60.39	23.0266	-0.69773									90.18	55337.6	4.16762	89.61	4298.32	1.16171
				60.41	80.5579	0.05747									90.25	55266.9	4.16229	89.63	4298.1	1.16165
				60.48	80.5701	0.05763									90.32	55257.2	4.16156	89.69	4296.93	1.16133
				60.54	80.5641	0.05755									90.34	55239.8	4.16025	89.75	4296.79	1.16129
				60.55	80.5594	0.05749									90.4	55164.1	4.15455	89.78	4296.49	1.16121
				60.57	80.5591	0.05748									90.48	55152.7	4.15369	89.84	4294.93	1.16079
				60.62	80.5559	0.05744									90.51	55113	4.1507	89.91	4294.88	1.16078
				60.68	20.7294	-0.72789									90.57	55077.9	4.14806	89.94	4294.66	1.16072
				60.7	21.3504	-0.71974									90.63	55061.1	4.14679	90	4293.28	1.16035
				60.71	80.5484	0.05734									90.65	55054	4.14626	90.07	4293.09	1.16029
				60.73	80.545	0.0573									90.73	54981.5	4.1408	90.09	4292.49	1.16013
				60.78	80.5442	0.05729									90.8	54970.3	4.13995	90.15	4300.17	1.16221
				60.85	80.5347	0.05716									90.82	54958.6	4.13907	90.22	4301.92	1.16268
				60.86	80.5277	0.05707									90.88	54898.1	4.13452	90.24	4303.97	1.16324
				60.87	20.4868	-0.73107									90.95	54886.2	4.13362	90.3	4322.46	1.16823
				60.88	20.4935	-0.73099									90.97	54847.4	4.1307	90.36	4322.03	1.16812
				60.95	20.428	-0.73185									91.04	54812.1	4.12804	90.39	4332.73	1.17101
				61	20.3554	-0.7328									91.11	54801.4	4.12723	90.45	4375.3	1.18251
				61.01	80.5437	0.05728									91.13	54784.8	4.12598	90.52	4381.11	1.18408
				61.03	80.5441	0.05729									91.2	54723.1	4.12134	90.54	4396.15	1.18815
				61.04	80.5425	0.05727									91.26	54711.4	4.12045	90.6	4471.7	1.20857
				61.1	80.5395	0.05723									91.28	54701.6	4.11972	90.66	4489.37	1.21334
				61.16	20.6619	-0.72878									91.34	54651.7	4.11596	90.69	4511.81	1.21941
				61.18	20.5231	-0.7306									91.41	54641.7	4.11521	90.76	4722.59	1.27638
				61.19	20.4383	-0.73171									91.43	54626.2	4.11404	90.82	4863.2	1.31438
				61.2	80.5435	0.05728									91.49	54572.7	4.11001	90.85	5111.13	1.38139
				61.27	80.5621	0.05752									91.56	54556.4	4.10878	90.91	8699.24	2.35115
				61.33	80.5603	0.0575									91.59	54522.2	4.10621	90.98	9624.48	2.60121
				61.34	80.5582	0.05747									91.66	54486.2	4.10349	91	10510.6	2.8407
				61.36	80.554	0.05742									91.72	54475.6	4.1027	91.06	12890	3.48378
				61.37	22.9762	-0.6984									91.74	54466.1	4.10198	91.12	12513.3	3.38197
				61.43	22.9298	-0.699									91.81	53588.4	4.03588	91.15	12345.6	3.33665
				61.5	23.3341	-0.6937									91.88	52826.5	3.9785	91.21	11889.3	3.21332
				61.51	23.8361	-0.68711									91.9	52072.7	3.92173	91.28	11830.2	3.19735
				61.53	80.5324	0.05713									91.96	48890.8	3.68209	91.3	11777.4	3.18308
				61.59	80.5281	0.05708									92.03	48403.1	3.64536	91.37	11551.6	3.12205
				61.66	80.5288	0.05709									92.06	46981	3.53826	91.43	11511.1	3.11111
				61.67	80.5249	0.05703									92.13	45858.6	3.45373	91.46	11471	3.10027
				61.69	22.2598	-0.7078									92.2	45555.9	3.43093	91.51	11323.5	3.06041
				61.75	21.9208	-0.71225									92.22	45204.9	3.4045	91.58	11298.8	3.05373
				61.81	22.4389	-0.70545									92.28	43556.4	3.28034	91.6	11268.7	3.04559
				61.82	80.5103	0.05684									92.34	43232.7	3.25596	91.67	11137.1	3.01003
				61.84	80.4992	0.0567									92.37	42864.7	3.22825	91.73	11032.4	2.98173
				61.9	80.4902	0.05658									92.43	41151.3	3.09921	91.75	10923.7	2.95235
				61.97	80.4855	0.05652									92.49	40799.2	3.07269	91.82	10137.6	2.73989
				61.98	80.482	0.05647									92.52	40333.2	3.0376	91.88	9481.01	2.56244
				62	20.6302	-0.72919									92.58	38351	2.88831	91.91	8883.87	2.40105
				62.06	20.6386	-0.72908									92.64	37937.6	2.85718	91.97	6284.56	1.69853
				62.12	20.5706	-0.72997									92.66	37542.4	2.82741	92.04	6088.23	1.64547
				62.14	80.465	0.05625									92.73	35388.2	2.66518	92.06	5938.94	1.60512
				62.15	80.4612	0.0562									92.79	34970.8	2.63374	92.13	5465.5	1.47716
				62.22	80.4614	0.0562									92.82	34506.6	2.59878	92.2	5414.19	1.46329
				62.27	80.4591	0.05617									92.88	32403.9	2.44042	92.22	5289.82	1.42968
				62.29	80.4492	0.05604									92.95	31993.3	2.4095	92.29	5169.46	1.39715
				62.31	80.4503	0.05606									92.97	31593.6	2.37939	92.36	5145.97	1.3908
				62.38	80.4507	0.05606									93.03	29731.7	2.23917	92.38	5123.93	1.38485
				62.44	54.9179	-0.2791									93.1	29394.7	2.21379	92.44	5025.22	1.35817
				62.45	20.3485	-0.73289									93.12	29078.8	2.19	92.51	5014.01	1.35514
				62.47	80.4612	0.0562									93.18	27699	2.08608	92.53	4995.32	1.35009
				62.53	80.4608	0.05619									93.25	27484	2.06989	92.59	4926.8	1.33157
				62.59	80.4586	0.05616									93.27	27262	2.05317	92.66	4918.66	1.32937
				62.6	80.4561	0.05613									93.34	26411	1.98908	92.68	4908.96	1.32675
				62.62	19.7483	-0.74077									93.4	26281	1.97929	92.74	4850.55	1.31096
				62.63	19.6649	-0.74186									93.42	26114.4	1.96674	92.82	4840.66	1.30829
				62.69	19.6226	-0.74242									93.49	25576	1.92619	92.84	4812.56	1.30069
				62.74	80.4909	0.05659									93.55	25484.4	1.9193	92.91	4791.88	1.2951
				62.76	80.4849	0.05651									93.57	25377.8	1.91127	92.98	4784.55	1.29312
				62.77	80.4829	0.05648									93.64	24993.1	1.88229	93	4779.76	1.29183
				62.79	80.4791	0.05643									93.71	24919	1.87671	93.07	4749.69	1.2837
				62.85	80.4764	0.0564									93.73	24855.6	1.87194	93.13	4746.12	1.28274
				62.91	19.7766	-0.7404									93.79	24434.1	1.84019	93.16	4739.55	1.28096
				62.92	19.7644	-0.74056									93.86	24378.5	1.83601	93.22	4718.31	1.27522
				62.94	19.7457	-0.7408									93.88	24273.6	1.82811	93.28	4714.97	1.27432
				63.01	19.7414	-0.74086									93.95	24010.5	1.80829	93.3	4711.17	1.27329
				63.07	80.5005	0.05671									94.01	23936.4	1.80271	93.37	4692.07	1.26813
				63.08	80.49	0.05658									94.03	23870.1	1.79772	93.43	4689.5	1.26743
				63.1	80.4892	0.05657									94.1	23598	1.77723	93.45	4685.3	1.2663
				63.16	80.4853	0.05651									94.17	23582.4	1.77605	93.53	4668.15	1.26166
				63.22	80.4865	0.05653									94.19	23523	1.77158	93.59	4666.07	1.2611
				63.23	19.729	-0.74102									94.26	23336.7	1.75755	93.62	4662.27	1.26007
				63.25	19.6194	-0.74246									94.33	23265.5	1.75218	93.68	4648.29	1.25629
				63.32	19.659	-0.74194									94.35	23229.1	1.74944	93.75	4645.95	1.25566
				63.38	48.8117	-0.35926									94.41	23051.9	1.7361	93.77	4643.7	1.25505
				63.39	80.5185	0.05695									94.48	22989	1.73136	93.84	4632.92	1.25214
				63.4	80.5065	0.05679									94.5	22943.1	1.7279	93.9	4629.39	1.25119
				63.41	80.5076	0.05681									94.56	22777.9	1.71546	93.92	4628.64	1.25098
				63.48	80.507	0.0568									94.63	22745.9	1.71305	93.99	4616.57	1.24772
				63.54	80.5043	0.05676									94.65	22718.9	1.71102	94.06	4615.14	1.24734
				63.56	19.4684	-0.74444									94.71	22575.3	1.7002	94.08	4612.05	1.2465
				63.57	80.5124	0.05687									94.78	22549.2	1.69824	94.14	4604.17	1.24437
				63.63	80.5048	0.05677									94.8	22520.8	1.6961	94.21	4601.32	1.2436
				63.69	80.5018	0.05673									94.87	22368.3	1.68461	94.23	4599.97	1.24324
				63.71	80.4932	0.05662									94.94	22342.7	1.68269	94.3	4591.11	1.24084
				63.72	80.4819	0.05647									94.96	22318.1	1.68083	94.37	4590.29	1.24062
				63.73	80.4816	0.05647									95.02	22190.6	1.67123	94.39	4584.98	1.23918
				63.79	80.4812	0.05646									95.08	22166.4	1.66941	94.47	4578.84	1.23752
				63.86	20.3495	-0.73288									95.11	22145.3	1.66782	94.54	4578.74	1.2375
				63.87	20.2926	-0.73362									95.17	22025	1.65876	94.56	4576.48	1.23689
				63.88	80.4908	0.05659									95.24	22002.2	1.65704	94.62	4570.65	1.23531
				63.95	80.4906	0.05658									95.26	21978.8	1.65528	94.68	4569.68	1.23505
				64.01	80.4892	0.05657									95.32	21867	1.64686	94.7	4567.88	1.23456
				64.02	80.4786	0.05643									95.39	21847	1.64535	94.77	4561.26	1.23277
				64.04	20.3098	-0.7334									95.41	21829.3	1.64402	94.84	4558.99	1.23216
				64.1	20.2956	-0.73358									95.47	21720.4	1.63582	94.86	4559.08	1.23218
				64.17	20.268	-0.73395									95.55	21700.4	1.63431	94.93	4552.04	1.23028
				64.18	20.2599	-0.73405									95.57	21681	1.63285	94.99	4552.04	1.23028
				64.2	80.4623	0.05621									95.63	21582.3	1.62542	95.02	4550.24	1.22979
				64.26	80.4603	0.05619									95.69	21562.2	1.6239	95.08	4545.83	1.2286
				64.32	80.4558	0.05613									95.71	21542.6	1.62243	95.14	4543.29	1.22792
				64.33	80.4492	0.05604									95.78	21440.5	1.61474	95.17	4542.35	1.22766
				64.34	20.3344	-0.73307									95.85	21424.6	1.61354	95.23	4537.76	1.22642
				64.36	20.3145	-0.73334									95.87	21408.1	1.6123	95.3	4536.64	1.22612
				64.42	20.2899	-0.73366									95.93	21323.3	1.60591	95.32	4535.64	1.22585
				64.48	20.2837	-0.73374									95.99	21305.6	1.60458	95.39	4530.91	1.22457
				64.49	80.4496	0.05605									96.02	21289	1.60333	95.46	4528.48	1.22391
				64.51	80.4425	0.05595									96.08	21212.1	1.59754	95.48	4528.75	1.22399
				64.52	80.4381	0.0559									96.15	21200.2	1.59664	95.55	4524.27	1.22278
				64.58	80.4387	0.0559									96.17	21187.2	1.59566	95.61	4522.41	1.22227
				64.64	80.4368	0.05588									96.23	21111.9	1.58999	95.63	4522.64	1.22234
				64.65	20.3034	-0.73348									96.3	21096.3	1.58882	95.7	4517.58	1.22097
				64.67	20.2264	-0.73449									96.32	21082.2	1.58775	95.77	4516.4	1.22065
				64.68	20.2623	-0.73402									96.38	21015	1.58269	95.79	4515.37	1.22037
				64.74	20.6057	-0.72951									96.45	21000.7	1.58162	95.86	4512.4	1.21957
				64.8	80.4571	0.05614									96.47	20985.3	1.58046	95.92	4510	1.21892
				64.81	80.4474	0.05602									96.54	20914.7	1.57514	95.94	4510.36	1.21902
				64.83	80.4409	0.05593									96.61	20902.6	1.57423	96.01	4505.29	1.21765
				64.84	80.4396	0.05591									96.63	20889.8	1.57326	96.08	4504.68	1.21748
				64.9	80.4399	0.05592									96.7	20821.8	1.56814	96.1	4504.3	1.21738
				64.96	20.8211	-0.72669									96.77	20808.7	1.56716	96.17	4500.15	1.21626
				64.98	20.4589	-0.73144									96.79	20768.8	1.56415	96.24	4499.68	1.21613
				65	80.4048	0.05546									96.86	20730	1.56123	96.26	4498.86	1.21591
				65.05	80.4031	0.05544									96.93	20717.4	1.56028	96.32	4494.87	1.21483
				65.12	80.4019	0.05542									96.95	20705.4	1.55938	96.4	4494.03	1.2146
				65.13	80.3964	0.05535									97.01	20646	1.5549	96.42	4492.36	1.21415
				65.15	20.197	-0.73488									97.08	20633.3	1.55395	96.49	4490.64	1.21369
				65.22	20.1184	-0.73591									97.1	20621.7	1.55307	96.56	4488.99	1.21324
				65.28	20.0619	-0.73665									97.17	20560.8	1.54849	96.58	4489.32	1.21333
				65.3	20.0481	-0.73683									97.24	20550	1.54767	96.64	4485.89	1.2124
				65.31	80.4365	0.05587									97.26	20539.1	1.54685	96.71	4485.02	1.21217
				65.38	80.4362	0.05587									97.32	20484.6	1.54275	96.73	4484.8	1.21211
				65.45	80.4311	0.0558									97.39	20474.8	1.54201	96.79	4480.97	1.21107
				65.46	80.4293	0.05578									97.41	20464.1	1.5412	96.86	4479.97	1.2108
				65.47	20.0495	-0.73681									97.48	20411.2	1.53722	96.88	4480.23	1.21087
				65.54	19.9679	-0.73789									97.55	20402.5	1.53656	96.94	4477.69	1.21019
				65.6	19.9292	-0.73839									97.57	20394.6	1.53597	97.01	4475.46	1.20958
				65.61	19.878	-0.73907									97.63	20345.8	1.53229	97.03	4476.37	1.20983
				65.63	20.3355	-0.73306									97.71	20338.1	1.53171	97.09	4472.82	1.20887
				65.64	80.4083	0.0555									97.73	20329.4	1.53106	97.15	4472.7	1.20884
				65.7	80.4105	0.05553									97.79	20286.9	1.52786	97.18	4472.31	1.20873
				65.76	80.4058	0.05547									97.86	20277.8	1.52717	97.24	4469.13	1.20787
				65.77	80.4065	0.05548									97.88	20270.7	1.52664	97.31	4468.11	1.2076
				65.79	19.6569	-0.74197									97.94	20232.2	1.52374	97.33	4467.45	1.20742
				65.8	19.6367	-0.74223									98.01	20225.2	1.52321	97.4	4465.59	1.20692
				65.86	19.6103	-0.74258									98.03	20217.4	1.52262	97.46	4463.65	1.20639
				65.91	19.6011	-0.7427									98.1	20177	1.51958	97.48	4464.29	1.20656
				65.93	80.4335	0.05583									98.17	20168.7	1.51896	97.56	4460.45	1.20553
				65.94	80.4224	0.05569									98.19	20159.8	1.51829	97.62	4460.96	1.20566
				65.95	80.4207	0.05567									98.26	20115.7	1.51496	97.64	4459.39	1.20524
				66.01	80.418	0.05563									98.32	20105.9	1.51423	97.71	4456.97	1.20459
				66.08	80.4157	0.0556									98.35	20098.8	1.51369	97.78	4457.13	1.20463
				66.09	19.9374	-0.73829									98.41	20050.3	1.51004	97.8	4455.49	1.20419
				66.11	19.7294	-0.74102									98.48	20042.8	1.50947	97.86	4453.34	1.20361
				66.17	19.721	-0.74113									98.5	20033.8	1.5088	97.93	4452.35	1.20334
				66.22	19.8096	-0.73996									98.57	19990.2	1.50551	97.95	4453	1.20351
				66.24	20.1498	-0.7355									98.64	19982.2	1.50491	98.01	4449.94	1.20269
				66.25	80.3737	0.05505									98.66	19975	1.50437	98.08	4449.12	1.20246
				66.26	80.3733	0.05504									98.73	19932.6	1.50117	98.1	4449.7	1.20262
				66.33	80.3734	0.05505									98.8	19927	1.50075	98.16	4447.54	1.20204
				66.39	21.2074	-0.72161									98.82	19918.4	1.50011	98.22	4446.34	1.20171
				66.4	20.8544	-0.72625									98.89	19878.4	1.49709	98.25	4446.69	1.20181
				66.42	80.4324	0.05582									98.96	19871.6	1.49658	98.3	4443.84	1.20104
				66.48	80.4285	0.05577									98.98	19864.4	1.49604	98.37	4443.08	1.20083
				66.55	80.4249	0.05572									99.04	19827.3	1.49324	98.39	4443.08	1.20083
				66.56	80.4063	0.05548									99.11	19821.3	1.49279	98.46	4440.36	1.2001
				66.58	80.4052	0.05546									99.13	19814.6	1.49229	98.51	4441.08	1.20029
				66.65	20.6654	-0.72873									99.2	19778	1.48953	98.53	4440.57	1.20015
				66.71	20.4645	-0.73137									99.27	19771.8	1.48906	98.55	4439.01	1.19973
				66.72	20.2093	-0.73472									99.29	19764.7	1.48853	98.61	4436.99	1.19919
				66.74	80.4238	0.05571									99.36	19732.7	1.48612	98.67	4437.81	1.19941
				66.8	80.424	0.05571									99.42	19726.2	1.48563	98.7	4435.92	1.1989
				66.86	80.4229	0.0557									99.44	19720.1	1.48517	98.75	4434.63	1.19855
				66.88	80.4074	0.05549									99.51	19687.5	1.48272	98.82	4434.3	1.19846
				66.89	80.4074	0.05549									99.57	19683.5	1.48241	98.84	4433.58	1.19826
				66.9	20.5369	-0.73042									99.6	19676.2	1.48186	98.9	4432.13	1.19787
				66.97	20.1876	-0.735									99.67	19644.1	1.47945	98.97	4430.51	1.19744
				67.02	80.4372	0.05588									99.73	19637.7	1.47897	98.99	4431.09	1.19759
				67.04	80.4348	0.05585									99.76	19631.4	1.47849	99.05	4428.77	1.19696
				67.05	80.4311	0.0558									99.82	19603.9	1.47642	99.11	4429.11	1.19706
				67.07	80.4311	0.0558									99.88	19599.2	1.47607	99.13	4428	1.19676
				67.13	80.4221	0.05569									99.91	19592.4	1.47555	99.19	4426.02	1.19622
				67.19	20.6261	-0.72925									99.97	19562.1	1.47327	99.26	4426.37	1.19632
				67.21	20.5615	-0.73009									100.04	19556.7	1.47286	99.28	4424.59	1.19584
				67.22	20.4019	-0.73219									100.06	19550.5	1.4724	99.34	4423.03	1.19541
				67.28	20.3906	-0.73234									100.12	19522.1	1.47026	99.41	4423.31	1.19549
				67.34	80.4281	0.05576									100.19	19516.7	1.46985	99.43	4422.25	1.1952
				67.36	80.4298	0.05579									100.21	19510.7	1.4694	99.48	4421.04	1.19488
				67.37	80.4281	0.05576									100.27	19486.9	1.46761	99.55	4420.04	1.19461
				67.38	80.4258	0.05573									100.34	19482.7	1.46729	99.57	4420.95	1.19485
				67.45	19.8492	-0.73944									100.37	19475.4	1.46674	99.63	4417.33	1.19387
				67.52	19.7769	-0.74039									100.43	19454.1	1.46514	99.7	4418.49	1.19419
				67.53	19.7556	-0.74067									100.49	19450.2	1.46484	99.72	4416.98	1.19378
				67.54	19.7386	-0.7409									100.51	19446.1	1.46454	99.78	4416.02	1.19352
				67.61	20.0435	-0.73689									100.57	19419.5	1.46253	99.85	4414.98	1.19324
				67.67	80.434	0.05584									100.64	19414	1.46212	99.87	4414.7	1.19316
				67.68	80.4313	0.05581									100.66	19419.5	1.46253	99.93	4413.25	1.19277
				67.69	80.4273	0.05575									100.72	19387.8	1.46014	99.99	4413.23	1.19276
				67.71	80.4278	0.05576									100.79	19411.7	1.46194	100.01	4412.19	1.19248
				67.77	80.417	0.05562									100.81	19391.5	1.46042	100.09	4409.79	1.19184
				67.84	19.9581	-0.73801									100.87	19387.1	1.46009	100.15	4410.91	1.19214
				67.85	19.9384	-0.73827									100.93	19393	1.46054	100.17	4409.2	1.19168
				67.87	19.9148	-0.73858									100.95	19373.8	1.45909	100.24	4407.76	1.19129
				67.93	19.8931	-0.73887									101.02	19468.7	1.46624	100.3	4407.92	1.19133
				67.99	80.5011	0.05672									101.09	19449.2	1.46477	100.32	4407.35	1.19118
				68.01	80.4986	0.05669									101.11	19483.5	1.46735	100.38	4405.4	1.19065
				68.02	80.4955	0.05665									101.17	19604.4	1.47646	100.45	4404.98	1.19054
				68.09	20.3863	-0.73239									101.24	19621.2	1.47772	100.48	4404.07	1.19029
				68.15	20.2502	-0.73418									101.26	19631.9	1.47853	100.54	4402.71	1.18992
				68.17	20.2721	-0.73389									101.32	19718.8	1.48507	100.6	4403.65	1.19018
				68.18	80.4861	0.05653									101.39	19742.5	1.48686	100.62	4402.52	1.18987
				68.25	80.474	0.05637									101.41	19773	1.48915	100.69	4401.2	1.18951
				68.31	80.4634	0.05623									101.48	19957.4	1.50304	100.76	4400.01	1.18919
				68.32	80.4597	0.05618									101.54	19962.6	1.50343	100.78	4400.38	1.18929
				68.33	80.4606	0.05619									101.57	20009.3	1.50695	100.84	4397.87	1.18861
				68.34	21.8881	-0.71268									101.63	20047	1.50979	100.91	4398.7	1.18884
				68.41	20.6027	-0.72955									101.71	20022.9	1.50798	100.93	4397.95	1.18864
				68.47	80.4561	0.05613									101.73	19945.7	1.50216	100.99	4395.17	1.18788
				68.48	80.4539	0.0561									101.81	19978.9	1.50466	101.06	4396.01	1.18811
				68.5	80.4511	0.05607									101.88	20067.5	1.51133	101.08	4395.06	1.18785
				68.51	80.4498	0.05605									101.9	20164	1.5186	101.15	4394.33	1.18766
				68.57	80.4419	0.05595									101.97	21358.2	1.60854	101.21	4392.83	1.18725
				68.63	80.4351	0.05586									102.04	21664.7	1.63162	101.24	4393.2	1.18735
				68.65	75.9496	-0.00302									102.06	22008.6	1.65752	101.3	4391.95	1.18701
				68.66	20.6591	-0.72881									102.12	24878.9	1.87369	101.36	4390.6	1.18665
				68.68	20.6021	-0.72956									102.19	25491.2	1.91981	101.38	4390.79	1.1867
				68.73	20.5449	-0.73031									102.22	26128.6	1.96781	101.45	4388.92	1.18619
				68.79	80.4585	0.05616									102.28	29817.6	2.24564	101.51	4389.38	1.18632
				68.8	80.4557	0.05613									102.34	30660.2	2.3091	101.53	4388.46	1.18607
				68.81	80.4528	0.05609									102.36	31442.4	2.36801	101.6	4386.35	1.1855
				68.83	80.4526	0.05609									102.43	35785.7	2.69511	101.67	4386.94	1.18566
				68.89	80.4434	0.05596									102.49	36621.9	2.75809	101.7	4386.19	1.18546
				68.96	20.6916	-0.72839									102.51	37449.9	2.82045	101.76	4384.72	1.18506
[truncated: 109,898 more rows]

## Sheet: Fig. S13a
--	0	0.0101	0.0202	0.0303	0.0404	0.05051	0.06061	0.07071	0.08081	0.09091	0.10101	0.11111	0.12121	0.13131	0.14141	0.15152	0.16162	0.17172	0.18182	0.19192	0.20202	0.21212	0.22222	0.23232	0.24242	0.25253	0.26263	0.27273	0.28283	0.29293	0.30303	0.31313	0.32323	0.33333	0.34343	0.35354	0.36364	0.37374	0.38384	0.39394	0.40404	0.41414	0.42424	0.43434	0.44444	0.45455	0.46465	0.47475	0.48485
1	2.5	2.51269	2.52551	2.53846	2.55155	2.56477	2.57813	2.59162	2.60526	2.61905	2.63298	2.64706	2.66129	2.67568	2.69022	2.70492	2.71978	2.73481	2.75	2.76536	2.7809	2.79661	2.8125	2.82857	2.84483	2.86127	2.87791	2.89474	2.91176	2.92899	2.94643	2.96407	2.98193	3	3.01829	3.03681	3.05556	3.07453	3.09375	3.11321	3.13291	3.15287	3.17308	3.19355	3.21429	3.23529	3.25658	3.27815	3.3
1.0404	2.4505	2.46318	2.476	2.48895	2.50204	2.51527	2.52864	2.54215	2.5558	2.56961	2.58356	2.59767	2.61193	2.62635	2.64092	2.65567	2.67057	2.68565	2.70089	2.71631	2.73191	2.74769	2.76365	2.77979	2.79613	2.81266	2.82939	2.84631	2.86345	2.88078	2.89833	2.9161	2.93408	2.95229	2.97072	2.98939	3.00829	3.02743	3.04682	3.06645	3.08635	3.1065	3.12691	3.1476	3.16856	3.18981	3.21134	3.23316	3.25528
1.08081	2.40291	2.41559	2.42839	2.44134	2.45442	2.46765	2.48101	2.49453	2.50819	2.522	2.53597	2.55009	2.56436	2.5788	2.59341	2.60817	2.62311	2.63822	2.65351	2.66897	2.68462	2.70045	2.71646	2.73267	2.74907	2.76568	2.78248	2.79949	2.8167	2.83413	2.85178	2.86965	2.88774	2.90607	2.92462	2.94342	2.96246	2.98175	3.00129	3.02108	3.04114	3.06147	3.08208	3.10296	3.12412	3.14558	3.16733	3.18939	3.21176
1.12121	2.35714	2.3698	2.38258	2.39551	2.40858	2.42179	2.43515	2.44866	2.46232	2.47613	2.49009	2.50422	2.5185	2.53295	2.54757	2.56235	2.57731	2.59245	2.60776	2.62325	2.63893	2.6548	2.67086	2.68712	2.70357	2.72023	2.7371	2.75417	2.77146	2.78897	2.8067	2.82466	2.84285	2.86127	2.87994	2.89885	2.91801	2.93742	2.9571	2.97704	2.99725	3.01774	3.0385	3.05956	3.08091	3.10256	3.12452	3.14679	3.16938
1.16162	2.31308	2.32571	2.33847	2.35137	2.36442	2.37761	2.39095	2.40445	2.41809	2.43189	2.44585	2.45997	2.47425	2.4887	2.50332	2.51811	2.53308	2.54823	2.56356	2.57907	2.59478	2.61068	2.62677	2.64306	2.65956	2.67626	2.69317	2.7103	2.72765	2.74522	2.76302	2.78106	2.79933	2.81784	2.83659	2.8556	2.87487	2.89439	2.91419	2.93426	2.9546	2.97523	2.99615	3.01736	3.03888	3.06071	3.08285	3.10532	3.12811
1.20202	2.27064	2.28323	2.29596	2.30883	2.32185	2.33502	2.34833	2.3618	2.37542	2.38921	2.40315	2.41725	2.43153	2.44597	2.46058	2.47538	2.49034	2.5055	2.52083	2.53636	2.55208	2.56799	2.58411	2.60042	2.61695	2.63369	2.65064	2.66781	2.68521	2.70283	2.72069	2.73878	2.75712	2.7757	2.79454	2.81363	2.83299	2.85261	2.87251	2.89269	2.91315	2.9339	2.95496	2.97631	2.99798	3.01997	3.04228	3.06492	3.0879
1.24242	2.22973	2.24228	2.25497	2.26781	2.28079	2.29392	2.3072	2.32064	2.33424	2.34799	2.36191	2.376	2.39025	2.40468	2.41928	2.43406	2.44903	2.46417	2.47951	2.49504	2.51076	2.52668	2.54281	2.55914	2.57569	2.59245	2.60942	2.62663	2.64406	2.66172	2.67963	2.69777	2.71616	2.73481	2.75371	2.77287	2.79231	2.81202	2.832	2.85228	2.87285	2.89371	2.91488	2.93637	2.95817	2.9803	3.00276	3.02556	3.04871
1.28283	2.19027	2.20277	2.21542	2.22821	2.24115	2.25424	2.26749	2.28089	2.29446	2.30818	2.32207	2.33613	2.35036	2.36476	2.37935	2.39411	2.40906	2.42419	2.43952	2.45504	2.47076	2.48668	2.50281	2.51915	2.5357	2.55248	2.56947	2.5867	2.60416	2.62185	2.63979	2.65797	2.67641	2.6951	2.71406	2.73328	2.75278	2.77256	2.79263	2.81298	2.83364	2.8546	2.87588	2.89748	2.9194	2.94165	2.96425	2.9872	3.0105
1.32323	2.15217	2.16463	2.17723	2.18997	2.20287	2.21592	2.22912	2.24248	2.25601	2.2697	2.28355	2.29758	2.31177	2.32615	2.34071	2.35544	2.37037	2.38548	2.40079	2.4163	2.43201	2.44792	2.46405	2.48039	2.49694	2.51372	2.53073	2.54796	2.56544	2.58315	2.60111	2.61933	2.6378	2.65653	2.67553	2.6948	2.71436	2.7342	2.75433	2.77476	2.79549	2.81654	2.83791	2.8596	2.88163	2.904	2.92672	2.9498	2.97324
1.36364	2.11538	2.12778	2.14033	2.15302	2.16587	2.17887	2.19203	2.20535	2.21883	2.23247	2.24629	2.26027	2.27444	2.28878	2.3033	2.31801	2.3329	2.34799	2.36328	2.37877	2.39446	2.41036	2.42647	2.4428	2.45935	2.47613	2.49313	2.51037	2.52786	2.54558	2.56356	2.58179	2.60029	2.61905	2.63808	2.65739	2.67699	2.69688	2.71707	2.73756	2.75836	2.77948	2.80093	2.82271	2.84483	2.8673	2.89013	2.91332	2.93689
1.40404	2.07983	2.09217	2.10466	2.1173	2.1301	2.14304	2.15615	2.16942	2.18285	2.19645	2.21022	2.22416	2.23828	2.25259	2.26707	2.28174	2.29661	2.31167	2.32692	2.34238	2.35805	2.37393	2.39002	2.40633	2.42287	2.43964	2.45664	2.47388	2.49136	2.50909	2.52707	2.54532	2.56383	2.58261	2.60167	2.62101	2.64064	2.66057	2.6808	2.70134	2.7222	2.74338	2.7649	2.78675	2.80895	2.83151	2.85444	2.87774	2.90142
1.44444	2.04545	2.05774	2.07017	2.08275	2.09548	2.10838	2.12143	2.13464	2.14802	2.16157	2.17529	2.18919	2.20326	2.21752	2.23196	2.2466	2.26142	2.27644	2.29167	2.30709	2.32273	2.33858	2.35465	2.37094	2.38746	2.40421	2.4212	2.43842	2.4559	2.47363	2.49161	2.50986	2.52838	2.54717	2.56624	2.58561	2.60526	2.62522	2.64549	2.66607	2.68697	2.70821	2.72978	2.7517	2.77397	2.79661	2.81962	2.84301	2.8668
1.48485	2.0122	2.02441	2.03678	2.0493	2.06198	2.07481	2.08781	2.10096	2.11429	2.12778	2.14145	2.1553	2.16932	2.18353	2.19793	2.21252	2.2273	2.24228	2.25746	2.27285	2.28846	2.30427	2.32031	2.33658	2.35307	2.3698	2.38676	2.40397	2.42143	2.43915	2.45713	2.47538	2.49389	2.51269	2.53177	2.55115	2.57082	2.5908	2.61109	2.63171	2.65265	2.67392	2.69554	2.71752	2.73985	2.76256	2.78564	2.80911	2.83299
1.52525	1.98	1.99215	2.00446	2.01692	2.02953	2.0423	2.05523	2.06833	2.0816	2.09504	2.10865	2.12244	2.13641	2.15057	2.16491	2.17945	2.19419	2.20912	2.22426	2.23961	2.25518	2.27096	2.28696	2.30319	2.31965	2.33635	2.35329	2.37048	2.38793	2.40563	2.42359	2.44183	2.46034	2.47913	2.49822	2.5176	2.53728	2.55727	2.57758	2.59822	2.61919	2.6405	2.66216	2.68418	2.70656	2.72932	2.75247	2.77602	2.79997
1.56566	1.94882	1.96091	1.97314	1.98554	1.99808	2.01079	2.02366	2.0367	2.0499	2.06328	2.07684	2.09057	2.10448	2.11859	2.13288	2.14736	2.16205	2.17694	2.19203	2.20733	2.22285	2.23859	2.25455	2.27075	2.28717	2.30384	2.32075	2.33791	2.35533	2.37301	2.39095	2.40917	2.42767	2.44646	2.46554	2.48491	2.5046	2.5246	2.54492	2.56557	2.58656	2.6079	2.62959	2.65164	2.67407	2.69688	2.72008	2.74369	2.76771
1.60606	1.9186	1.93062	1.94279	1.95512	1.9676	1.98024	1.99305	2.00602	2.01916	2.03247	2.04597	2.05964	2.0735	2.08754	2.10178	2.11621	2.13084	2.14567	2.16071	2.17597	2.19144	2.20713	2.22305	2.2392	2.25559	2.27222	2.2891	2.30623	2.32361	2.34126	2.35919	2.37738	2.39586	2.41463	2.4337	2.45307	2.47275	2.49275	2.51308	2.53374	2.55474	2.57609	2.59781	2.61989	2.64235	2.6652	2.68845	2.7121	2.73618
1.64646	1.88931	1.90126	1.91336	1.92562	1.93803	1.9506	1.96334	1.97625	1.98932	2.00257	2.016	2.02961	2.04341	2.05739	2.07157	2.08594	2.10051	2.11529	2.13028	2.14548	2.1609	2.17655	2.19242	2.20853	2.22487	2.24146	2.25829	2.27539	2.29274	2.31036	2.32825	2.34642	2.36488	2.38363	2.40268	2.42203	2.4417	2.4617	2.48202	2.50268	2.52369	2.54505	2.56678	2.58888	2.61137	2.63425	2.65754	2.68124	2.70537
1.68687	1.8609	1.87278	1.88481	1.89699	1.90934	1.92184	1.93451	1.94735	1.96036	1.97354	1.9869	2.00045	2.01418	2.0281	2.04222	2.05653	2.07104	2.08576	2.10069	2.11584	2.13121	2.1468	2.16262	2.17868	2.19497	2.21152	2.22831	2.24536	2.26267	2.28026	2.29811	2.31625	2.33468	2.35341	2.37243	2.39177	2.41143	2.43141	2.45172	2.47238	2.49339	2.51475	2.53649	2.55861	2.58111	2.60402	2.62733	2.65107	2.67524
1.72727	1.83333	1.84514	1.85709	1.86921	1.88148	1.89391	1.90651	1.91928	1.93222	1.94534	1.95863	1.97211	1.98578	1.99963	2.01368	2.02793	2.04239	2.05705	2.07192	2.08701	2.10232	2.11785	2.13362	2.14962	2.16587	2.18236	2.19911	2.21612	2.23339	2.25093	2.26875	2.28685	2.30525	2.32394	2.34294	2.36226	2.38189	2.40185	2.42215	2.4428	2.4638	2.48517	2.50691	2.52903	2.55155	2.57447	2.59781	2.62157	2.64577
1.76768	1.80657	1.8183	1.83018	1.84222	1.85442	1.86679	1.87931	1.89201	1.90488	1.91793	1.93116	1.94457	1.95816	1.97195	1.98594	2.00012	2.01451	2.02911	2.04392	2.05895	2.0742	2.08968	2.10539	2.12134	2.13753	2.15397	2.17067	2.18763	2.20485	2.22235	2.24013	2.25819	2.27655	2.29521	2.31418	2.33346	2.35307	2.37301	2.39329	2.41392	2.43491	2.45627	2.478	2.50013	2.52265	2.54558	2.56893	2.59272	2.61695
1.80808	1.78058	1.79223	1.80404	1.81601	1.82814	1.84043	1.85288	1.86551	1.87831	1.89128	1.90444	1.91778	1.93131	1.94503	1.95895	1.97306	1.98739	2.00192	2.01667	2.03163	2.04682	2.06224	2.07789	2.09378	2.10992	2.12631	2.14295	2.15986	2.17703	2.19448	2.21222	2.23024	2.24855	2.26718	2.28611	2.30536	2.32494	2.34485	2.36511	2.38572	2.40669	2.42803	2.44976	2.47188	2.4944	2.51734	2.5407	2.5645	2.58875
1.84848	1.75532	1.7669	1.77864	1.79053	1.80258	1.8148	1.82718	1.83973	1.85246	1.86536	1.87845	1.89172	1.90518	1.91883	1.93268	1.94673	1.96098	1.97545	1.99013	2.00503	2.02016	2.03551	2.0511	2.06694	2.08301	2.09934	2.11593	2.13278	2.14991	2.16731	2.18499	2.20297	2.22124	2.23982	2.25871	2.27792	2.29747	2.31735	2.33758	2.35816	2.37911	2.40044	2.42215	2.44426	2.46678	2.48971	2.51308	2.53688	2.56115
1.88889	1.73077	1.74228	1.75394	1.76576	1.77773	1.78988	1.80218	1.81466	1.82732	1.84015	1.85316	1.86636	1.87975	1.89333	1.90711	1.92109	1.93527	1.94967	1.96429	1.97912	1.99418	2.00947	2.025	2.04077	2.05679	2.07306	2.08959	2.10638	2.12345	2.1408	2.15843	2.17636	2.19458	2.21311	2.23196	2.25114	2.27064	2.29049	2.31068	2.33124	2.35216	2.37347	2.39516	2.41725	2.43976	2.46269	2.48605	2.50986	2.53413
1.92929	1.7069	1.71833	1.72991	1.74166	1.75356	1.76563	1.77786	1.79027	1.80285	1.81561	1.82854	1.84167	1.85499	1.86849	1.8822	1.89611	1.91023	1.92456	1.9391	1.95387	1.96886	1.98409	1.99955	2.01526	2.03121	2.04742	2.06389	2.08063	2.09764	2.11493	2.13251	2.15038	2.16855	2.18704	2.20584	2.22497	2.24444	2.26424	2.2844	2.30492	2.32582	2.3471	2.36876	2.39084	2.41333	2.43624	2.4596	2.4834	2.50768
1.9697	1.68367	1.69503	1.70654	1.71821	1.73004	1.74203	1.75419	1.76652	1.77902	1.79171	1.80457	1.81763	1.83087	1.8443	1.85794	1.87178	1.88582	1.90008	1.91456	1.92925	1.94418	1.95934	1.97473	1.99037	2.00626	2.02241	2.03882	2.05549	2.07244	2.08968	2.1072	2.12502	2.14314	2.16157	2.18033	2.19941	2.21883	2.23859	2.25871	2.2792	2.30006	2.3213	2.34294	2.36499	2.38746	2.41036	2.4337	2.4575	2.48177
2.0101	1.66107	1.67235	1.68379	1.69538	1.70713	1.71905	1.73114	1.74339	1.75582	1.76843	1.78122	1.7942	1.80737	1.82073	1.83429	1.84806	1.86203	1.87622	1.89063	1.90525	1.92011	1.9352	1.95053	1.9661	1.98192	1.998	2.01435	2.03096	2.04785	2.06502	2.08248	2.10024	2.11831	2.13669	2.15539	2.17442	2.1938	2.21351	2.23359	2.25404	2.27486	2.29607	2.31768	2.3397	2.36214	2.38502	2.40834	2.43213	2.45639
2.05051	1.63907	1.65028	1.66164	1.67315	1.68483	1.69667	1.70868	1.72086	1.73322	1.74575	1.75847	1.77137	1.78447	1.79775	1.81124	1.82494	1.83884	1.85295	1.86728	1.88184	1.89663	1.91164	1.9269	1.94241	1.95816	1.97418	1.99045	2.007	2.02383	2.04094	2.05834	2.07604	2.09405	2.11238	2.13102	2.15	2.16932	2.18899	2.20902	2.22943	2.25021	2.27138	2.29295	2.31494	2.33736	2.36021	2.38351	2.40728	2.43153
2.09091	1.61765	1.62878	1.64006	1.6515	1.6631	1.67487	1.6868	1.69891	1.71119	1.72365	1.73629	1.74912	1.76214	1.77535	1.78876	1.80238	1.81621	1.83025	1.84451	1.859	1.87371	1.88866	1.90385	1.91928	1.93497	1.95091	1.96712	1.98361	2.00037	2.01741	2.03475	2.05239	2.07034	2.08861	2.1072	2.12612	2.14539	2.16501	2.18499	2.20535	2.22608	2.24721	2.26875	2.2907	2.31308	2.33591	2.35919	2.38293	2.40716
2.13131	1.59677	1.60783	1.61904	1.6304	1.64193	1.65362	1.66548	1.67751	1.68971	1.70209	1.71466	1.72741	1.74036	1.7535	1.76684	1.78038	1.79413	1.8081	1.82229	1.8367	1.85134	1.86622	1.88133	1.8967	1.91232	1.92819	1.94433	1.96075	1.97744	1.99442	2.0117	2.02928	2.04716	2.06537	2.0839	2.10277	2.12198	2.14155	2.16148	2.18178	2.20247	2.22356	2.24505	2.26697	2.28931	2.3121	2.33535	2.35907	2.38328
2.17172	1.57643	1.58741	1.59855	1.60984	1.62129	1.6329	1.64468	1.65664	1.66877	1.68107	1.69357	1.70624	1.71911	1.73218	1.74544	1.75891	1.77259	1.78648	1.8006	1.81493	1.8295	1.8443	1.85935	1.87464	1.89019	1.90599	1.92207	1.93841	1.95504	1.97195	1.98916	2.00667	2.0245	2.04264	2.06111	2.07992	2.09907	2.11859	2.13846	2.15872	2.17936	2.2004	2.22184	2.24372	2.26602	2.28878	2.31199	2.33568	2.35987
2.21212	1.5566	1.56751	1.57857	1.58978	1.60116	1.6127	1.6244	1.63628	1.64834	1.66057	1.67298	1.68558	1.69838	1.71137	1.72456	1.73795	1.75155	1.76537	1.77941	1.79368	1.80817	1.8229	1.83787	1.85309	1.86857	1.8843	1.9003	1.91658	1.93314	1.94998	1.96712	1.98457	2.00233	2.02041	2.03882	2.05756	2.07666	2.09611	2.11593	2.13613	2.15672	2.17771	2.19911	2.22094	2.2432	2.26592	2.2891	2.31276	2.33691
2.25253	1.53727	1.5481	1.55908	1.57022	1.58152	1.59299	1.60462	1.61642	1.6284	1.64055	1.65289	1.66542	1.67814	1.69105	1.70417	1.71749	1.73101	1.74476	1.75872	1.77291	1.78733	1.80199	1.81688	1.83203	1.84743	1.8631	1.87903	1.89523	1.91172	1.9285	1.94557	1.96295	1.98064	1.99865	2.017	2.03568	2.05472	2.07411	2.09387	2.11402	2.13455	2.15549	2.17684	2.19862	2.22084	2.24351	2.26665	2.29027	2.3144
2.29293	1.5184	1.52916	1.54007	1.55113	1.56236	1.57375	1.58531	1.59703	1.60894	1.62102	1.63328	1.64573	1.65838	1.67121	1.68425	1.6975	1.71095	1.72462	1.73851	1.75262	1.76696	1.78155	1.79637	1.81144	1.82677	1.84236	1.85822	1.87435	1.89077	1.90748	1.92448	1.94179	1.95942	1.97736	1.99564	2.01426	2.03323	2.05257	2.07227	2.09235	2.11283	2.13371	2.15501	2.17674	2.19891	2.22154	2.24464	2.26822	2.29231
2.33333	1.5	1.51068	1.52152	1.53251	1.54366	1.55497	1.56646	1.57811	1.58994	1.60194	1.61413	1.62651	1.63907	1.65184	1.6648	1.67797	1.69134	1.70494	1.71875	1.73279	1.74706	1.76157	1.77632	1.79131	1.80657	1.82209	1.83787	1.85393	1.87028	1.88691	1.90385	1.92109	1.93864	1.95652	1.97473	1.99329	2.0122	2.03146	2.0511	2.07113	2.09155	2.11238	2.13362	2.1553	2.17742	2.2	2.22305	2.2466	2.27064
2.37374	1.48204	1.49264	1.50341	1.51432	1.5254	1.53664	1.54805	1.55963	1.57138	1.58331	1.59542	1.60772	1.62021	1.6329	1.64579	1.65888	1.67218	1.6857	1.69944	1.7134	1.7276	1.74203	1.7567	1.77163	1.78681	1.80225	1.81796	1.83395	1.85022	1.86679	1.88365	1.90082	1.9183	1.93611	1.95426	1.97275	1.99159	2.01079	2.03037	2.05033	2.07069	2.09146	2.11265	2.13427	2.15634	2.17887	2.20188	2.22538	2.24938
2.41414	1.4645	1.47503	1.48572	1.49656	1.50757	1.51873	1.53007	1.54157	1.55325	1.5651	1.57714	1.58937	1.60178	1.6144	1.62721	1.64022	1.65345	1.66689	1.68056	1.69444	1.70856	1.72292	1.73752	1.75237	1.76747	1.78284	1.79848	1.8144	1.83059	1.84708	1.86387	1.88097	1.89839	1.91613	1.9342	1.95262	1.9714	1.99054	2.01005	2.02995	2.05025	2.07095	2.09209	2.11365	2.13567	2.15815	2.1811	2.20455	2.22851
2.45455	1.44737	1.45783	1.46845	1.47922	1.49015	1.50124	1.5125	1.52393	1.53553	1.54731	1.55928	1.57143	1.58377	1.59631	1.60904	1.62198	1.63514	1.6485	1.66209	1.6759	1.68994	1.70423	1.71875	1.73352	1.74855	1.76385	1.77941	1.79525	1.81138	1.82779	1.84451	1.86154	1.87888	1.89655	1.91456	1.93291	1.95161	1.97068	1.99013	2.00997	2.0302	2.05085	2.07192	2.09343	2.11538	2.13781	2.16071	2.18412	2.20803
2.49495	1.43064	1.44103	1.45157	1.46227	1.47313	1.48415	1.49533	1.50669	1.51822	1.52992	1.54181	1.55389	1.56616	1.57862	1.59128	1.60414	1.61722	1.63051	1.64402	1.65776	1.67173	1.68593	1.70038	1.71508	1.73004	1.74525	1.76074	1.77651	1.79256	1.8089	1.82555	1.8425	1.85977	1.87737	1.8953	1.91359	1.93222	1.95122	1.9706	1.99037	2.01054	2.03113	2.05214	2.07358	2.09548	2.11785	2.1407	2.16405	2.18792
2.53535	1.41429	1.42461	1.43508	1.4457	1.45649	1.46744	1.47855	1.48983	1.50129	1.51292	1.52474	1.53674	1.54893	1.56132	1.5739	1.58669	1.59969	1.61291	1.62634	1.64001	1.6539	1.66803	1.6824	1.69703	1.71191	1.72705	1.74246	1.75815	1.77413	1.7904	1.80697	1.82385	1.84105	1.85857	1.87644	1.89465	1.91321	1.93215	1.95146	1.97116	1.99126	2.01178	2.03273	2.05411	2.07596	2.09827	2.12106	2.14436	2.16817
2.57576	1.39831	1.40855	1.41895	1.42951	1.44022	1.4511	1.46214	1.47335	1.48473	1.49629	1.50803	1.51996	1.53208	1.54439	1.5569	1.56962	1.58254	1.59568	1.60904	1.62263	1.63645	1.6505	1.6648	1.67935	1.69415	1.70922	1.72456	1.74017	1.75607	1.77227	1.78876	1.80557	1.8227	1.84015	1.85794	1.87608	1.89457	1.91344	1.93268	1.95231	1.97235	1.9928	2.01368	2.03501	2.05679	2.07904	2.10178	2.12502	2.14878
2.61616	1.38268	1.39286	1.40319	1.41367	1.42432	1.43512	1.44609	1.45722	1.46853	1.48002	1.49169	1.50354	1.51559	1.52783	1.54026	1.5529	1.56576	1.57882	1.59211	1.60562	1.61936	1.63334	1.64756	1.66203	1.67676	1.69175	1.70702	1.72256	1.73838	1.7545	1.77092	1.78766	1.80471	1.82209	1.8398	1.85787	1.87629	1.89508	1.91426	1.93382	1.95379	1.97418	1.99499	2.01625	2.03797	2.06016	2.08284	2.10602	2.12973
2.65657	1.3674	1.37751	1.38777	1.39819	1.40876	1.41949	1.43039	1.44145	1.45269	1.4641	1.4757	1.48748	1.49945	1.51161	1.52398	1.53654	1.54932	1.56231	1.57552	1.58896	1.60262	1.61653	1.63067	1.64507	1.65972	1.67464	1.68983	1.70529	1.72104	1.73709	1.75343	1.77009	1.78707	1.80437	1.82202	1.84001	1.85836	1.87708	1.89618	1.91568	1.93558	1.9559	1.97665	1.99784	2.01949	2.04162	2.06424	2.08736	2.11101
2.69697	1.35246	1.3625	1.37269	1.38303	1.39353	1.40419	1.41502	1.42601	1.43718	1.44852	1.46005	1.47175	1.48365	1.49574	1.50803	1.52052	1.53323	1.54614	1.55928	1.57264	1.58623	1.60006	1.61413	1.62845	1.64303	1.65787	1.67298	1.68837	1.70405	1.72002	1.73629	1.75287	1.76977	1.787	1.80457	1.82249	1.84077	1.85942	1.87845	1.89787	1.9177	1.93795	1.95863	1.97976	2.00135	2.02341	2.04597	2.06903	2.09262
2.73737	1.33784	1.34781	1.35793	1.36821	1.37864	1.38923	1.39998	1.41091	1.422	1.43327	1.44472	1.45636	1.46818	1.4802	1.49242	1.50484	1.51746	1.53031	1.54337	1.55665	1.57017	1.58392	1.59792	1.61217	1.62667	1.64143	1.65647	1.67178	1.68738	1.70328	1.71947	1.73598	1.75281	1.76996	1.78746	1.8053	1.82351	1.84209	1.86104	1.8804	1.90016	1.92033	1.94095	1.96201	1.98353	2.00552	2.02802	2.05102	2.07455
2.77778	1.32353	1.33343	1.34349	1.35369	1.36405	1.37458	1.38526	1.39611	1.40714	1.41834	1.42972	1.44128	1.45303	1.46498	1.47712	1.48947	1.50202	1.51479	1.52778	1.54099	1.55443	1.56811	1.58203	1.5962	1.61063	1.62532	1.64028	1.65552	1.67104	1.68686	1.70298	1.71941	1.73617	1.75325	1.77067	1.78844	1.80657	1.82507	1.84396	1.86324	1.88292	1.90303	1.92358	1.94457	1.96602	1.98795	2.01038	2.03332	2.05679
2.81818	1.30952	1.31936	1.32935	1.33948	1.34978	1.36023	1.37085	1.38163	1.39258	1.40371	1.41502	1.42651	1.43819	1.45007	1.46214	1.47441	1.48689	1.49959	1.5125	1.52564	1.53901	1.55261	1.56646	1.58055	1.5949	1.60952	1.6244	1.63957	1.65502	1.67076	1.6868	1.70316	1.71984	1.73684	1.75419	1.77188	1.78994	1.80837	1.82718	1.84639	1.866	1.88604	1.90651	1.92743	1.94882	1.97068	1.99305	2.01592	2.03933
2.85859	1.29581	1.30558	1.3155	1.32557	1.3358	1.34618	1.35673	1.36744	1.37833	1.38939	1.40062	1.41204	1.42365	1.43546	1.44745	1.45966	1.47206	1.48469	1.49752	1.51059	1.52388	1.53741	1.55118	1.5652	1.57948	1.59402	1.60883	1.62392	1.63929	1.65496	1.67093	1.68721	1.70381	1.72074	1.73801	1.75563	1.77362	1.79197	1.81071	1.82984	1.84938	1.86935	1.88975	1.9106	1.93192	1.95371	1.97601	1.99882	2.02216
2.89899	1.28238	1.29209	1.30194	1.31194	1.3221	1.33242	1.3429	1.35354	1.36436	1.37535	1.38652	1.39787	1.4094	1.42114	1.43306	1.44519	1.45753	1.47008	1.48284	1.49583	1.50905	1.52251	1.53621	1.55015	1.56436	1.57882	1.59355	1.60857	1.62387	1.63946	1.65535	1.67156	1.68808	1.70494	1.72213	1.73968	1.75759	1.77587	1.79453	1.81359	1.83306	1.85295	1.87328	1.89406	1.91531	1.93703	1.95926	1.982	2.00528
2.93939	1.26923	1.27887	1.28866	1.29859	1.30868	1.31893	1.32935	1.33992	1.35067	1.36159	1.37269	1.38397	1.39544	1.4071	1.41895	1.43101	1.44328	1.45575	1.46845	1.48136	1.49451	1.50789	1.52152	1.53539	1.54952	1.56391	1.57857	1.5935	1.60873	1.62424	1.64006	1.65619	1.67264	1.68942	1.70654	1.72401	1.74184	1.76005	1.77864	1.79762	1.81702	1.83684	1.85709	1.8778	1.89898	1.92063	1.94279	1.96547	1.98868
2.9798	1.25635	1.26592	1.27564	1.28551	1.29554	1.30572	1.31607	1.32657	1.33725	1.34811	1.35914	1.37035	1.38175	1.39334	1.40512	1.41711	1.4293	1.44171	1.45433	1.46717	1.48025	1.49355	1.5071	1.5209	1.53496	1.54927	1.56386	1.57872	1.59387	1.60931	1.62505	1.6411	1.65748	1.67418	1.69123	1.70862	1.72638	1.74451	1.76302	1.78194	1.80126	1.821	1.84119	1.86182	1.88292	1.90451	1.9266	1.94921	1.97235
3.0202	1.24372	1.25323	1.26289	1.27269	1.28265	1.29277	1.30305	1.31349	1.3241	1.33489	1.34585	1.35699	1.36832	1.37984	1.39155	1.40347	1.41559	1.42793	1.44048	1.45325	1.46625	1.47949	1.49296	1.50669	1.52067	1.53491	1.54942	1.56421	1.57928	1.59464	1.61031	1.62629	1.64259	1.65922	1.67619	1.69351	1.71119	1.72924	1.74768	1.76652	1.78577	1.80544	1.82555	1.84611	1.86714	1.88866	1.91068	1.93321	1.95629
3.06061	1.23134	1.24079	1.25038	1.26012	1.27002	1.28007	1.29028	1.30066	1.31121	1.32192	1.33282	1.34389	1.35515	1.3666	1.37825	1.39009	1.40215	1.41441	1.42689	1.43959	1.45252	1.46568	1.47908	1.49274	1.50664	1.52081	1.53524	1.54996	1.56495	1.58025	1.59584	1.61174	1.62796	1.64452	1.66141	1.67866	1.69626	1.71424	1.73261	1.75137	1.77054	1.79014	1.81017	1.83066	1.85162	1.87307	1.89501	1.91748	1.94048
3.10101	1.21921	1.2286	1.23813	1.2478	1.25763	1.26762	1.27777	1.28808	1.29856	1.30921	1.32004	1.33104	1.34224	1.35362	1.36519	1.37697	1.38895	1.40114	1.41355	1.42618	1.43904	1.45213	1.46546	1.47904	1.49287	1.50697	1.52133	1.53597	1.55089	1.56611	1.58162	1.59745	1.6136	1.63008	1.64689	1.66406	1.68159	1.6995	1.71779	1.73647	1.75557	1.77509	1.79505	1.81547	1.83636	1.85773	1.8796	1.902	1.92494
[truncated: 47 more rows]
[truncated: 51 more columns]

## Sheet: Fig. S13b
Position = 0.25			Position = 0.5			Position = 0.75
[truncated: 101 more rows]

## Sheet: Fig. S14
Time (s)	ΔR/R0		Time (s)	ΔR/R0
0	0.00131		0	0.00192
0.01	0.00122		0.01	-0.000121443
[truncated: 2,268 more rows]

## Sheet: Fig. S16
	W:D=300:300			W:D=150:150			W:D=150:300				Time (s)	ΔR/R0
[truncated: 952 more rows]

[truncated: 8 more sheets: FIg. S17, Fig. S20, Fig. S21, Fig. S22, Fig. S23, Fig. S24, Fig. S25, Fig. S9]
